# Supplementary material for: Na1.85Mg1.85In1.15(PO4)3 and Ag1.69Mg1.69In1.31(PO4)3 with alluaudite-type structures
Source: Acta Crystallogr E Crystallogr Commun. 2018 Aug 24;74(Pt 9):1358–61. doi: 10.1107/S2056989018011799 (PMC6127713; doi:10.1107/S2056989018011799)
Supplement: Supplementary file 1 [file e-74-01358-sup1.cif]

##############################################################################
#                                                                            #
# This CIF contains the data in a paper accepted for publication in          #
# Acta Crystallographica Section E. It conforms to the requirements of       #
# Notes for Authors for Acta Crystallographica Section E, and has been       #
# peer reviewed under the auspices of the IUCr Commission on Journals.       #
#                                                                            #
# Full details of the Crystallographic Information File format               #
# are given in the paper "The Crystallographic Information File (CIF):       #
# a New Standard Archive File for Crystallography" by S. R. Hall, F. H.      #
# Allen and I. D. Brown [Acta Cryst. (1991), A47, 655-685].                  #
#                                                                            #
# The current version of the core CIF dictionary is obtainable from          #
# ftp://ftp.iucr.org/pub/cif_core.dic.                                       #
#                                                                            #
# Software is freely available for graphical display of the structure(s)     #
# in this CIF. For information consult the CIF software page                 #
# http://www.iucr.org/resources/cif/software.                                #
#                                                                            #
# This file may be used for bona fide research purposes within the           #
# scientific community so long as proper attribution is given to the journal # 
# article from which it was obtained.                                        #
#                                                                            #
##############################################################################
data_I
_audit_creation_method     'SHELXL-2016/6'
_chemical_name_systematic
;
Sodium magnesium indium(III) tris(orthophosphate)
;
_chemical_name_common     ?
_chemical_formula_moiety     'Na1.85 Mg1.85 In1.15 O12 P3'
_chemical_formula_sum     'In1.15 Mg1.85 Na1.85 O12 P3'
_chemical_formula_structural     'Na1.85 Mg1.85 In1.15 (P O4)3'
_chemical_formula_iupac     'Na1.85 Mg1.85 In1.15 (P O4)3'
_chemical_formula_weight     504.46
_chemical_melting_point     ?
_shelx_space_group_comment
;
The symmetry employed for this shelxl refinement is uniquely defined
by the following loop, which should always be used as a source of
symmetry information in preference to the above space-group names.
They are only intended as comments.
;
_space_group_crystal_system     monoclinic
_space_group_name_H-M_alt     'C 2/c'
_space_group_name_Hall     '-C 2yc'
loop_
    _space_group_symop_operation_xyz
    'x, y, z'
    '-x, y, -z+1/2'
    'x+1/2, y+1/2, z'
    '-x+1/2, y+1/2, -z+1/2'
    '-x, -y, -z'
    'x, -y, z-1/2'
    '-x+1/2, -y+1/2, -z'
    'x+1/2, -y+1/2, z-1/2'
_cell_length_a     11.9796(13)
_cell_length_b     12.6935(13)
_cell_length_c     6.5239(7)
_cell_angle_alpha     90
_cell_angle_beta     114.555(3)
_cell_angle_gamma     90
_cell_volume     902.33(17)
_cell_formula_units_Z     4
_cell_measurement_reflns_used     2076
_cell_measurement_theta_min     2.463
_cell_measurement_theta_max     35.598
_cell_measurement_temperature     296(2)
_exptl_crystal_description     block
_exptl_crystal_colour     'colourless'
_exptl_crystal_size_max     0.31
_exptl_crystal_size_mid     0.24
_exptl_crystal_size_min     0.20
_exptl_crystal_density_diffrn     3.713
_exptl_crystal_density_meas     ?
_exptl_crystal_density_method     ?
_exptl_crystal_F_000     960
_exptl_absorpt_coefficient_mu     3.819
_exptl_absorpt_correction_type     multi-scan
_exptl_absorpt_process_details
;
(SADABS; Krause <i>et al.</i>, 2015)
;
_exptl_absorpt_correction_T_min     0.5957
_exptl_absorpt_correction_T_max     0.7479
_diffrn_ambient_temperature     296(2)
_diffrn_radiation_type     MoK\a
_diffrn_radiation_wavelength     0.71073
_diffrn_radiation_source     'fine-focus sealed tube'
_diffrn_radiation_monochromator     graphite
_diffrn_measurement_device_type     'Bruker X8 APEXII'
_diffrn_measurement_method     '\f and \w scans'
_diffrn_reflns_number     21364
_diffrn_reflns_av_R_equivalents     0.0264
_diffrn_reflns_theta_min     2.463
_diffrn_reflns_theta_max     35.598
_diffrn_reflns_theta_full     25.242
_diffrn_measured_fraction_theta_max     0.999
_diffrn_measured_fraction_theta_full     1.000
_diffrn_reflns_limit_h_min     -19
_diffrn_reflns_limit_h_max     19
_diffrn_reflns_limit_k_min     -20
_diffrn_reflns_limit_k_max     20
_diffrn_reflns_limit_l_min     -10
_diffrn_reflns_limit_l_max     4
_reflns_number_total     2076
_reflns_number_gt     2012
_reflns_threshold_expression     'I > 2\s(I)'
_refine_ls_structure_factor_coef     Fsqd
_refine_ls_matrix_type     full
_refine_ls_R_factor_all     0.0252
_refine_ls_R_factor_gt     0.0243
_refine_ls_wR_factor_gt     0.0578
_refine_ls_wR_factor_ref     0.0581
_refine_ls_goodness_of_fit_ref     1.293
_refine_ls_restrained_S_all     1.293
_refine_ls_number_reflns     2076
_refine_ls_number_parameters     97
_refine_ls_number_restraints     0
_refine_ls_hydrogen_treatment     undef
_refine_ls_weighting_scheme     calc
_refine_ls_weighting_details
              'w=1/[\s^2^(Fo^2^)+(0.0082P)^2^+5.6344P] where P=(Fo^2^+2Fc^2^)/3'
_atom_sites_solution_hydrogens     .
_atom_sites_solution_primary     ?
_atom_sites_solution_secondary     ?
_refine_ls_shift/su_max     0.001
_refine_ls_shift/su_mean     0.000
_refine_diff_density_max     0.637
_refine_diff_density_min     -0.880
_refine_ls_extinction_method     none
_refine_ls_extinction_coef     .
loop_
    _atom_type_symbol
    _atom_type_description
    _atom_type_scat_dispersion_real
    _atom_type_scat_dispersion_imag
    _atom_type_scat_source
    'O' 'O' 0.0106 0.0060
                         'International Tables Vol C Tables 4.2.6.8 and 6.1.1.4'
    'Na' 'Na' 0.0362 0.0249
                         'International Tables Vol C Tables 4.2.6.8 and 6.1.1.4'
    'Mg' 'Mg' 0.0486 0.0363
                         'International Tables Vol C Tables 4.2.6.8 and 6.1.1.4'
    'P' 'P' 0.1023 0.0942
                         'International Tables Vol C Tables 4.2.6.8 and 6.1.1.4'
    'In' 'In' -0.7276 1.3100
                         'International Tables Vol C Tables 4.2.6.8 and 6.1.1.4'
_computing_data_collection
;
APEX2 (Bruker, 2014)
;
_computing_cell_refinement
;
SAINT (Bruker, 2014)
;
_computing_data_reduction
;
SAINT (Bruker, 2014)
;
_computing_structure_solution
;
SHELXS2016 (Sheldrick, 2015<i>a</i>)
;
_computing_structure_refinement
;
SHELXL2016 (Sheldrick, 2015<i>b</i>)
;
_computing_molecular_graphics
;
ORTEP-3 for Windows (Farrugia, 2012) and DIAMOND (Brandenburg,
2006)
;
_computing_publication_material
;
publCIF (Westrip, 2010)
;
loop_
    _atom_site_type_symbol
    _atom_site_label
    _atom_site_fract_x
    _atom_site_fract_y
    _atom_site_fract_z
    _atom_site_U_iso_or_equiv
    _atom_site_adp_type
    _atom_site_calc_flag
    _atom_site_occupancy
    _atom_site_disorder_assembly
    _atom_site_disorder_group
    Mg Mg1 0.71903(3) 0.84384(2) 0.13247(5) 0.00578(6) Uani d 0.68 . .
    In In1 0.71903(3) 0.84384(2) 0.13247(5) 0.00578(6) Uani d 0.32 . .
    In In2 0.500000 0.73266(2) 0.250000 0.00619(6) Uani d 0.51 . .
    Mg Mg2 0.500000 0.73266(2) 0.250000 0.00619(6) Uani d 0.49 . .
    P P1 0.76657(4) 0.60997(4) 0.37446(8) 0.00665(8) Uani d 1 . .
    P P2 0.500000 0.29168(6) 0.250000 0.00702(11) Uani d 1 . .
    Na Na1 0.500000 0.500000 0.000000 0.0261(4) Uani d 1 . .
    Na Na2 1.000000 0.4813(2) 0.750000 0.0369(8) Uani d 0.848(9) . .
    O O1 0.77790(14) 0.67695(12) 0.1877(2) 0.0092(2) Uani d 1 . .
    O O2 0.83997(14) 0.66480(12) 0.6061(2) 0.0096(2) Uani d 1 . .
    O O3 0.82556(15) 0.50207(12) 0.3858(3) 0.0126(3) Uani d 1 . .
    O O4 0.62982(14) 0.60255(13) 0.3291(3) 0.0128(3) Uani d 1 . .
    O O5 0.59943(14) 0.36515(12) 0.2450(3) 0.0124(3) Uani d 1 . .
    O O6 0.45840(13) 0.22035(12) 0.0372(2) 0.0099(2) Uani d 1 . .
loop_
    _atom_site_aniso_label
    _atom_site_aniso_U_11
    _atom_site_aniso_U_22
    _atom_site_aniso_U_33
    _atom_site_aniso_U_12
    _atom_site_aniso_U_13
    _atom_site_aniso_U_23
    Mg1 0.00607(11) 0.00594(11) 0.00620(11) -0.00056(8) 0.00342(8) -0.00092(8)
    In1 0.00607(11) 0.00594(11) 0.00620(11) -0.00056(8) 0.00342(8) -0.00092(8)
    In2 0.00700(12) 0.00580(11) 0.00657(11) 0.000 0.00360(9) 0.000
    Mg2 0.00700(12) 0.00580(11) 0.00657(11) 0.000 0.00360(9) 0.000
    P1 0.00876(19) 0.00636(18) 0.00521(17) -0.00120(14) 0.00328(15) -0.00039(14)
    P2 0.0072(3) 0.0077(3) 0.0054(2) 0.000 0.0018(2) 0.000
    Na1 0.0375(9) 0.0121(6) 0.0156(6) 0.0017(6) -0.0020(6) 0.0029(5)
    Na2 0.0228(11) 0.0569(17) 0.0235(11) 0.000 0.0020(8) 0.000
    O1 0.0121(6) 0.0098(6) 0.0062(5) -0.0004(5) 0.0044(5) 0.0014(4)
    O2 0.0136(6) 0.0099(6) 0.0053(5) -0.0027(5) 0.0039(5) -0.0017(4)
    O3 0.0189(7) 0.0062(5) 0.0135(6) 0.0003(5) 0.0077(5) -0.0009(5)
    O4 0.0109(6) 0.0136(6) 0.0156(7) -0.0035(5) 0.0072(5) -0.0016(5)
    O5 0.0090(6) 0.0111(6) 0.0155(7) -0.0012(5) 0.0036(5) 0.0053(5)
    O6 0.0083(5) 0.0131(6) 0.0076(5) 0.0007(5) 0.0026(4) -0.0026(5)
_geom_special_details
;
 All esds (except the esd in the dihedral angle between two l.s. planes)
 are estimated using the full covariance matrix.  The cell esds are taken
 into account individually in the estimation of esds in distances, angles
 and torsion angles; correlations between esds in cell parameters are only
 used when they are defined by crystal symmetry.  An approximate (isotropic)
 treatment of cell esds is used for estimating esds involving l.s. planes.
;
loop_
    _geom_bond_atom_site_label_1
    _geom_bond_atom_site_label_2
    _geom_bond_site_symmetry_2
    _geom_bond_distance
    _geom_bond_publ_flag
    Mg1 O5 4_655 1.9992(16) ?
    Mg1 O3 4_655 2.0690(16) ?
    Mg1 O2 7_666 2.1030(15) ?
    Mg1 O6 5_665 2.1099(15) ?
    Mg1 O1 7_665 2.1207(14) ?
    Mg1 O1 . 2.2144(15) ?
    In2 O4 2_655 2.1783(17) ?
    In2 O4 . 2.1784(17) ?
    In2 O2 7_666 2.1807(15) ?
    In2 O2 8_465 2.1807(15) ?
    In2 O6 6_566 2.2115(15) ?
    In2 O6 5_665 2.2115(15) ?
    P1 O3 . 1.5287(16) ?
    P1 O1 . 1.5373(15) ?
    P1 O4 . 1.5419(16) ?
    P1 O2 . 1.5609(15) ?
    P2 O5 . 1.5238(16) ?
    P2 O5 2_655 1.5238(16) ?
    P2 O6 2_655 1.5558(15) ?
    P2 O6 . 1.5558(15) ?
    Na1 O5 5_665 2.3068(15) ?
    Na1 O5 . 2.3068(15) ?
    Na1 O4 . 2.4387(16) ?
    Na1 O4 5_665 2.4388(16) ?
    Na1 O4 6_565 2.6072(15) ?
    Na1 O4 2_655 2.6072(15) ?
    Na1 O5 6_565 2.9603(17) ?
    Na1 O5 2_655 2.9603(17) ?
    Na2 O3 . 2.4401(17) ?
    Na2 O3 2_756 2.4401(17) ?
    Na2 O3 5_766 2.5955(17) ?
    Na2 O3 6_566 2.5955(17) ?
    Na2 O6 8_556 2.856(3) ?
    Na2 O6 7_656 2.856(3) ?
    Na2 O2 . 2.913(3) ?
    Na2 O2 2_756 2.913(3) ?
loop_
    _geom_angle_atom_site_label_1
    _geom_angle_atom_site_label_2
    _geom_angle_atom_site_label_3
    _geom_angle_site_symmetry_1
    _geom_angle_site_symmetry_3
    _geom_angle
    _geom_angle_publ_flag
    O5 Mg1 O3 4_655 4_655 95.94(6) ?
    O5 Mg1 O2 4_655 7_666 111.05(6) ?
    O3 Mg1 O2 4_655 7_666 86.09(6) ?
    O5 Mg1 O6 4_655 5_665 162.43(6) ?
    O3 Mg1 O6 4_655 5_665 99.50(6) ?
    O2 Mg1 O6 7_666 5_665 78.50(6) ?
    O5 Mg1 O1 4_655 7_665 87.10(6) ?
    O3 Mg1 O1 4_655 7_665 100.00(6) ?
    O2 Mg1 O1 7_666 7_665 160.31(6) ?
    O6 Mg1 O1 5_665 7_665 82.03(6) ?
    O5 Mg1 O1 4_655 . 81.05(6) ?
    O3 Mg1 O1 4_655 . 174.39(6) ?
    O2 Mg1 O1 7_666 . 90.57(6) ?
    O6 Mg1 O1 5_665 . 84.22(6) ?
    O1 Mg1 O1 7_665 . 84.63(6) ?
    O4 In2 O4 2_655 . 81.40(8) ?
    O4 In2 O2 2_655 7_666 165.44(6) ?
    O4 In2 O2 . 7_666 86.40(6) ?
    O4 In2 O2 2_655 8_465 86.40(6) ?
    O4 In2 O2 . 8_465 165.44(6) ?
    O2 In2 O2 7_666 8_465 106.70(8) ?
    O4 In2 O6 2_655 6_566 90.87(6) ?
    O4 In2 O6 . 6_566 113.19(6) ?
    O2 In2 O6 7_666 6_566 86.65(5) ?
    O2 In2 O6 8_465 6_566 74.72(5) ?
    O4 In2 O6 2_655 5_665 113.19(6) ?
    O4 In2 O6 . 5_665 90.87(6) ?
    O2 In2 O6 7_666 5_665 74.72(5) ?
    O2 In2 O6 8_465 5_665 86.65(5) ?
    O6 In2 O6 6_566 5_665 148.70(8) ?
    O3 P1 O1 . . 110.04(9) ?
    O3 P1 O4 . . 112.79(9) ?
    O1 P1 O4 . . 108.57(9) ?
    O3 P1 O2 . . 106.82(9) ?
    O1 P1 O2 . . 108.72(8) ?
    O4 P1 O2 . . 109.83(9) ?
    O5 P2 O5 . 2_655 104.53(13) ?
    O5 P2 O6 . 2_655 114.33(8) ?
    O5 P2 O6 2_655 2_655 107.48(9) ?
    O5 P2 O6 . . 107.48(9) ?
    O5 P2 O6 2_655 . 114.33(8) ?
    O6 P2 O6 2_655 . 108.82(12) ?
    O5 Na1 O5 5_665 . 180.0 ?
    O5 Na1 O4 5_665 . 99.83(6) ?
    O5 Na1 O4 . . 80.17(6) ?
    O5 Na1 O4 5_665 5_665 80.17(6) ?
    O5 Na1 O4 . 5_665 99.83(6) ?
    O4 Na1 O4 . 5_665 180.0 ?
    O5 Na1 O4 5_665 6_565 107.59(6) ?
    O5 Na1 O4 . 6_565 72.41(6) ?
    O4 Na1 O4 . 6_565 111.56(7) ?
    O4 Na1 O4 5_665 6_565 68.44(7) ?
    O5 Na1 O4 5_665 2_655 72.41(6) ?
    O5 Na1 O4 . 2_655 107.59(6) ?
    O4 Na1 O4 . 2_655 68.44(7) ?
    O4 Na1 O4 5_665 2_655 111.56(7) ?
    O4 Na1 O4 6_565 2_655 180.0 ?
    O5 Na1 O5 5_665 6_565 52.70(6) ?
    O5 Na1 O5 . 6_565 127.30(6) ?
    O4 Na1 O5 . 6_565 85.86(5) ?
    O4 Na1 O5 5_665 6_565 94.14(5) ?
    O4 Na1 O5 6_565 6_565 66.27(5) ?
    O4 Na1 O5 2_655 6_565 113.73(5) ?
    O5 Na1 O5 5_665 2_655 127.30(6) ?
    O5 Na1 O5 . 2_655 52.70(6) ?
    O4 Na1 O5 . 2_655 94.14(5) ?
    O4 Na1 O5 5_665 2_655 85.86(5) ?
    O4 Na1 O5 6_565 2_655 113.73(5) ?
    O4 Na1 O5 2_655 2_655 66.27(5) ?
    O5 Na1 O5 6_565 2_655 180.0 ?
    O3 Na2 O3 . 2_756 167.61(15) ?
    O3 Na2 O3 . 5_766 98.29(5) ?
    O3 Na2 O3 2_756 5_766 80.70(5) ?
    O3 Na2 O3 . 6_566 80.70(5) ?
    O3 Na2 O3 2_756 6_566 98.29(5) ?
    O3 Na2 O3 5_766 6_566 170.69(14) ?
    O3 Na2 O6 . 8_556 73.60(6) ?
    O3 Na2 O6 2_756 8_556 118.42(10) ?
    O3 Na2 O6 5_766 8_556 84.80(7) ?
    O3 Na2 O6 6_566 8_556 103.66(8) ?
    O3 Na2 O6 . 7_656 118.42(10) ?
    O3 Na2 O6 2_756 7_656 73.60(6) ?
    O3 Na2 O6 5_766 7_656 103.66(8) ?
    O3 Na2 O6 6_566 7_656 84.80(7) ?
    O6 Na2 O6 8_556 7_656 52.60(8) ?
    O3 Na2 O2 . . 54.35(6) ?
    O3 Na2 O2 2_756 . 114.22(10) ?
    O3 Na2 O2 5_766 . 109.91(9) ?
    O3 Na2 O2 6_566 . 61.95(6) ?
    O6 Na2 O2 8_556 . 126.98(4) ?
    O6 Na2 O2 7_656 . 146.30(5) ?
    O3 Na2 O2 . 2_756 114.22(10) ?
    O3 Na2 O2 2_756 2_756 54.35(6) ?
    O3 Na2 O2 5_766 2_756 61.95(6) ?
    O3 Na2 O2 6_566 2_756 109.91(9) ?
    O6 Na2 O2 8_556 2_756 146.30(5) ?
    O6 Na2 O2 7_656 2_756 126.98(4) ?
    O2 Na2 O2 . 2_756 73.83(9) ?
_shelx_hkl_file
;
  -2   0   0  408.96   10.10
  -2   0   0  424.46   10.30
  -2   0   0  413.26   10.30
   2   0   0  430.76   10.30
   2   0   0  409.56   10.50
   2   0   0  385.36   10.50
  -2   0   0  418.06   10.50
  -2   0   0  409.96   10.00
   4   0   0 6448.35  144.99
   4   0   0 6332.77  150.18
  -4   0   0 6507.55  146.39
  -4   0   0 6402.46  149.88
  -4   0   0 6642.83  147.59
  -4   0   0 6396.56  144.69
  -4   0   0 6366.26  150.38
   4   0   0 6594.84  147.09
   4   0   0 6552.74  148.29
  -6   0   0  484.35   13.10
  -6   0   0  488.85   13.30
  -6   0   0  458.75   13.40
   6   0   0  479.75   14.10
  -6   0   0  491.85   14.10
   6   0   0  486.05   13.50
   6   0   0  479.75   13.30
  -6   0   0  502.55   13.50
   6   0   0  483.75   12.40
  -8   0   0 2002.10   47.00
  -8   0   0 1896.31   47.80
   8   0   0 1842.32   47.80
  -8   0   0 1897.01   46.70
  -8   0   0 1911.41   47.10
   8   0   0 1960.00   47.00
   8   0   0 1970.70   46.70
   8   0   0 2003.30   45.50
  -8   0   0 2001.60   46.60
 -10   0   0  664.83   19.60
 -10   0   0  687.13   19.90
  10   0   0  670.53   19.50
  10   0   0  681.53   18.00
 -10   0   0  669.13   20.80
  10   0   0  660.83   19.80
 -10   0   0  663.23   19.90
  10   0   0  704.33   18.10
  10   0   0  697.13   21.20
 -10   0   0  724.73   19.60
  12   0   0   90.09    6.10
 -12   0   0   88.59    5.90
  12   0   0   99.49    6.00
  12   0   0   97.49    4.90
 -12   0   0   96.29    6.30
 -12   0   0  110.59    6.50
  12   0   0   98.99    6.90
 -12   0   0  108.59    7.10
 -14   0   0  795.42   25.90
 -14   0   0  732.23   24.10
  14   0   0  744.53   25.50
 -14   0   0  818.12   24.20
  14   0   0  770.82   24.20
  14   0   0  764.82   23.60
 -14   0   0  752.22   23.90
  16   0   0   21.80    4.20
 -16   0   0   20.60    4.50
 -16   0   0   16.40    4.10
  -1  -1   0    6.20    0.50
  -1  -1   0    6.00    0.50
  -1  -1   0    7.00    0.50
  -1  -1   0    7.20    0.50
   1  -1   0    6.10    0.60
  -1  -1   0    5.90    0.50
   1  -1   0    5.90    0.50
   1  -1   0    6.20    0.60
  -1  -1   0    7.10    0.50
  -1   1   0    6.20    0.50
   1   1   0    6.90    0.50
  -1   1   0    6.80    0.50
   1   1   0    7.10    0.60
  -1   1   0    6.10    0.50
   1   1   0    6.50    0.50
   1   1   0    7.10    0.50
  -1   1   0    6.70    0.50
  -1   1   0   10.20    0.70
  -1   1   0    6.80    0.50
  -3  -1   0 1383.46   31.10
  -3  -1   0 1335.57   31.50
   3  -1   0 1332.57   30.80
   3  -1   0 1331.97   31.10
  -3  -1   0 1316.77   31.00
   3  -1   0 1386.06   31.70
  -3  -1   0 1369.26   31.00
   3  -1   0 1344.97   31.40
   3  -1   0 1307.37   31.70
  -3  -1   0 1353.46   31.60
   3  -1   0 1345.17   30.90
  -3  -1   0 1402.56   31.30
  -3  -1   0 1351.36   31.40
  -3   1   0 1325.47   31.30
   3   1   0 1332.77   31.30
   3   1   0 1359.06   31.20
  -3   1   0 1323.47   31.10
  -3   1   0 1379.36   31.30
  -3   1   0 1413.26   31.90
   3   1   0 1367.76   31.60
  -3   1   0 1361.86   31.50
  -3   1   0 1264.77   31.60
   3   1   0 1359.66   31.50
  -5  -1   0 1909.11   43.30
   5  -1   0 1828.22   43.30
   5  -1   0 1816.42   42.80
  -5  -1   0 1852.21   44.20
   5  -1   0 1854.51   43.70
  -5  -1   0 1849.91   43.40
   5  -1   0 1883.51   42.70
  -5  -1   0 1814.92   43.20
  -5  -1   0 1863.71   43.00
  -5  -1   0 1840.62   44.00
  -5  -1   0 1925.51   43.80
   5   1   0 1932.51   44.10
  -5   1   0 1860.11   43.80
  -5   1   0 1807.52   43.60
  -5   1   0 1915.81   43.50
   5   1   0 1865.21   44.20
   5   1   0 1813.42   43.40
  -5   1   0 1891.21   43.40
   5   1   0 1914.51   43.50
  -5   1   0 1777.22   44.10
  -7  -1   0 1082.69   26.40
  -7  -1   0 1084.29   26.60
  -7  -1   0 1084.09   26.70
  -7  -1   0 1041.00   26.90
  -7  -1   0 1002.70   27.30
   7  -1   0 1071.19   25.70
   7  -1   0 1019.50   27.50
   7  -1   0 1089.59   27.00
   7  -1   0 1071.89   26.50
   7  -1   0 1043.20   25.40
   7   1   0 1088.09   26.80
   7   1   0 1033.40   26.60
   7   1   0 1087.49   25.40
  -7   1   0  999.40   27.30
  -7   1   0 1017.50   26.80
  -7   1   0 1070.09   26.70
  -7   1   0 1098.19   27.10
  -9  -1   0  110.29    5.20
  -9  -1   0   91.19    5.10
   9  -1   0   97.49    5.80
   9  -1   0  101.79    5.10
   9  -1   0  104.79    5.50
  -9  -1   0  101.79    5.10
   9  -1   0  107.09    4.60
  -9  -1   0   91.09    5.20
   9  -1   0   99.09    4.20
  -9   1   0   92.89    5.10
   9   1   0   88.39    5.00
   9   1   0   86.09    5.60
  -9   1   0  107.09    5.60
  -9   1   0  100.19    5.80
  -9   1   0  101.89    5.10
  -9   1   0  115.09    5.70
   9   1   0  104.59    4.30
   9   1   0  107.69    5.50
  11  -1   0  412.76   14.80
 -11  -1   0  382.56   13.10
  11  -1   0  390.26   13.10
 -11  -1   0  363.46   13.40
  11  -1   0  391.26   11.50
  11  -1   0  403.56   11.90
 -11  -1   0  380.36   13.30
 -11  -1   0  393.06   13.30
 -11  -1   0  387.06   14.40
  11  -1   0  368.56   13.50
 -11   1   0  390.46   11.00
 -11   1   0  374.36   13.30
 -11   1   0  363.16   13.40
 -11   1   0  383.46   13.60
  11   1   0  371.26   13.20
 -11   1   0  393.06   14.40
 -11   1   0  405.36   13.20
  11   1   0  413.36   11.70
  11   1   0  382.16   13.40
  11   1   0  377.96   14.50
 -13  -1   0  186.58    9.90
 -13  -1   0  176.28    9.00
  13  -1   0  175.58    9.90
 -13  -1   0  195.78    9.00
  13  -1   0  179.98    8.60
 -13  -1   0  168.18    9.00
  13  -1   0  190.48    9.40
 -13   1   0  178.68    9.90
 -13   1   0  183.68    9.00
  13   1   0  186.08    9.20
  13   1   0  176.58    8.80
  13   1   0  172.88    9.90
 -13   1   0  179.08    9.10
 -13   1   0  196.48    9.50
 -15  -1   0  178.28    9.80
 -15  -1   0  156.68    9.30
  15  -1   0  157.38    9.40
  15   1   0  169.78    9.50
 -15   1   0  162.68    9.40
  15   1   0  174.68    9.40
 -15   1   0  162.58    9.60
 -15   1   0  178.78    9.70
  17  -1   0   13.30    4.00
 -17  -1   0   15.00    4.20
 -17  -1   0   10.80    3.90
 -17   1   0   15.70    3.90
  17   1   0   17.90    4.20
 -17   1   0   16.10    4.00
   0  -2   0 2320.67   55.29
   0  -2   0 2504.85   56.69
   0  -2   0 2524.05   56.49
   0  -2   0 2349.26   55.69
   0  -2   0 2457.25   54.99
   0   2   0 2447.85   56.39
   0   2   0 2456.85   55.59
   0   2   0 2445.76   54.49
   0   2   0 2472.45   56.29
   0   2   0 2459.85   55.29
   0   2   0 2452.85   54.69
   0   2   0 2329.17   55.39
   2  -2   0  412.96   10.60
   2  -2   0  409.96   10.30
  -2  -2   0  424.56   10.40
  -2  -2   0  441.06   10.50
  -2  -2   0  425.46   10.50
   2  -2   0  432.36   10.70
  -2  -2   0  421.86   10.40
  -2  -2   0  445.56   10.40
   2  -2   0  383.26   10.60
  -2  -2   0  425.36   10.50
   2  -2   0  418.06   10.50
   2   2   0  437.46   10.20
   2   2   0  432.86   10.50
   2   2   0  434.26   10.60
  -2   2   0  421.96   10.80
  -2   2   0  418.26   10.60
  -2   2   0  422.76   10.70
   2   2   0  410.66   10.40
  -2   2   0  425.56   10.20
  -2   2   0  404.66   10.40
  -2   2   0  421.06   10.30
   2   2   0  441.76   10.60
  -2   2   0  406.96   10.30
  -2   2   0  421.36   10.50
   2   2   0  422.86   10.30
   4  -2   0 1594.84   36.90
   4  -2   0 1574.94   36.70
  -4  -2   0 1572.44   37.70
   4  -2   0 1661.93   38.00
  -4  -2   0 1610.74   36.80
   4  -2   0 1594.84   37.60
  -4  -2   0 1620.84   37.70
  -4  -2   0 1562.84   37.20
  -4  -2   0 1577.04   37.10
   4  -2   0 1558.64   37.80
  -4  -2   0 1618.44   37.40
   4  -2   0 1626.84   37.00
  -4  -2   0 1517.95   37.00
   4   2   0 1633.24   37.80
  -4   2   0 1606.74   37.40
  -4   2   0 1607.84   36.50
   4   2   0 1621.44   37.50
  -4   2   0 1601.04   37.20
   4   2   0 1588.34   37.00
  -4   2   0 1644.54   38.10
  -4   2   0 1549.45   37.80
  -4   2   0 1612.34   37.40
  -4   2   0 1623.84   37.90
  -6  -2   0   47.70    2.90
   6  -2   0   54.79    2.80
   6  -2   0   54.99    2.60
   6  -2   0   49.99    3.50
  -6  -2   0   58.99    2.90
  -6  -2   0   51.39    2.90
  -6  -2   0   54.59    3.10
  -6  -2   0   48.90    3.30
   6  -2   0   49.20    2.80
  -6  -2   0   58.29    3.30
   6  -2   0   52.09    3.20
   6   2   0   52.49    3.00
  -6   2   0   56.69    3.20
  -6   2   0   49.10    2.90
   6   2   0   50.59    3.40
  -6   2   0   52.39    3.40
   6   2   0   56.69    3.20
  -6   2   0   53.39    3.50
  -6   2   0   55.39    2.40
  -6   2   0   57.99    3.20
   8  -2   0  241.78    9.20
   8  -2   0  211.88    7.00
   8  -2   0  214.48    7.80
  -8  -2   0  227.98    8.90
  -8  -2   0  219.48    8.10
  -8  -2   0  238.88    8.10
  -8  -2   0  223.08    7.70
  -8  -2   0  215.18    7.80
   8  -2   0  224.58    8.50
   8  -2   0  228.18    7.50
  -8  -2   0  236.68    8.60
  -8   2   0  224.18    8.40
  -8   2   0  212.98    8.10
  -8   2   0  225.78    8.00
   8   2   0  231.28    7.00
  -8   2   0  220.38    6.80
   8   2   0  227.88    8.20
   8   2   0  218.58    8.90
   8   2   0  213.18    8.20
  -8   2   0  230.88    8.70
  -8   2   0  220.38    8.80
  10  -2   0  227.28    7.70
  10  -2   0  229.78    8.70
 -10  -2   0  247.58    9.00
 -10  -2   0  249.78    9.00
  10  -2   0  225.48   10.00
  10  -2   0  245.78    8.30
 -10  -2   0  216.98    9.70
 -10  -2   0  235.48    9.20
 -10  -2   0  225.48    9.30
  10  -2   0  225.68    9.40
 -10   2   0  232.88    9.20
  10   2   0  232.08   10.10
  10   2   0  236.58    9.30
  10   2   0  221.78    9.10
 -10   2   0  239.68   10.10
  10   2   0  249.88    7.80
 -10   2   0  239.88    7.40
 -10   2   0  217.18    9.20
 -10   2   0  235.58    9.60
 -10   2   0  239.88    9.10
  12  -2   0   12.60    3.00
 -12  -2   0   14.00    2.70
 -12  -2   0   10.00    2.50
  12  -2   0   14.00    3.20
  12  -2   0   11.30    2.10
 -12  -2   0   14.80    3.10
 -12  -2   0   13.30    3.10
  12   2   0   14.30    2.90
 -12   2   0   13.10    2.80
 -12   2   0   14.00    3.00
  12   2   0   19.90    3.30
 -12   2   0   16.70    3.60
 -12   2   0   12.60    3.10
  12   2   0   11.80    3.10
 -14  -2   0  335.47   12.80
 -14  -2   0  329.77   13.70
 -14  -2   0  325.37   14.40
 -14  -2   0  308.37   13.20
  14  -2   0  315.97   13.50
  14  -2   0  312.57   14.60
  14   2   0  304.17   13.00
 -14   2   0  335.87   13.70
 -14   2   0  328.67   13.50
  14   2   0  327.77   14.60
  14   2   0  341.67   13.50
 -14   2   0  298.97   13.00
 -14   2   0  310.07   14.20
 -16  -2   0   -0.90    2.20
  16  -2   0    2.80    2.50
 -16  -2   0    2.50    2.80
 -16   2   0    1.00    2.30
 -16   2   0    4.40    2.90
 -16   2   0    1.40    2.60
  16   2   0    2.70    2.40
  16   2   0    1.90    2.20
   1  -3   0   82.09    2.60
  -1  -3   0   77.59    2.80
   1  -3   0   82.49    3.00
  -1  -3   0   79.89    2.80
   1  -3   0   74.99    2.70
  -1  -3   0   81.79    2.90
  -1  -3   0   73.09    3.00
  -1  -3   0   82.99    2.60
   1  -3   0   82.19    2.90
   1  -3   0   81.59    2.80
  -1  -3   0   82.89    2.60
   1  -3   0   81.09    3.00
  -1  -3   0   86.29    3.00
  -1   3   0   77.19    2.90
   1   3   0   83.19    3.10
   1   3   0   78.89    2.90
   1   3   0   80.79    2.80
   1   3   0   75.29    2.70
  -1   3   0   81.59    3.10
   1   3   0   81.19    2.80
  -1   3   0   81.59    2.90
  -1   3   0   78.89    2.80
  -1   3   0   83.19    2.90
  -3  -3   0 1207.08   28.40
   3  -3   0 1188.58   28.10
  -3  -3   0 1240.58   28.40
  -3  -3   0 1200.08   28.20
  -3  -3   0 1210.38   28.30
   3  -3   0 1182.08   28.30
   3  -3   0 1231.58   28.70
  -3  -3   0 1163.08   28.10
   3  -3   0 1204.28   28.70
  -3  -3   0 1196.68   28.30
   3  -3   0 1169.38   28.50
  -3   3   0 1171.68   28.00
   3   3   0 1304.07   28.60
   3   3   0 1192.58   28.20
  -3   3   0 1228.88   28.10
   3   3   0 1196.58   28.40
   3   3   0 1183.28   28.40
  -3   3   0 1192.68   27.90
  -3   3   0 1185.48   28.40
  -3   3   0 1223.88   28.80
  -3   3   0 1188.78   28.90
  -3   3   0 1228.18   28.30
   3   3   0 1210.28   28.00
   3   3   0 1252.27   27.90
  -3   3   0 1126.09   28.40
  -5  -3   0 1270.97   29.50
  -5  -3   0 1249.97   29.70
  -5  -3   0 1231.48   28.90
   5  -3   0 1221.48   30.00
  -5  -3   0 1217.68   29.50
   5  -3   0 1228.58   29.40
   5  -3   0 1187.68   30.30
   5  -3   0 1247.88   29.00
  -5  -3   0 1173.38   29.90
  -5  -3   0 1224.78   29.80
   5   3   0 1271.67   29.30
   5   3   0 1298.47   29.60
   5   3   0 1204.88   29.80
   5   3   0 1160.78   30.00
  -5   3   0 1244.28   29.60
  -5   3   0 1209.48   30.20
  -5   3   0 1225.68   28.70
   5   3   0 1236.68   29.90
  -5   3   0 1221.58   29.60
  -5   3   0 1205.48   29.70
  -5   3   0 1257.07   30.50
   7  -3   0 2334.27   55.39
   7  -3   0 2358.06   53.79
  -7  -3   0 2280.67   54.89
  -7  -3   0 2263.47   55.49
   7  -3   0 2385.66   54.39
   7  -3   0 2246.98   55.89
  -7  -3   0 2310.77   54.49
  -7  -3   0 2373.16   54.69
  -7  -3   0 2378.36   54.19
  -7  -3   0 2309.57   55.19
  -7   3   0 2300.57   55.79
  -7   3   0 2319.57   55.89
   7   3   0 2318.97   55.79
  -7   3   0 2363.06   53.49
   7   3   0 2372.66   54.69
  -7   3   0 2374.76   54.79
  -7   3   0 2365.36   55.09
   7   3   0 2217.18   54.99
  -7   3   0 2345.77   54.99
   9  -3   0  301.07   11.70
  -9  -3   0  322.97   10.70
  -9  -3   0  308.27   11.00
  -9  -3   0  316.97   11.60
  -9  -3   0  312.17   10.30
  -9  -3   0  320.77   10.30
   9  -3   0  284.87   10.90
   9  -3   0  327.17   10.20
   9  -3   0  312.97    9.50
  -9  -3   0  324.07   10.90
  -9   3   0  323.47    9.30
  -9   3   0  319.57   11.00
  -9   3   0  330.67   10.80
  -9   3   0  314.37   11.00
   9   3   0  323.17   11.80
  -9   3   0  318.07   11.80
   9   3   0  308.17   10.90
   9   3   0  329.97   10.90
  -9   3   0  305.97   11.40
  11  -3   0 1609.94   39.20
  11  -3   0 1588.24   42.50
 -11  -3   0 1538.55   40.70
 -11  -3   0 1625.54   42.20
  11  -3   0 1555.24   41.10
  11  -3   0 1620.54   38.50
 -11  -3   0 1644.74   40.00
 -11  -3   0 1575.74   41.20
 -11   3   0 1525.85   41.80
 -11   3   0 1569.34   42.20
  11   3   0 1591.74   41.00
 -11   3   0 1579.54   41.60
 -11   3   0 1490.45   40.50
  11   3   0 1563.24   42.20
 -11   3   0 1587.74   40.90
  11   3   0 1698.73   38.40
 -11   3   0 1630.54   38.00
  11   3   0 1557.24   40.50
 -13  -3   0  136.69    7.80
  13  -3   0  144.69    9.00
 -13  -3   0  116.19    8.00
  13  -3   0  139.39    8.10
 -13  -3   0  136.69    7.20
 -13  -3   0  140.09    8.00
  13   3   0  120.79    8.20
 -13   3   0  133.49    7.60
  13   3   0  136.89    7.60
 -13   3   0  143.39    8.70
 -13   3   0  149.79    8.40
 -13   3   0  127.39    7.50
  13   3   0  124.69    7.60
 -15  -3   0  210.58   11.10
  15  -3   0  195.68   10.80
 -15  -3   0  214.68   10.90
 -15   3   0  202.48   10.90
  15   3   0  202.88   10.60
  15   3   0  222.38   10.80
 -15   3   0  208.68   10.90
 -15   3   0  222.18   11.40
 -17  -3   0   31.60    5.50
 -17  -3   0   35.20    6.10
  17  -3   0   40.80    6.50
  17   3   0   33.70    5.40
 -17   3   0   37.20    6.00
 -17   3   0   40.40    6.20
  17   3   0   35.00    5.40
 -17   3   0   29.70    5.50
   0  -4   0  275.77    7.90
   0  -4   0  287.67    7.70
   0  -4   0  280.47    8.10
   0  -4   0  286.17    7.80
   0  -4   0  293.87    7.80
   0   4   0  302.57    7.80
   0   4   0  284.27    7.80
   0   4   0  290.27    8.10
   0   4   0  301.07    7.60
   0   4   0  288.57    7.90
   0   4   0  294.77    7.90
   2  -4   0 8564.84  199.18
  -2  -4   0 8504.85  201.48
   2  -4   0 8639.44  198.88
   2  -4   0 9044.40  198.08
  -2  -4   0 8304.37  200.98
  -2  -4   0 8561.24  196.78
  -2  -4   0 8812.22  197.98
  -2  -4   0 8458.15  196.58
   2  -4   0 8424.96  195.38
  -2  -4   0 8466.45  196.88
  -2  -4   0 8583.24  196.98
   2  -4   0 8708.43  201.18
   2  -4   0 8611.94  200.18
  -2  -4   0 8851.31  195.98
   2  -4   0 8576.74  196.48
  -2   4   0 8748.82  201.28
   2   4   0 8768.92  195.78
  -2   4   0 9040.90  199.38
  -2   4   0 8648.74  198.48
  -2   4   0 8915.31  199.08
   2   4   0 8857.41  200.18
  -2   4   0 8690.83  195.18
   2   4   0 8605.34  199.38
   2   4   0 8467.65  196.58
  -2   4   0 8504.15  197.38
   2   4   0 8999.80  202.28
   4  -4   0  508.85   13.40
  -4  -4   0  522.15   13.60
  -4  -4   0  511.75   13.70
  -4  -4   0  515.15   13.60
   4  -4   0  530.25   13.80
  -4  -4   0  533.35   13.80
   4  -4   0  522.85   13.90
   4  -4   0  544.05   14.20
  -4  -4   0  501.35   13.60
   4  -4   0  507.35   14.10
  -4  -4   0  508.75   13.50
  -4   4   0  527.65   14.40
   4   4   0  518.35   13.50
  -4   4   0  526.75   13.80
  -4   4   0  515.95   13.40
  -4   4   0  526.65   13.20
   4   4   0  505.45   13.20
   4   4   0  543.95   13.90
   4   4   0  504.95   13.80
   4   4   0  505.65   13.80
   4   4   0  528.55   13.20
  -4   4   0  503.15   13.30
  -4   4   0  527.25   14.20
  -4   4   0  497.35   13.90
  -6  -4   0 3969.30   89.19
  -6  -4   0 3995.60   88.09
  -6  -4   0 3872.31   89.39
   6  -4   0 3948.00   88.89
  -6  -4   0 3930.81   89.29
   6  -4   0 3960.70   89.59
  -6  -4   0 3693.43   88.79
  -6  -4   0 3950.70   88.89
   6  -4   0 3992.50   88.39
   6  -4   0 3892.71   90.09
  -6   4   0 3864.21   89.89
  -6   4   0 3904.71   89.09
   6   4   0 3917.41   88.59
  -6   4   0 3931.01   87.99
  -6   4   0 3925.11   90.19
  -6   4   0 3838.32   89.19
  -6   4   0 3839.62   88.89
   6   4   0 3711.33   89.49
   6   4   0 3719.23   89.29
  -8  -4   0   27.70    3.20
   8  -4   0   40.60    4.30
   8  -4   0   30.00    2.30
  -8  -4   0   31.80    3.40
   8  -4   0   33.50    2.70
  -8  -4   0   25.90    3.00
  -8  -4   0   31.10    3.10
  -8  -4   0   35.10    2.50
  -8  -4   0   35.60    2.80
   8  -4   0   38.60    3.80
  -8   4   0   33.80    2.30
   8   4   0   34.40    3.50
  -8   4   0   31.20    3.70
  -8   4   0   32.80    3.40
  -8   4   0   28.60    3.20
   8   4   0   33.80    3.90
   8   4   0   40.10    3.00
  -8   4   0   26.50    3.30
  -8   4   0   34.70    2.90
  10  -4   0  281.87    9.00
  10  -4   0  268.77   11.30
 -10  -4   0  281.67   10.20
 -10  -4   0  262.47   10.80
  10  -4   0  253.47   10.50
 -10  -4   0  266.97   10.20
 -10  -4   0  282.17   10.70
  10  -4   0  275.87    9.50
 -10  -4   0  277.17    9.50
 -10  -4   0  271.27    9.80
  10   4   0  263.27   10.40
 -10   4   0  283.07    8.60
 -10   4   0  274.17   11.20
 -10   4   0  262.57   10.90
 -10   4   0  256.97   10.10
 -10   4   0  271.37   10.10
  10   4   0  277.67   11.30
  10   4   0  277.67   10.10
 -10   4   0  277.27   10.50
 -12  -4   0  517.65   17.70
  12  -4   0  515.35   15.80
  12  -4   0  528.25   17.90
 -12  -4   0  508.85   17.30
  12  -4   0  531.85   19.00
 -12  -4   0  548.95   16.40
 -12  -4   0  526.45   18.30
  12   4   0  526.75   17.60
 -12   4   0  511.15   17.30
 -12   4   0  508.15   18.20
  12   4   0  519.35   16.90
  12   4   0  525.35   18.60
 -12   4   0  513.65   17.30
 -12   4   0  543.35   18.30
  14  -4   0    3.80    2.30
 -14  -4   0    1.70    2.30
 -14  -4   0    3.40    2.30
 -14  -4   0    3.20    2.20
  14  -4   0    3.50    2.30
  14   4   0    5.10    2.70
 -14   4   0    2.30    1.90
  14   4   0    4.40    2.30
 -14   4   0    1.20    2.20
 -14   4   0   -0.80    2.00
 -14   4   0    0.00    1.90
  14   4   0    5.00    2.50
  16  -4   0  472.25   18.70
 -16  -4   0  459.15   18.40
 -16  -4   0  465.15   18.80
  16   4   0  484.75   18.20
  16   4   0  532.75   19.30
 -16   4   0  499.25   18.90
 -16   4   0  463.35   18.50
 -16   4   0  506.85   19.40
  -1  -5   0   18.70    1.50
  -1  -5   0   20.90    1.50
   1  -5   0   15.70    1.70
  -1  -5   0   17.80    1.50
   1  -5   0   18.80    1.70
  -1  -5   0   19.80    1.20
  -1  -5   0   19.10    1.20
  -1  -5   0   13.90    1.60
   1  -5   0   17.90    1.40
   1  -5   0   18.40    1.50
  -1  -5   0   19.40    1.50
   1  -5   0   18.70    1.40
  -1   5   0   17.10    1.50
   1   5   0   17.70    1.70
   1   5   0   18.70    1.30
   1   5   0   16.70    1.40
   1   5   0   19.40    1.60
  -1   5   0   20.90    1.60
  -1   5   0   20.30    1.50
   1   5   0   18.70    1.50
  -1   5   0   17.80    1.60
  -1   5   0   19.30    1.60
   1   5   0   22.50    2.20
  -1   5   0   20.20    1.30
  -3  -5   0 1934.91   45.30
   3  -5   0 2032.90   44.60
  -3  -5   0 1986.90   45.20
  -3  -5   0 1904.41   45.50
   3  -5   0 1975.30   45.40
   3  -5   0 1912.31   45.40
   3  -5   0 1908.71   45.60
   3  -5   0 2025.50   45.50
  -3  -5   0 1944.91   44.90
  -3  -5   0 1926.51   44.90
  -3  -5   0 1759.52   45.40
   3  -5   0 1966.20   45.40
   3  -5   0 1994.40   45.30
  -3  -5   0 1975.70   45.20
   3   5   0 1965.30   45.80
  -3   5   0 1967.00   45.60
  -3   5   0 1937.31   45.30
   3   5   0 1908.41   45.30
  -3   5   0 2027.70   45.60
   3   5   0 1958.50   44.80
   3   5   0 1924.31   45.20
   3   5   0 2043.20   44.70
   3   5   0 1924.11   45.10
  -3   5   0 1945.51   45.30
  -3   5   0 1926.81   46.10
  -3   5   0 1889.41   45.10
   5  -5   0  362.86   10.60
   5  -5   0  371.06   11.20
  -5  -5   0  367.66   10.90
  -5  -5   0  363.76   10.80
  -5  -5   0  374.06   10.90
  -5  -5   0  381.96   11.00
  -5  -5   0  379.86   11.10
   5  -5   0  385.26    9.90
   5  -5   0  400.96   11.20
  -5   5   0  387.16   10.60
  -5   5   0  367.16   10.90
  -5   5   0  376.06   10.40
   5   5   0  365.46   11.10
   5   5   0  358.46   11.10
   5   5   0  385.66   10.60
  -5   5   0  364.16   11.30
   5   5   0  390.46   10.50
  -5   5   0  386.46   11.10
  -5   5   0  384.86   10.70
  -5   5   0  373.46   11.80
  -7  -5   0  156.68    6.10
  -7  -5   0  141.99    6.30
  -7  -5   0  156.18    6.30
   7  -5   0  139.99    6.40
  -7  -5   0  147.29    6.10
   7  -5   0  145.69    6.00
   7  -5   0  150.58    6.90
   7  -5   0  146.79    5.60
  -7  -5   0  140.39    6.10
  -7  -5   0  151.18    5.40
  -7   5   0  139.99    6.40
   7   5   0  147.59    5.80
   7   5   0  149.79    6.50
  -7   5   0  150.58    6.90
  -7   5   0  147.09    6.30
  -7   5   0  147.59    5.40
   7   5   0  139.89    6.30
  -7   5   0  152.68    6.20
  -7   5   0  147.39    6.00
   9  -5   0  457.45   13.30
  -9  -5   0  445.26   15.00
  -9  -5   0  454.55   14.20
   9  -5   0  432.86   14.80
  -9  -5   0  438.46   14.40
  -9  -5   0  495.95   13.60
  -9  -5   0  482.75   14.30
  -9  -5   0  461.75   14.70
   9  -5   0  481.35   14.10
   9  -5   0  456.55   15.70
  -9   5   0  468.35   15.60
   9   5   0  442.66   14.60
  -9   5   0  449.95   15.20
   9   5   0  445.26   15.20
  -9   5   0  461.05   12.90
  -9   5   0  459.85   14.70
  -9   5   0  470.35   14.50
   9   5   0  472.95   14.10
  -9   5   0  490.05   14.60
  11  -5   0  106.59    5.60
 -11  -5   0  104.19    6.20
  11  -5   0   93.39    5.00
  11  -5   0   96.19    6.80
 -11  -5   0  110.29    6.80
 -11  -5   0  100.89    5.30
 -11  -5   0  102.59    5.90
  11  -5   0  100.59    6.40
 -11  -5   0   99.19    6.00
 -11   5   0  100.09    4.70
 -11   5   0  107.19    6.30
 -11   5   0  108.99    6.90
  11   5   0  105.79    5.90
  11   5   0  106.99    6.80
  11   5   0   92.99    6.10
 -11   5   0   94.49    5.90
 -11   5   0   97.89    6.70
  13  -5   0  335.87   14.90
 -13  -5   0  324.27   14.10
  13  -5   0  344.07   14.00
 -13  -5   0  344.77   13.80
 -13  -5   0  317.97   13.30
  13  -5   0  336.27   12.10
  13   5   0  366.96   13.40
  13   5   0  339.07   13.80
 -13   5   0  335.67   14.60
  13   5   0  378.86   15.20
 -13   5   0  349.07   13.60
 -13   5   0  341.97   14.40
 -13   5   0  339.97   13.70
  15  -5   0   33.10    5.30
 -15  -5   0   28.80    4.70
 -15  -5   0   27.50    4.80
  15   5   0   29.20    4.70
 -15   5   0   30.80    5.20
 -15   5   0   30.90    5.00
 -15   5   0   22.10    4.20
  15   5   0   27.70    4.70
 -17  -5   0  127.69    9.60
  17  -5   0  151.18   10.30
 -17  -5   0  123.99    9.50
 -17   5   0  140.39    9.60
 -17   5   0  138.09    9.90
 -17   5   0  137.79   10.00
  17   5   0  140.99    9.60
  17   5   0  138.79    9.10
   0  -6   0 1621.14   36.00
   0  -6   0 1560.84   36.10
   0  -6   0 1433.56   36.10
   0  -6   0 1467.25   36.40
   0  -6   0 1508.25   35.80
   0   6   0 1550.34   35.50
   0   6   0 1591.14   36.00
   0   6   0 1564.34   36.10
   0   6   0 1494.25   36.00
   0   6   0 1501.75   36.10
  -2  -6   0 2333.57   52.49
   2  -6   0 2170.18   53.49
   2  -6   0 2346.87   52.69
  -2  -6   0 2191.68   53.69
  -2  -6   0 2258.67   53.09
  -2  -6   0 2314.97   52.39
   2  -6   0 2353.16   53.69
   2  -6   0 2363.56   53.39
  -2  -6   0 2324.37   53.29
   2  -6   0 2365.76   53.09
  -2  -6   0 2348.07   53.39
   2  -6   0 2400.26   52.89
  -2  -6   0 2284.77   53.19
  -2   6   0 2321.17   53.19
  -2   6   0 2255.97   54.19
  -2   6   0 2281.87   53.79
   2   6   0 2315.97   53.09
   2   6   0 2224.18   53.19
  -2   6   0 2219.08   53.29
   2   6   0 2344.87   52.89
  -2   6   0 2319.07   53.19
  -4  -6   0   40.00    2.60
   4  -6   0   37.70    2.00
   4  -6   0   35.50    2.60
  -4  -6   0   40.80    2.50
  -4  -6   0   36.70    2.70
   4  -6   0   38.50    2.70
   4  -6   0   41.80    2.70
   4  -6   0   38.40    2.50
  -4  -6   0   36.50    2.40
  -4  -6   0   38.60    2.40
  -4  -6   0   38.90    2.50
  -4   6   0   39.00    3.10
  -4   6   0   45.10    2.60
   4   6   0   34.00    2.60
   4   6   0   43.10    2.70
   4   6   0   42.50    2.40
   4   6   0   41.30    2.30
  -4   6   0   41.00    2.70
   4   6   0   44.50    2.70
   6  -6   0   32.00    2.50
  -6  -6   0   28.10    2.50
   6  -6   0   31.80    1.90
  -6  -6   0   28.00    2.90
   6  -6   0   23.60    2.70
  -6  -6   0   33.40    2.70
   6  -6   0   33.90    2.80
  -6  -6   0   33.00    2.10
  -6  -6   0   33.10    2.70
   6  -6   0   27.50    2.90
  -6  -6   0   31.10    2.50
   6  -6   0   35.00    2.60
   6   6   0   33.20    3.40
   6   6   0   35.20    2.40
   6   6   0   35.40    2.50
  -6   6   0   28.00    2.30
   6   6   0   33.00    2.80
  -6   6   0   32.20    2.50
  -6   6   0   27.90    3.30
  -6   6   0   34.40    2.70
  -6   6   0   30.90    3.10
  -8  -6   0  280.97   10.00
   8  -6   0  282.97    9.90
   8  -6   0  279.37    9.20
  -8  -6   0  270.67   10.20
  -8  -6   0  307.57   10.00
  -8  -6   0  288.07    8.90
   8  -6   0  284.87   10.40
  -8  -6   0  295.77   10.20
  -8  -6   0  284.97   10.00
   8   6   0  282.37    9.40
  -8   6   0  269.97   10.50
  -8   6   0  272.87   10.90
  -8   6   0  270.47   10.10
  -8   6   0  281.27    9.80
   8   6   0  275.27   10.40
  -8   6   0  288.27    9.00
   8   6   0  286.17   10.40
  -8   6   0  283.87   10.00
 -10  -6   0   25.50    2.90
  10  -6   0   22.10    2.70
 -10  -6   0   20.60    3.30
  10  -6   0   17.00    2.90
 -10  -6   0   19.50    3.00
 -10  -6   0   20.10    3.20
 -10  -6   0   18.50    2.90
  10  -6   0   20.80    3.00
 -10   6   0   20.70    3.10
  10   6   0   22.70    3.70
 -10   6   0   16.60    3.10
 -10   6   0   27.80    3.70
 -10   6   0   21.20    3.50
 -10   6   0   20.50    2.50
  10   6   0   14.60    2.80
 -10   6   0   18.20    2.80
  10   6   0   17.80    2.80
  12  -6   0  136.59    7.10
 -12  -6   0  157.08    8.70
  12  -6   0  151.58    8.30
 -12  -6   0  149.88    8.00
 -12  -6   0  155.68    8.20
  12   6   0  153.28    8.90
 -12   6   0  147.39    8.10
 -12   6   0  140.49    7.70
  12   6   0  145.69    7.50
 -12   6   0  151.68    8.90
  12   6   0  144.19    8.10
 -12   6   0  145.89    8.70
 -14  -6   0   36.70    5.20
  14  -6   0   41.30    5.40
 -14  -6   0   41.20    5.40
 -14  -6   0   40.10    5.70
  14   6   0   35.20    5.10
 -14   6   0   37.00    5.60
  14   6   0   36.10    5.60
 -14   6   0   44.30    5.80
 -14   6   0   34.60    5.10
  14   6   0   41.30    5.20
 -16  -6   0  466.45   18.40
  16  -6   0  437.66   18.30
 -16  -6   0  451.25   18.00
 -16   6   0  479.35   19.10
  16   6   0  433.26   18.00
 -16   6   0  428.26   17.80
  16   6   0  442.16   17.00
 -16   6   0  414.36   17.20
  -1  -7   0  365.96   10.70
  -1  -7   0  369.86    9.80
   1  -7   0  384.96   10.40
  -1  -7   0  358.96   11.10
  -1  -7   0  355.56   10.70
   1  -7   0  365.06   11.00
  -1  -7   0  383.36    9.70
   1  -7   0  384.66   10.80
  -1  -7   0  370.46   10.50
  -1  -7   0  367.66   10.70
   1  -7   0  375.76   11.20
  -1   7   0  379.26   10.00
   1   7   0  377.56   10.80
   1   7   0  373.96   10.80
  -1   7   0  382.36   11.00
  -1   7   0  396.16   10.90
   1   7   0  378.36   10.40
  -1   7   0  380.06   10.80
   1   7   0  382.66   10.70
   1   7   0  379.06   10.20
  -1   7   0  364.56   10.70
   3  -7   0  167.48    6.00
   3  -7   0  167.28    6.10
   3  -7   0  153.68    6.20
  -3  -7   0  170.48    6.50
  -3  -7   0  169.18    6.10
  -3  -7   0  165.88    5.90
   3  -7   0  164.98    5.50
   3  -7   0  165.78    6.00
  -3  -7   0  165.58    5.50
  -3  -7   0  170.08    5.50
  -3  -7   0  169.78    6.00
   3  -7   0  175.78    6.00
   3  -7   0  167.68    6.40
   3   7   0  162.98    5.80
  -3   7   0  164.18    6.00
   3   7   0  166.38    6.10
  -3   7   0  171.38    6.10
   3   7   0  164.28    6.00
  -3   7   0  164.98    6.20
  -3   7   0  163.78    6.60
   5  -7   0 2167.68   55.79
  -5  -7   0 2413.16   55.99
   5  -7   0 2482.15   54.59
  -5  -7   0 2452.55   55.79
  -5  -7   0 2329.87   55.39
   5  -7   0 2410.96   56.39
  -5  -7   0 2337.47   55.49
   5  -7   0 2347.57   56.09
   5  -7   0 2421.36   55.89
  -5  -7   0 2323.67   56.09
   5  -7   0 2427.66   55.99
   5   7   0 2311.27   55.79
   5   7   0 2356.36   55.49
  -5   7   0 2414.06   55.49
   5   7   0 2389.76   54.89
   5   7   0 2353.26   56.09
  -5   7   0 2361.56   57.19
  -5   7   0 2338.07   56.09
  -5   7   0 2407.16   55.99
  -7  -7   0    8.30    1.40
   7  -7   0    7.60    1.60
  -7  -7   0    6.10    1.60
  -7  -7   0    4.10    1.60
   7  -7   0    6.90    1.60
   7  -7   0    8.30    1.90
   7  -7   0    7.40    2.00
  -7  -7   0    6.80    1.60
  -7  -7   0    5.70    1.50
   7  -7   0    6.80    1.70
   7  -7   0    7.80    1.20
  -7  -7   0    5.00    1.50
  -7   7   0    8.90    2.40
   7   7   0    7.00    1.50
  -7   7   0    4.90    1.60
   7   7   0    7.10    1.90
   7   7   0    6.40    1.80
  -7   7   0    6.30    1.50
   7   7   0    4.90    1.40
  -7   7   0    7.80    1.80
   9  -7   0  800.12   20.00
   9  -7   0  794.62   22.30
   9  -7   0  851.11   22.60
   9  -7   0  773.92   22.90
  -9  -7   0  829.82   20.80
  -9  -7   0  781.72   22.50
  -9  -7   0  755.62   22.40
  -9  -7   0  781.02   22.40
  -9  -7   0  826.12   22.60
   9  -7   0  804.82   21.50
   9  -7   0  792.22   22.70
  -9  -7   0  793.72   22.90
   9   7   0  778.02   22.90
  -9   7   0  769.72   22.70
  -9   7   0  789.82   22.40
  -9   7   0  778.42   22.00
   9   7   0  806.72   23.30
  -9   7   0  769.82   23.80
  -9   7   0  801.22   21.10
   9   7   0  818.12   21.70
  11  -7   0    4.20    2.10
 -11  -7   0    7.70    2.20
 -11  -7   0    5.60    2.20
  11  -7   0    5.60    2.00
 -11  -7   0    4.50    1.90
 -11  -7   0    5.40    2.00
 -11   7   0    7.80    2.70
 -11   7   0    3.90    1.90
 -11   7   0    5.80    2.10
 -11   7   0    4.50    1.50
  11   7   0    5.80    2.20
  11   7   0    7.20    2.10
  11   7   0    4.90    2.10
 -13  -7   0  554.54   19.60
  13  -7   0  551.14   19.80
 -13  -7   0  590.24   20.40
 -13  -7   0  583.54   19.70
  13  -7   0  582.64   18.40
  13   7   0  578.94   20.10
 -13   7   0  585.94   19.80
 -13   7   0  571.14   19.20
  13   7   0  568.74   20.70
 -13   7   0  574.84   20.90
  13   7   0  580.14   18.70
 -15  -7   0   87.99    8.50
 -15  -7   0   73.39    7.70
  15  -7   0   73.79    8.10
  15  -7   0   69.89    7.30
 -15   7   0   67.69    7.30
  15   7   0   66.79    7.30
  15   7   0   69.09    6.00
 -15   7   0   69.19    7.70
   0  -8   0 1444.46   36.90
   0  -8   0 1530.05   36.20
   0  -8   0 1510.85   36.40
   0  -8   0 1532.05   36.30
   0  -8   0 1503.95   36.60
   0   8   0 1511.55   36.50
   0   8   0 1459.75   36.20
   0   8   0 1524.95   36.50
   0   8   0 1565.14   36.40
   0   8   0 1507.45   35.70
  -2  -8   0  106.69    5.20
  -2  -8   0  109.29    4.00
   2  -8   0   98.39    4.90
   2  -8   0  110.29    4.70
  -2  -8   0  105.49    4.70
  -2  -8   0  109.19    4.00
   2  -8   0  100.79    5.00
   2  -8   0  114.49    4.30
  -2  -8   0  114.99    4.70
  -2  -8   0  101.19    4.70
   2  -8   0  110.89    4.90
   2  -8   0  112.39    4.40
  -2  -8   0  105.79    4.80
   2   8   0  108.29    4.40
   2   8   0  130.29    4.90
  -2   8   0  116.09    5.00
  -2   8   0  104.59    5.00
  -2   8   0  106.59    4.70
  -2   8   0  106.49    4.80
   2   8   0  117.89    5.00
   2   8   0  115.29    4.80
  -2   8   0  106.29    4.00
   4  -8   0  224.48    8.20
   4  -8   0  196.48    7.40
   4  -8   0  212.18    7.90
  -4  -8   0  211.98    8.00
  -4  -8   0  195.78    7.60
   4  -8   0  220.58    7.60
   4  -8   0  208.58    7.70
  -4  -8   0  221.78    7.10
  -4  -8   0  203.58    7.50
  -4  -8   0  207.78    6.90
   4  -8   0  218.58    6.80
  -4  -8   0  225.98    7.60
   4   8   0  220.08    7.70
  -4   8   0  216.68    8.40
  -4   8   0  218.78    7.60
  -4   8   0  212.08    7.60
   4   8   0  197.58    7.20
  -4   8   0  200.68    7.60
   4   8   0  222.98    6.80
   4   8   0  197.78    7.30
  -6  -8   0   34.90    2.80
   6  -8   0   35.10    2.30
   6  -8   0   32.30    2.90
   6  -8   0   36.60    3.00
  -6  -8   0   34.30    2.90
  -6  -8   0   29.20    3.20
   6  -8   0   38.80    3.90
  -6  -8   0   38.60    2.90
   6  -8   0   34.00    3.60
  -6  -8   0   36.40    3.00
   6  -8   0   29.70    3.20
  -6   8   0   40.80    4.40
   6   8   0   31.80    3.40
   6   8   0   36.40    2.90
   6   8   0   36.50    2.60
  -6   8   0   36.00    3.10
  -6   8   0   25.90    3.00
  -6   8   0   32.10    3.10
   6   8   0   34.50    3.00
   8  -8   0  245.18    9.90
   8  -8   0  250.37    7.80
   8  -8   0  261.87    9.60
  -8  -8   0  245.98    9.60
  -8  -8   0  248.88    9.60
  -8  -8   0  259.37    9.60
  -8  -8   0  245.88    9.60
   8  -8   0  246.28    9.70
  -8  -8   0  261.27    8.20
   8  -8   0  243.58    9.60
  -8  -8   0  251.07    9.50
   8  -8   0  256.67    9.30
  -8   8   0  271.17    9.00
  -8   8   0  226.98    9.50
  -8   8   0  255.37   10.80
   8   8   0  238.98    9.80
   8   8   0  276.17    9.00
   8   8   0  247.88    9.80
  -8   8   0  246.98    9.60
 -10  -8   0   56.89    4.60
  10  -8   0   64.19    4.80
  10  -8   0   47.90    5.00
  10  -8   0   52.79    4.00
 -10  -8   0   50.49    4.50
 -10  -8   0   56.29    4.60
 -10  -8   0   54.39    4.40
  10  -8   0   44.30    4.70
 -10   8   0   54.19    5.30
  10   8   0   48.50    3.90
  10   8   0   52.59    4.80
 -10   8   0   61.99    5.40
 -10   8   0   49.90    3.70
  10   8   0   58.29    4.80
 -12  -8   0  107.79    7.20
  12  -8   0  104.59    6.50
 -12  -8   0   96.29    6.60
  12  -8   0   98.09    6.80
 -12  -8   0  108.59    6.80
 -12  -8   0   98.79    6.80
  12  -8   0   98.59    7.00
 -12   8   0  102.79    7.10
  12   8   0  107.89    6.30
 -12   8   0  106.49    7.80
  12   8   0  102.59    7.40
  12   8   0  106.69    7.20
 -14  -8   0    0.50    2.70
 -14  -8   0    2.00    2.20
  14  -8   0    1.60    2.30
 -14  -8   0    3.70    2.40
  14  -8   0    0.70    2.20
 -14   8   0    2.70    2.50
 -14   8   0    0.60    2.40
  14   8   0    1.80    2.40
  14   8   0    1.70    2.00
 -16  -8   0   35.90    6.00
  16  -8   0   36.60    6.00
 -16  -8   0   30.40    5.50
  16  -8   0   36.00    6.30
 -16   8   0   35.00    5.80
 -16   8   0   37.30    6.40
  16   8   0   36.40    6.00
   1  -9   0  804.52   21.70
   1  -9   0  807.22   22.00
   1  -9   0  836.42   21.00
  -1  -9   0  821.12   19.80
  -1  -9   0  773.02   21.90
  -1  -9   0  852.91   21.50
  -1  -9   0  811.32   20.00
  -1  -9   0  769.02   21.40
  -1  -9   0  820.82   21.30
  -1  -9   0  822.92   21.20
   1  -9   0  798.72   21.10
   1  -9   0  839.62   21.50
  -1   9   0  798.42   20.40
   1   9   0  810.12   21.50
  -1   9   0  825.32   21.60
   1   9   0  814.52   20.60
   1   9   0  835.22   21.40
  -1   9   0  842.62   21.60
   1   9   0  824.92   21.50
  -1   9   0  790.72   21.20
  -1   9   0  806.32   21.60
   1   9   0  839.02   20.90
  -3  -9   0   30.80    2.60
   3  -9   0   33.90    2.40
  -3  -9   0   25.70    2.70
   3  -9   0   30.70    2.50
  -3  -9   0   30.40    2.10
  -3  -9   0   32.70    2.20
   3  -9   0   35.50    3.10
  -3  -9   0   29.20    2.50
   3  -9   0   28.20    3.10
  -3  -9   0   30.10    3.10
   3  -9   0   28.60    3.00
  -3  -9   0   27.60    3.20
  -3   9   0   31.60    3.50
   3   9   0   32.80    3.20
  -3   9   0   24.70    2.80
   3   9   0   27.90    2.30
   3   9   0   34.30    3.30
  -3   9   0   27.40    2.90
  -3   9   0   29.20    2.90
  -3   9   0   29.70    2.10
   5  -9   0  815.02   22.40
   5  -9   0  768.22   22.50
   5  -9   0  824.82   22.20
  -5  -9   0  831.62   21.40
  -5  -9   0  801.12   22.30
  -5  -9   0  818.22   22.20
   5  -9   0  818.02   22.30
  -5  -9   0  833.62   21.90
   5  -9   0  838.12   20.80
   5  -9   0  846.62   22.10
  -5  -9   0  818.32   21.30
   5   9   0  810.02   22.20
   5   9   0  857.11   20.80
  -5   9   0  780.52   23.10
  -5   9   0  844.72   22.20
   5   9   0  779.52   21.60
  -5   9   0  846.72   22.50
   5   9   0  798.22   21.80
  -5   9   0  800.92   21.80
  -7  -9   0  137.89    6.60
  -7  -9   0  151.38    6.70
   7  -9   0  135.99    6.80
   7  -9   0  144.39    6.60
   7  -9   0  136.49    6.90
  -7  -9   0  152.38    6.60
   7  -9   0  141.29    6.80
  -7  -9   0  140.89    6.90
   7  -9   0  148.99    6.70
   7  -9   0  144.49    5.40
  -7  -9   0  138.39    6.40
   7   9   0  143.59    6.40
   7   9   0  141.79    7.00
  -7   9   0  156.68    7.00
  -7   9   0  154.88    6.50
   7   9   0  137.89    6.60
  -7   9   0  128.29    7.30
  -7   9   0  144.09    7.00
   7   9   0  147.09    5.90
  -9  -9   0  904.81   25.70
   9  -9   0  920.81   26.10
   9  -9   0  946.71   26.30
   9  -9   0  950.50   25.20
   9  -9   0  914.81   26.30
  -9  -9   0  964.80   26.10
  -9  -9   0  866.71   25.80
  -9  -9   0  888.71   25.90
  -9   9   0  912.31   27.50
  -9   9   0  923.41   26.40
  -9   9   0  950.10   24.80
   9   9   0  896.51   26.30
   9   9   0  914.11   26.20
   9   9   0  944.01   24.70
 -11  -9   0   62.69    6.10
 -11  -9   0   65.99    5.50
 -11  -9   0   67.39    5.40
  11  -9   0   56.79    5.80
  11  -9   0   67.29    5.40
 -11  -9   0   67.39    5.40
  11  -9   0   55.79    6.10
 -11   9   0   50.39    6.10
  11   9   0   58.79    5.50
  11   9   0   55.89    6.00
 -11   9   0   59.39    4.70
  11   9   0   62.79    4.70
 -11   9   0   65.69    5.50
 -13  -9   0  246.38   11.50
 -13  -9   0  238.28   11.70
 -13  -9   0  240.98   11.60
  13  -9   0  226.48   10.70
  13  -9   0  249.08   12.10
 -13  -9   0  246.98   11.70
  13  -9   0  255.77   12.00
 -13   9   0  261.07   12.20
  13   9   0  241.38   11.90
  13   9   0  265.67   12.80
 -13   9   0  254.97   13.10
  15  -9   0  229.38   12.20
 -15  -9   0  235.08   12.30
 -15  -9   0  253.97   12.70
  15  -9   0  246.58   12.90
 -15   9   0  243.58   12.70
  15   9   0  233.58   12.50
 -15   9   0  232.88   13.30
   0 -10   0   11.30    1.90
   0 -10   0   15.20    2.30
   0 -10   0   16.10    1.60
   0 -10   0   15.10    2.20
   0 -10   0   11.30    2.00
   0 -10   0   15.40    2.60
   0  10   0   19.60    2.20
   0  10   0   13.10    2.10
   0  10   0   13.70    2.10
   0  10   0   15.60    2.30
   0  10   0   13.70    2.30
  -2 -10   0  175.88    6.70
   2 -10   0  164.98    7.30
  -2 -10   0  170.08    6.90
   2 -10   0  148.19    6.80
   2 -10   0  162.18    6.30
  -2 -10   0  167.28    7.30
  -2 -10   0  165.98    6.80
  -2 -10   0  176.58    5.70
  -2 -10   0  169.08    5.60
   2 -10   0  158.38    6.70
   2 -10   0  166.28    6.60
  -2  10   0  162.18    7.10
   2  10   0  149.39    6.70
  -2  10   0  169.98    6.80
   2  10   0  167.18    6.20
  -2  10   0  174.78    6.00
  -2  10   0  165.58    6.90
   2  10   0  165.28    6.50
  -2  10   0  168.78    6.90
  -4 -10   0   15.20    2.50
  -4 -10   0   14.70    2.30
   4 -10   0   14.60    2.00
   4 -10   0   16.40    2.70
  -4 -10   0   18.80    2.20
   4 -10   0   12.60    2.10
  -4 -10   0   18.00    2.10
  -4 -10   0   18.00    2.60
  -4 -10   0   15.90    2.60
   4 -10   0   16.90    2.70
   4 -10   0   13.70    2.40
  -4  10   0   13.10    1.80
   4  10   0   18.00    2.40
   4  10   0   15.30    2.30
  -4  10   0   15.90    2.40
  -4  10   0   21.00    2.80
   4  10   0   14.70    2.40
  -4  10   0   13.60    2.60
  -4  10   0   13.30    2.30
   4  10   0   19.60    2.10
   6 -10   0   44.90    2.90
   6 -10   0   48.20    3.90
   6 -10   0   45.90    3.80
  -6 -10   0   42.80    3.20
  -6 -10   0   48.20    4.00
  -6 -10   0   45.10    3.80
  -6 -10   0   46.90    3.40
   6 -10   0   54.79    3.90
  -6 -10   0   50.29    3.80
   6 -10   0   47.60    3.80
   6 -10   0   45.70    4.70
  -6  10   0   45.40    3.70
   6  10   0   41.90    4.30
  -6  10   0   50.09    4.00
  -6  10   0   47.40    3.70
  -6  10   0   34.90    4.30
   6  10   0   45.00    3.60
   6  10   0   42.60    3.50
   6  10   0   47.30    3.10
  -8 -10   0   57.09    4.60
  -8 -10   0   60.19    4.40
   8 -10   0   55.19    4.40
  -8 -10   0   58.49    4.40
   8 -10   0   66.49    5.00
   8 -10   0   54.29    4.50
  -8 -10   0   59.69    4.30
   8 -10   0   58.49    4.40
   8  10   0   54.29    4.50
   8  10   0   55.69    4.60
  -8  10   0   60.79    6.50
   8  10   0   60.49    3.90
  -8  10   0   56.99    4.20
  -8  10   0   57.69    5.50
   8  10   0   53.59    4.00
  10 -10   0  109.79    7.60
  10 -10   0  115.49    7.00
  10 -10   0  116.49    7.00
  10 -10   0  102.79    6.80
 -10 -10   0   97.29    6.30
 -10 -10   0  106.39    6.60
 -10 -10   0  105.19    6.70
 -10 -10   0  112.99    6.60
  10  10   0  108.89    7.00
 -10  10   0  109.89    7.70
 -10  10   0  112.89    6.00
 -10  10   0  120.49    7.30
  10  10   0  107.79    5.80
  10  10   0  114.19    7.00
 -12 -10   0   81.89    6.60
 -12 -10   0   85.99    6.50
 -12 -10   0   91.49    6.60
  12 -10   0   84.29    6.80
  12 -10   0   88.79    6.50
 -12 -10   0   94.19    6.90
  12 -10   0   92.89    6.90
  12  10   0   89.39    7.00
 -12  10   0  107.69    7.50
 -12  10   0   96.39    7.90
  12  10   0   72.89    6.60
  14 -10   0  147.59    9.60
 -14 -10   0  146.79    9.30
 -14 -10   0  141.79    9.00
  14 -10   0  140.49    9.10
  14  10   0  133.69    9.20
 -14  10   0  142.09    9.40
 -14  10   0  141.29   10.10
  -1 -11   0  206.68    7.70
   1 -11   0  192.88    7.80
  -1 -11   0  194.38    8.00
  -1 -11   0  197.98    7.90
   1 -11   0  184.88    7.90
  -1 -11   0  194.08    7.70
   1 -11   0  191.58    8.40
  -1 -11   0  198.68    6.30
   1 -11   0  196.08    7.50
  -1 -11   0  203.78    6.50
   1 -11   0  195.68    7.60
  -1 -11   0  193.48    8.50
  -1  11   0  208.58    7.10
  -1  11   0  206.78    7.80
   1  11   0  198.38    8.00
  -1  11   0  185.88    7.80
   1  11   0  199.58    8.00
   1  11   0  209.58    7.90
  -1  11   0  193.28    7.80
  -1  11   0  192.88    7.90
   1  11   0  196.48    7.00
   1  11   0  194.08    7.30
  -3 -11   0   17.20    2.40
  -3 -11   0   18.00    2.80
   3 -11   0   17.70    2.40
   3 -11   0   18.60    2.80
  -3 -11   0   21.90    2.30
   3 -11   0   19.80    3.00
  -3 -11   0   14.50    2.60
  -3 -11   0   15.30    2.40
  -3 -11   0   19.40    2.10
  -3 -11   0   16.10    2.70
   3 -11   0   16.50    2.60
   3 -11   0   17.00    2.40
  -3  11   0   18.00    2.10
  -3  11   0   16.40    2.80
   3  11   0   20.00    2.40
   3  11   0   20.30    2.70
  -3  11   0   16.50    2.60
  -3  11   0   13.30    2.40
   3  11   0   14.10    2.40
  -3  11   0   17.20    2.60
  -5 -11   0  162.48    7.30
   5 -11   0  169.18    7.90
  -5 -11   0  185.58    6.90
   5 -11   0  161.98    7.70
   5 -11   0  164.68    7.60
   5 -11   0  171.38    6.50
  -5 -11   0  161.38    7.60
   5 -11   0  179.88    7.50
  -5 -11   0  151.38    7.20
  -5 -11   0  164.58    6.50
  -5  11   0  170.58    7.50
   5  11   0  159.78    7.40
  -5  11   0  161.38    7.50
   5  11   0  169.08    7.30
   5  11   0  171.88    6.30
   5  11   0  162.58    6.90
  -5  11   0  161.38    8.10
  -5  11   0  159.98    7.30
  -5  11   0  170.48    6.10
   7 -11   0   90.99    5.70
   7 -11   0   89.59    4.40
   7 -11   0   87.99    5.70
  -7 -11   0   92.39    5.20
   7 -11   0   89.39    6.00
  -7 -11   0   94.39    5.90
   7 -11   0   89.79    5.60
  -7 -11   0   96.29    5.20
  -7 -11   0   93.99    5.70
   7  11   0   77.69    5.50
  -7  11   0   84.99    5.70
   7  11   0   89.09    5.30
   7  11   0   97.99    4.70
  -7  11   0   92.69    5.40
  -7  11   0   98.69    6.60
  -7  11   0   81.59    7.10
   7  11   0   95.99    5.50
   9 -11   0  145.99    7.90
   9 -11   0  146.89    7.40
  -9 -11   0  127.19    7.40
   9 -11   0  123.29    7.40
  -9 -11   0  139.59    7.30
   9 -11   0  128.59    7.60
  -9 -11   0  145.69    7.30
  -9 -11   0  137.49    7.60
   9  11   0  129.59    7.60
  -9  11   0  144.59    7.00
   9  11   0  132.09    7.70
   9  11   0  137.59    7.50
  -9  11   0  141.39    8.70
  -9  11   0  134.59    7.70
 -11 -11   0  263.67   11.70
  11 -11   0  260.47   11.80
  11 -11   0  267.47   11.70
  11 -11   0  248.28   11.80
 -11 -11   0  261.47   11.30
 -11 -11   0  258.37   11.70
  11  11   0  260.87   12.00
 -11  11   0  255.57   11.90
 -11  11   0  226.18   12.30
  11  11   0  246.68   11.60
 -13 -11   0  166.78    9.80
 -13 -11   0  163.38    9.50
  13 -11   0  150.88    9.00
  13 -11   0  165.28   10.10
 -13 -11   0  165.28    9.60
  13 -11   0  170.18    9.90
 -13  11   0  178.78   11.20
 -13  11   0  153.58    9.80
  13  11   0  169.28   10.20
 -15 -11   0    0.80    3.20
  15 -11   0    6.60    3.50
 -15 -11   0    3.30    3.00
  15 -11   0    4.10    3.00
 -15  11   0    2.70    3.30
  15  11   0    3.20    2.90
 -15  11   0    1.00    3.10
   0 -12   0  348.07   10.10
   0 -12   0  358.86   11.60
   0 -12   0  341.17   11.60
   0 -12   0  341.07   12.60
   0 -12   0  329.17   12.00
   0 -12   0  343.87   11.80
   0 -12   0  366.16    9.90
   0  12   0  360.16   11.10
   0  12   0  336.27   10.80
   0  12   0  328.27   11.80
   0  12   0  377.46   12.00
   0  12   0  348.97   12.10
   2 -12   0  348.47   12.50
  -2 -12   0  344.27    9.80
   2 -12   0  344.47   11.40
   2 -12   0  330.97   11.00
  -2 -12   0  319.07   11.40
  -2 -12   0  336.47    9.70
  -2 -12   0  327.37   11.50
  -2 -12   0  314.57   11.40
   2 -12   0  321.87   11.90
   2 -12   0  324.37   11.50
  -2 -12   0  325.07   11.20
  -2 -12   0  325.07   12.30
  -2  12   0  320.77   11.60
   2  12   0  342.57   10.60
   2  12   0  313.97   10.90
  -2  12   0  312.37   11.40
  -2  12   0  336.07   10.30
  -2  12   0  352.36   11.60
   2  12   0  312.57   11.40
  -2  12   0  316.67   11.60
  -4 -12   0   37.40    2.70
   4 -12   0   43.50    3.20
   4 -12   0   36.40    4.40
  -4 -12   0   34.50    2.80
  -4 -12   0   33.20    4.00
  -4 -12   0   27.90    3.80
  -4 -12   0   30.90    3.80
   4 -12   0   35.40    4.00
   4 -12   0   34.90    4.20
  -4  12   0   31.20    3.70
  -4  12   0   28.90    3.90
   4  12   0   34.10    3.00
  -4  12   0   40.20    2.80
   4  12   0   40.70    2.80
  -4  12   0   31.90    3.80
   4  12   0   34.30    3.80
   4  12   0   35.00    3.70
  -4  12   0   33.40    3.80
   6 -12   0   54.59    3.50
   6 -12   0   49.40    5.30
   6 -12   0   50.99    4.50
  -6 -12   0   50.79    3.60
  -6 -12   0   44.50    4.70
  -6 -12   0   58.69    4.00
  -6 -12   0   51.69    5.00
   6 -12   0   40.20    4.40
  -6  12   0   58.39    5.60
   6  12   0   52.49    4.40
   6  12   0   57.99    4.20
   6  12   0   50.19    3.40
   6  12   0   56.09    4.30
  -6  12   0   46.70    5.40
  -6  12   0   52.79    4.30
  -6  12   0   48.10    3.40
   8 -12   0   23.40    3.80
  -8 -12   0   23.50    3.40
   8 -12   0   22.10    3.90
  -8 -12   0   19.70    3.30
  -8 -12   0   19.40    3.30
   8 -12   0   25.10    3.80
   8 -12   0   18.00    3.30
  -8  12   0   23.00    3.50
   8  12   0   27.50    4.10
  -8  12   0   23.60    4.10
   8  12   0   24.20    3.30
   8  12   0   25.60    3.70
  -8  12   0   23.60    4.00
  10 -12   0   13.70    3.50
 -10 -12   0   11.30    3.00
  10 -12   0   14.70    3.50
 -10 -12   0    6.20    2.40
  10 -12   0   12.50    3.10
 -10 -12   0    6.30    2.50
 -10  12   0    9.30    3.50
 -10  12   0   12.50    2.70
 -10  12   0   10.70    3.00
  10  12   0    8.00    2.80
  12 -12   0   27.90    4.90
  12 -12   0   19.80    4.20
 -12 -12   0   29.90    4.70
  12 -12   0   25.60    4.50
 -12 -12   0   25.70    4.60
 -12 -12   0   19.00    3.80
 -12  12   0   24.20    4.70
  12  12   0   23.50    4.50
 -12  12   0   23.20    4.90
 -14 -12   0  102.29    8.30
 -14 -12   0   99.79    7.80
  14 -12   0  111.19    8.70
  14 -12   0  111.19    8.60
 -14  12   0  110.99    8.80
 -14  12   0   98.99    9.20
  14  12   0   96.89    8.20
  -1 -13   0   39.90    4.30
   1 -13   0   41.30    2.70
  -1 -13   0   39.00    4.10
   1 -13   0   44.00    4.30
  -1 -13   0   46.50    5.10
   1 -13   0   44.50    3.70
  -1 -13   0   43.90    4.40
  -1 -13   0   35.50    4.10
   1 -13   0   39.30    4.30
   1 -13   0   37.90    4.50
   1  13   0   41.40    3.40
  -1  13   0   34.70    4.10
  -1  13   0   37.50    4.00
   1  13   0   42.00    4.20
   1  13   0   46.10    4.80
  -1  13   0   35.30    4.00
   1  13   0   39.10    4.30
  -1  13   0   45.70    4.80
   1  13   0   39.70    3.10
  -1  13   0   44.20    3.30
  -3 -13   0  779.02   22.70
  -3 -13   0  781.92   22.40
  -3 -13   0  775.92   22.50
   3 -13   0  726.13   22.80
   3 -13   0  825.22   22.80
   3 -13   0  772.82   23.40
  -3 -13   0  806.92   20.40
   3 -13   0  787.32   21.60
  -3 -13   0  740.63   23.40
  -3  13   0  813.22   22.60
   3  13   0  774.72   22.50
   3  13   0  772.92   21.10
  -3  13   0  787.02   20.70
  -3  13   0  772.32   22.70
   3  13   0  785.72   22.00
  -3  13   0  777.72   22.60
  -3  13   0  744.33   22.90
   5 -13   0    6.90    2.30
  -5 -13   0    7.30    2.20
   5 -13   0   11.10    2.10
  -5 -13   0    9.30    2.40
   5 -13   0   10.10    2.70
   5 -13   0    7.90    2.30
  -5 -13   0    9.80    2.00
   5  13   0    7.30    1.90
  -5  13   0    9.80    2.70
  -5  13   0   10.30    2.50
   5  13   0    4.70    2.00
  -5  13   0   10.20    2.60
   5  13   0    4.90    1.90
   7 -13   0  365.26   14.60
  -7 -13   0  369.86   14.20
   7 -13   0  379.36   14.30
  -7 -13   0  373.86   14.00
  -7 -13   0  403.26   13.10
   7  13   0  379.86   13.60
  -7  13   0  395.26   14.60
  -7  13   0  397.56   13.80
  -7  13   0  368.26   15.10
   7  13   0  390.66   14.30
   9 -13   0   61.79    6.50
   9 -13   0   55.39    5.90
  -9 -13   0   64.89    5.00
  -9 -13   0   57.49    5.90
  -9 -13   0   71.89    6.90
   9 -13   0   64.79    6.70
  -9  13   0   62.59    6.70
   9  13   0   55.09    6.30
  -9  13   0   61.99    5.00
  -9  13   0   69.69    7.60
  11 -13   0  207.88   11.00
  11 -13   0  216.78   11.00
 -11 -13   0  205.68   10.70
  11 -13   0  206.38   10.90
 -11 -13   0  195.38   10.50
 -11 -13   0  194.78    9.80
 -11  13   0  208.78   11.20
 -11  13   0  198.18   11.80
  11  13   0  220.48   11.30
  13 -13   0   76.79    7.90
 -13 -13   0   72.89    7.70
 -13 -13   0   81.19    8.10
 -13 -13   0   75.69    9.80
  13 -13   0   68.19    7.70
  13 -13   0   71.89    7.50
 -13  13   0   70.59    8.40
 -13  13   0   88.69    9.10
  13  13   0   85.89    8.90
   0 -14   0   28.10    3.70
   0 -14   0   28.60    3.90
   0 -14   0   27.00    3.60
   0 -14   0   28.80    4.30
   0  14   0   25.90    3.70
   0  14   0   24.70    3.60
   0  14   0   30.50    3.30
   0  14   0   29.50    3.40
  -2 -14   0  236.88   10.00
  -2 -14   0  244.98   10.10
  -2 -14   0  244.68   10.90
   2 -14   0  242.88    9.50
  -2 -14   0  252.07   10.20
   2 -14   0  242.98   10.00
   2 -14   0  236.38   10.80
   2 -14   0  226.98   10.20
  -2  14   0  243.68   10.20
  -2  14   0  235.48   10.10
   2  14   0  234.98    9.40
  -2  14   0  240.18   10.20
  -2  14   0  248.88    8.80
   2  14   0  218.78    9.70
   4 -14   0    0.90    1.70
  -4 -14   0    2.30    1.60
  -4 -14   0    2.40    1.80
   4 -14   0    0.90    1.30
   4 -14   0    1.20    1.80
  -4 -14   0    2.40    1.60
   4 -14   0    1.50    1.40
   4  14   0   -0.10    1.40
  -4  14   0    0.30    1.40
  -4  14   0    1.90    1.70
  -4  14   0    0.40    1.60
   4  14   0   -0.10    1.10
   6 -14   0  150.78    8.60
   6 -14   0  163.88    8.60
  -6 -14   0  133.39    8.00
  -6 -14   0  147.29    7.90
   6 -14   0  138.69    8.00
  -6  14   0  145.69    7.80
  -6  14   0  148.19    8.30
   6  14   0  148.39    8.00
   6  14   0  141.29    7.70
  -6  14   0  160.88    9.10
   8 -14   0   40.60    5.30
  -8 -14   0   26.30    4.20
  -8 -14   0   37.40    4.90
   8 -14   0   27.30    4.10
   8 -14   0   39.20    5.40
  -8  14   0   29.60    4.90
   8  14   0   27.90    4.30
  -8  14   0   37.50    4.80
   8  14   0   31.40    4.20
  -8  14   0   31.00    4.90
 -10 -14   0  118.79    8.00
  10 -14   0   97.89    7.50
 -10 -14   0  103.29    7.40
  10 -14   0  112.09    8.00
 -10  14   0  101.79    8.50
  10  14   0  113.09    8.00
 -10  14   0  117.09    7.20
 -10  14   0  106.59    7.90
 -12 -14   0   -0.70    2.30
 -12 -14   0    2.00    2.60
  12 -14   0    1.00    2.40
  12 -14   0    2.50    2.90
 -12  14   0    6.10    3.30
  12  14   0    3.50    2.90
 -12  14   0    1.90    3.00
  -1 -15   0    0.20    1.40
   1 -15   0    0.50    1.50
  -1 -15   0    1.40    1.90
   1 -15   0    0.20    1.10
   1 -15   0   -0.20    1.20
  -1 -15   0    0.40    1.50
  -1 -15   0    5.40    2.10
   1 -15   0    0.50    1.50
  -1  15   0    2.40    1.40
  -1  15   0    2.90    1.90
  -1  15   0    0.00    1.50
   1  15   0    2.50    1.80
   1  15   0    3.20    1.60
  -3 -15   0  118.49    6.90
   3 -15   0  139.59    7.90
  -3 -15   0  126.59    7.20
   3 -15   0  120.39    7.10
   3 -15   0  115.69    7.60
   3 -15   0  127.09    6.60
  -3 -15   0  122.19    7.90
  -3 -15   0  129.59    7.40
  -3  15   0  135.09    7.70
  -3  15   0  119.19    7.30
  -3  15   0  126.79    7.40
   3  15   0  116.89    7.10
   3  15   0  120.39    6.70
   5 -15   0   19.70    3.80
   5 -15   0   22.90    4.20
  -5 -15   0   12.00    3.00
  -5 -15   0   18.00    3.30
   5 -15   0   17.60    3.30
   5  15   0   19.90    3.60
   5  15   0   14.90    3.20
  -5  15   0   20.00    3.70
  -5  15   0   18.00    3.80
  -5  15   0   18.90    3.40
   7 -15   0  382.26   15.70
   7 -15   0  381.36   15.30
   7 -15   0  399.66   15.60
  -7 -15   0  393.26   15.20
  -7 -15   0  422.56   15.90
  -7  15   0  401.56   16.50
   7  15   0  397.76   15.10
   7  15   0  393.46   14.80
  -7  15   0  375.76   15.40
  -7  15   0  410.16   15.00
  -9 -15   0   69.59    7.20
   9 -15   0   58.29    6.80
  -9 -15   0   60.09    6.70
   9 -15   0   59.69    6.80
   9  15   0   54.09    5.80
  -9  15   0   54.29    5.70
   9  15   0   50.09    6.00
  -9  15   0   55.29    6.50
  -9  15   0   57.69    7.40
  11 -15   0  210.68   11.80
  11 -15   0  223.68   11.80
 -11 -15   0  219.68   11.80
 -11 -15   0  200.68   11.30
 -11  15   0  218.98   13.00
 -11  15   0  214.38   12.10
  11  15   0  222.48   11.80
   0 -16   0  321.97   14.00
   0 -16   0  324.17   12.70
   0 -16   0  312.87   13.10
   0 -16   0  313.87   12.80
   0  16   0  345.17   11.90
   0  16   0  305.97   12.90
   0  16   0  335.77   13.40
  -2 -16   0   72.29    6.50
  -2 -16   0   60.69    6.00
   2 -16   0   76.29    5.30
   2 -16   0   70.99    6.40
  -2 -16   0   75.59    5.80
  -2 -16   0   76.19    5.80
   2 -16   0   83.69    5.90
   2 -16   0   53.89    6.00
   2  16   0   68.89    5.70
   2  16   0   68.99    5.10
  -2  16   0   69.19    6.80
  -2  16   0   66.89    6.40
   4 -16   0  169.68    9.40
   4 -16   0  148.19    8.10
  -4 -16   0  150.88    8.60
   4 -16   0  155.58    8.60
   4 -16   0  169.78    9.60
  -4 -16   0  158.48    8.70
  -4  16   0  167.58    9.10
   4  16   0  159.08    8.30
   4  16   0  149.88    8.50
  -4  16   0  161.18    8.80
  -4  16   0  147.29    8.80
  -6 -16   0    4.10    2.30
   6 -16   0    6.90    2.90
   6 -16   0    3.90    2.20
   6 -16   0    4.80    2.50
  -6 -16   0    4.50    2.30
  -6  16   0    4.90    2.30
   6  16   0    0.90    1.90
   6  16   0    4.00    2.40
  -6  16   0    1.80    2.10
  -6  16   0    6.90    3.00
  -8 -16   0   12.30    3.50
  -8 -16   0   15.40    3.60
   8 -16   0    8.30    3.00
   8 -16   0   12.40    3.70
   8  16   0    8.20    3.20
  -8  16   0   14.30    3.40
   8  16   0   11.10    3.00
  -8  16   0   15.20    4.10
  -8  16   0   16.70    4.10
 -10 -16   0   10.00    3.60
  10 -16   0   10.20    3.70
 -10 -16   0    7.00    3.00
  10 -16   0    7.90    3.50
 -10  16   0   10.10    3.80
  10  16   0    9.60    3.20
 -10  16   0    7.40    3.40
  -1 -17   0   39.80    5.00
  -1 -17   0   36.20    4.80
  -1 -17   0   45.40    5.60
   1 -17   0   33.70    5.20
   1 -17   0   44.90    5.10
  -1 -17   0   37.80    6.10
   1 -17   0   46.40    5.50
   1 -17   0   62.39    6.80
  -1  17   0   43.80    5.70
   1  17   0   37.60    5.00
  -1  17   0   38.00    5.20
   3 -17   0  113.39    7.90
   3 -17   0  114.79    6.70
  -3 -17   0  103.89    7.20
   3 -17   0   98.19    7.90
   3 -17   0  107.79    7.30
  -3 -17   0   98.39    7.10
   3  17   0  103.99    6.70
   3  17   0  102.79    7.20
  -3  17   0  104.69    7.40
  -3  17   0  107.69    7.50
  -5 -17   0   51.69    6.00
   5 -17   0   60.19    7.00
   5 -17   0   74.99    7.30
  -5 -17   0   62.49    6.70
   5  17   0   65.89    6.60
  -5  17   0   77.49    6.70
   5  17   0   56.59    6.40
  -5  17   0   70.59    7.30
  -5  17   0   57.59    6.30
   7 -17   0   16.70    4.10
   7 -17   0   20.70    4.10
  -7 -17   0   21.70    4.50
  -7 -17   0   19.90    3.90
  -7  17   0   16.60    3.70
   7  17   0   14.60    3.40
  -7  17   0   21.30    4.80
  -7  17   0   16.00    4.00
   7  17   0   16.90    3.70
  -9 -17   0   96.39    7.70
   9 -17   0   86.39    8.80
  -9 -17   0   78.19    8.10
   9 -17   0   87.59    8.70
   9  17   0   97.19    7.80
  -9  17   0   91.39    8.40
  -9  17   0   93.39    7.30
  -9  17   0   90.79    9.10
   0 -18   0  665.03   23.00
   0 -18   0  690.23   22.30
   0 -18   0  685.63   22.70
   0  18   0  696.43   23.00
   2 -18   0  100.19    6.90
   2 -18   0  101.79    7.60
  -2 -18   0  104.59    7.40
   2 -18   0  108.39    7.70
  -2 -18   0   93.89    7.10
   2  18   0  106.29    7.50
  -2  18   0  105.59    7.70
  -2  18   0  106.79    7.80
   4 -18   0  232.28   12.20
  -4 -18   0  256.77   12.00
  -4 -18   0  241.18   12.00
   4 -18   0  210.38   11.30
  -4  18   0  246.98   12.20
   4  18   0  239.48   11.20
   4  18   0  236.18   11.70
  -4  18   0  269.57   12.40
   6 -18   0   -0.30    2.30
   6 -18   0    2.90    2.30
  -6 -18   0    3.10    2.60
  -6 -18   0    1.30    2.40
  -6  18   0    1.30    2.40
   6  18   0    4.60    2.80
  -6  18   0    3.90    2.50
  -6  18   0   -0.10    2.30
   6  18   0    6.40    2.70
   8 -18   0   35.60    5.50
  -8 -18   0   40.70    6.10
   8 -18   0   41.30    6.40
  -8 -18   0   47.50    6.50
  -8  18   0   36.50    6.40
  -8  18   0   49.99    6.90
  -8  18   0   29.20    4.90
   8  18   0   35.50    5.20
   8  18   0   48.50    6.60
   1 -19   0   71.99    7.50
   1 -19   0   83.09    6.50
  -1 -19   0   83.69    8.20
   1 -19   0   68.69    7.40
  -1 -19   0   73.09    7.80
  -1 -19   0   78.49    7.60
   1  19   0   78.99    7.80
  -1  19   0   83.89    8.00
  -3 -19   0   74.79    7.90
   3 -19   0   60.19    6.80
  -3 -19   0   65.19    7.00
   3 -19   0   83.69    8.70
   3  19   0   78.49    7.90
  -3  19   0   73.19    8.10
  -3  19   0   75.79    7.70
   5 -19   0  260.27   13.70
   5 -19   0  267.57   13.10
  -5 -19   0  261.57   13.10
  -5 -19   0  243.38   12.40
  -5  19   0  251.97   13.00
  -5  19   0  275.37   13.20
   5  19   0  268.77   12.80
   7 -19   0  133.19    9.40
   7 -19   0  141.09   10.10
  -7 -19   0  138.29    9.60
  -7 -19   0  144.49    9.50
  -7  19   0  130.69    9.10
  -7  19   0  136.49   10.00
   7  19   0  151.68    9.50
  -7  19   0  135.49    9.90
   7  19   0  130.39    9.10
   0 -20   0   66.19    7.30
   0 -20   0   62.99    6.80
   0 -20   0   78.09    8.40
   0  20   0   79.69    8.30
  -2 -20   0  181.98   10.50
   2 -20   0  165.18   10.50
  -2 -20   0  154.18    9.90
  -2  20   0  155.68   10.30
   2  20   0  153.68    9.90
  -2  20   0  165.88   10.20
  -4 -20   0    6.40    3.20
   4 -20   0    1.70    2.90
  -4 -20   0    7.00    3.10
   4 -20   0    7.30    3.10
   4  20   0    9.10    3.40
  -4  20   0    5.10    3.00
  -4  20   0    4.70    3.30
 -18   0   1   -1.80    2.10
 -18   0   1    2.80    2.90
  18   0  -1   -0.50    2.50
 -16   0   1    2.00    2.80
  16   0  -1   -1.10    2.20
 -16   0   1   -1.30    1.80
  16   0  -1   -1.10    1.50
 -14   0   1    1.40    1.80
  14   0  -1    2.50    2.20
  14   0  -1    1.60    1.80
 -14   0   1    1.50    1.80
 -14   0   1    1.10    1.90
 -14   0   1   -0.50    1.70
  14   0  -1   -1.10    1.30
  14   0  -1    0.50    1.30
  12   0  -1   -1.30    1.00
 -12   0   1    1.80    1.60
  12   0  -1    1.70    1.20
 -12   0   1   -1.20    1.10
 -12   0   1   -2.80    1.10
  12   0  -1    2.40    1.90
  12   0  -1   -0.90    0.80
  12   0  -1    0.50    1.40
 -12   0   1    1.90    1.50
  10   0  -1    1.10    1.00
 -10   0   1    4.70    1.60
  10   0  -1    0.00    1.00
 -10   0   1    1.40    1.30
  10   0  -1    0.40    0.80
 -10   0   1   -0.70    1.10
 -10   0   1    3.30    1.70
 -10   0   1    0.60    0.90
  10   0  -1    2.20    1.60
  -8   0   1   -0.70    0.80
   8   0  -1   -1.80    0.70
  -8   0   1   -0.80    0.90
  -8   0   1   -0.20    0.70
   8   0  -1   -0.30    0.70
   8   0  -1   -0.20    1.00
   8   0  -1   -0.20    0.70
  -8   0   1    1.80    1.10
  -8   0   1   -1.10    0.70
  -6   0   1   -1.40    0.60
  -6   0   1   -2.20    0.70
  -6   0   1    2.00    1.10
  -6   0   1   -0.20    0.80
   6   0  -1   -2.50    0.70
  -6   0   1   -1.70    0.70
   6   0  -1   -0.80    0.80
   6   0  -1   -1.20    0.80
  -4   0   1   -4.50    0.90
  -4   0   1   -5.80    1.00
  -4   0   1   -7.50    0.80
   4   0  -1   -6.30    0.70
   4   0  -1   -7.80    0.80
   4   0  -1   -7.30    0.80
   4   0  -1   -5.60    0.70
  -4   0   1   -7.70    0.80
  -4   0   1   -5.90    0.80
   4   0  -1   -6.00    0.90
  -2   0   1   -2.90    0.60
   2   0  -1   -2.80    0.40
   2   0  -1   -3.00    0.50
   2   0  -1   -2.40    0.40
   2   0  -1   -2.20    0.50
   2   0  -1   -3.10    0.50
  -2   0   1   -3.20    0.40
   0   0  -1   -1.90    0.40
   0   0  -1   -2.30    0.40
   0   0  -1   -2.00    0.20
   0   0  -1   -2.20    0.30
   0   0   1   -3.10    0.30
   0   0  -1   -2.60    0.30
   2   0   1    0.00    0.50
  -2   0  -1    0.40    0.30
   2   0   1    0.60    0.50
  -2   0  -1    0.30    0.50
  -2   0  -1    4.10    0.80
  -2   0  -1   -0.40    0.40
   2   0   1    0.10    0.50
   2   0   1    0.60    0.20
  -2   0  -1    0.40    0.20
   2   0   1    1.60    0.30
  -2   0  -1    0.50    0.50
   2   0   1    1.30    0.60
  -2   0  -1    2.10    0.70
  -2   0  -1    1.90    0.50
   4   0   1    0.60    0.70
  -4   0  -1    0.30    0.60
  -4   0  -1    0.20    0.60
  -4   0  -1    0.50    0.40
  -4   0  -1   -0.30    0.60
   4   0   1    0.20    0.30
   4   0   1   -0.10    0.50
   4   0   1    0.10    0.60
  -4   0  -1    0.40    0.70
   4   0   1    0.50    0.40
  -4   0  -1   -0.60    0.50
  -4   0  -1    0.30    0.70
   4   0   1   -0.20    0.70
  -6   0  -1    2.00    0.90
   6   0   1    0.80    0.80
   6   0   1    0.60    0.80
  -6   0  -1    3.90    1.30
  -6   0  -1    1.10    0.60
  -6   0  -1    1.30    1.00
  -6   0  -1   -0.70    0.60
  -6   0  -1    2.50    1.20
   6   0   1    0.00    0.80
   6   0   1    0.40    0.50
   8   0   1    2.30    1.20
  -8   0  -1    1.60    1.10
   8   0   1    0.70    0.50
   8   0   1    0.00    0.50
  -8   0  -1   -0.50    0.80
   8   0   1   -0.50    0.90
  -8   0  -1   -0.30    1.00
  -8   0  -1   -0.10    1.00
   8   0   1   -0.40    1.10
   8   0   1    1.60    0.70
  -8   0  -1    0.10    1.00
 -10   0  -1    2.20    1.50
  10   0   1    0.00    1.30
 -10   0  -1    1.80    1.30
 -10   0  -1   -0.30    1.10
  10   0   1    0.90    1.20
 -10   0  -1   -0.30    1.20
  10   0   1    1.00    1.20
 -10   0  -1   -1.00    1.10
 -12   0  -1   -1.40    1.30
  12   0   1   -0.50    1.60
  12   0   1    0.00    1.30
 -12   0  -1    0.90    1.70
 -12   0  -1    1.30    1.90
 -12   0  -1   -1.40    1.50
 -14   0  -1   -1.80    1.80
 -14   0  -1    0.60    2.00
 -14   0  -1    3.50    2.40
  14   0   1   -0.80    1.70
  16   0   1    1.00    2.40
 -16   0  -1    0.40    3.10
 -16   0  -1   -1.90    2.40
  17  -1  -1  103.39    8.10
 -17  -1   1  104.29    8.20
 -17  -1   1  107.29    8.20
  17   1  -1   98.79    8.00
  17   1  -1  101.29    7.40
 -17   1   1   99.19    7.80
 -17   1   1   93.89    7.90
 -15  -1   1   17.90    3.90
 -15  -1   1   32.10    4.80
  15  -1  -1   21.60    3.60
  15  -1  -1   26.90    4.90
 -15  -1   1   23.40    4.20
  15  -1  -1   32.20    5.00
 -15   1   1   28.80    4.50
  15   1  -1   26.40    4.70
 -15   1   1   28.10    4.60
 -15   1   1   31.00    4.60
  15   1  -1   35.70    4.70
  15   1  -1   26.20    4.20
 -15   1   1   24.50    4.50
 -13  -1   1  433.16   14.20
  13  -1  -1  422.76   16.10
 -13  -1   1  392.26   15.50
 -13  -1   1  383.06   14.10
 -13  -1   1  393.56   14.70
  13  -1  -1  428.16   14.00
  13  -1  -1  411.06   13.30
  13  -1  -1  400.46   13.00
  13  -1  -1  407.16   14.80
 -13   1   1  379.96   14.00
  13   1  -1  409.26   13.20
  13   1  -1  381.66   14.40
  13   1  -1  424.06   16.10
 -13   1   1  390.56   14.60
  13   1  -1  423.46   13.10
 -13   1   1  392.86   15.40
 -13   1   1  413.46   14.50
  13   1  -1  399.26   14.20
  11  -1  -1  127.69    7.40
  11  -1  -1  132.09    5.90
  11  -1  -1  142.99    6.40
  11  -1  -1  137.89    7.00
  11  -1  -1  136.89    6.00
 -11  -1   1  132.29    6.60
 -11  -1   1  120.39    6.60
 -11  -1   1  147.99    6.60
 -11  -1   1  139.19    7.40
 -11   1   1  131.39    6.50
  11   1  -1  144.19    6.00
 -11   1   1  137.89    6.90
  11   1  -1  145.69    6.70
  11   1  -1  127.09    6.70
 -11   1   1  129.09    7.40
 -11   1   1  127.69    6.60
  11   1  -1  137.89    7.60
  -9  -1   1  320.07   10.30
   9  -1  -1  326.77   10.10
  -9  -1   1  316.67   10.20
   9  -1  -1  324.97   10.20
  -9  -1   1  314.67   11.30
  -9  -1   1  317.77   10.50
  -9  -1   1  324.57   11.00
   9  -1  -1  313.77   10.90
   9  -1  -1  323.37   10.10
   9   1  -1  316.67   10.40
  -9   1   1  330.27   10.90
  -9   1   1  331.57   10.40
  -9   1   1  302.67   11.30
   9   1  -1  319.67   11.60
   9   1  -1  317.67   10.70
  -9   1   1  334.37    8.40
  -9   1   1  322.97   10.90
  -9   1   1  344.97   10.70
   9   1  -1  326.27    9.90
  -7  -1   1   65.29    3.70
  -7  -1   1   53.79    3.20
   7  -1  -1   55.79    3.00
   7  -1  -1   53.69    3.00
  -7  -1   1   57.49    3.00
   7  -1  -1   61.09    3.80
   7  -1  -1   55.89    3.00
  -7  -1   1   52.79    3.50
  -7  -1   1   55.09    3.00
  -7   1   1   54.99    3.40
  -7   1   1   61.09    3.10
   7   1  -1   62.09    3.50
  -7   1   1   60.29    2.10
   7   1  -1   52.69    3.60
  -7   1   1   54.99    3.10
   7   1  -1   52.99    3.10
  -7   1   1   60.39    3.80
  -7   1   1   60.99    3.40
   5  -1  -1    1.30    0.90
  -5  -1   1    1.30    0.80
  -5  -1   1    2.40    0.70
   5  -1  -1    1.70    0.90
  -5  -1   1    1.60    0.80
   5  -1  -1    2.70    0.90
   5  -1  -1    3.80    0.90
   5  -1  -1    3.30    0.80
  -5  -1   1    2.90    0.70
  -5  -1   1    1.80    0.90
  -5  -1   1    2.20    0.90
   5   1  -1    2.90    0.90
  -5   1   1    2.80    0.80
  -5   1   1    2.20    0.40
   5   1  -1    1.70    0.90
  -5   1   1    1.10    0.70
  -5   1   1    2.20    0.80
  -5   1   1    1.40    0.80
  -5   1   1    2.30    0.90
   5   1  -1    2.50    0.80
   5   1  -1    2.70    0.90
  -5   1   1    2.40    0.90
   3  -1  -1   41.10    2.00
   3  -1  -1   43.10    2.00
   3  -1  -1   42.20    2.10
  -3  -1   1   45.10    1.80
  -3  -1   1   40.20    1.70
  -3  -1   1   40.50    2.10
   3  -1  -1   44.10    2.10
   3  -1  -1   42.40    1.60
   3  -1  -1   45.10    1.30
  -3  -1   1   45.40    1.50
  -3  -1   1   48.00    1.50
   3  -1  -1   44.70    1.80
  -3  -1   1   43.80    2.00
   3  -1  -1   40.90    2.00
  -3  -1   1   45.00    2.00
   3   1  -1   46.00    1.50
   3   1  -1   43.60    2.00
  -3   1   1   45.70    1.30
   3   1  -1   45.70    2.10
  -3   1   1   44.60    1.90
   3   1  -1   42.80    1.80
  -3   1   1   43.90    2.10
  -3   1   1   41.70    2.00
  -3   1   1   43.00    2.00
   3   1  -1   42.40    2.20
   3   1  -1   44.80    1.40
   3   1  -1   43.50    1.90
   1  -1  -1   35.70    1.20
   1  -1  -1   32.50    1.20
   1  -1  -1   32.60    1.40
   1  -1  -1   31.50    1.20
   1  -1  -1   32.60    1.10
   1  -1  -1   30.50    1.50
  -1   1   1   33.60    1.50
   1   1  -1   33.80    1.30
   1   1  -1   32.50    0.90
   1   1  -1   33.80    1.10
   1   1  -1   32.60    0.90
  -1  -1  -1  623.94   13.80
  -1  -1  -1  600.74   14.50
  -1  -1  -1  614.14   14.30
  -1  -1  -1  608.54   14.50
  -1  -1  -1  587.54   14.90
   1  -1   1  630.34   14.80
  -1  -1  -1  609.04   14.70
  -1  -1  -1  605.54   14.40
   1  -1   1  637.94   14.80
   1  -1   1  641.54   14.30
  -1  -1  -1  583.54   14.70
  -1   1  -1  592.84   14.90
  -1   1  -1  601.34   13.90
   1   1   1  626.24   14.70
  -1   1  -1  586.54   14.70
   1   1   1  591.44   14.90
  -1   1  -1  621.74   14.50
  -1   1  -1  617.64   14.40
   1   1   1  646.34   13.80
  -1   1  -1  643.84   13.80
   1   1   1  653.23   14.30
  -1   1  -1  637.54   14.60
   1   1   1  644.04   14.30
  -3  -1  -1  100.39    3.40
  -3  -1  -1  105.49    3.80
  -3  -1  -1  109.59    4.20
  -3  -1  -1   94.09    3.60
  -3  -1  -1  103.89    3.90
   3  -1   1  100.69    4.20
   3  -1   1  102.99    4.10
  -3  -1  -1   96.09    4.00
   3  -1   1  107.29    4.00
   3  -1   1   99.59    2.60
   3  -1   1  105.29    3.20
  -3   1  -1   98.79    4.00
  -3   1  -1  102.69    3.80
  -3   1  -1  101.99    2.90
  -3   1  -1   95.29    4.00
  -3   1  -1  109.99    4.30
   3   1   1  104.29    4.10
   3   1   1  105.99    2.70
   3   1   1  105.59    4.20
   3   1   1  104.59    3.10
   3   1   1  101.59    3.70
  -3   1  -1  102.99    3.70
  -5  -1  -1 2159.28   50.89
  -5  -1  -1 2102.49   50.99
   5  -1   1 2205.88   49.60
   5  -1   1 2197.28   49.10
   5  -1   1 2139.39   51.89
  -5  -1  -1 2210.18   50.69
   5  -1   1 2218.58   50.99
  -5  -1  -1 2170.88   50.99
  -5  -1  -1 2155.78   51.59
   5  -1   1 2192.68   51.19
  -5  -1  -1 2155.58   49.99
   5   1   1 2289.57   49.60
   5   1   1 2159.68   51.19
   5   1   1 2266.47   49.20
  -5   1  -1 2198.58   51.49
  -5   1  -1 2226.18   50.99
  -5   1  -1 2115.69   51.59
   5   1   1 2042.70   51.59
  -5   1  -1 2196.78   50.69
   5   1   1 2200.88   50.89
  -5   1  -1 2117.39   50.99
  -7  -1  -1  223.08    7.90
  -7  -1  -1  211.68    8.60
  -7  -1  -1  219.78    8.30
   7  -1   1  228.38    6.80
   7  -1   1  231.48    9.10
   7  -1   1  198.78    7.80
   7  -1   1  224.48    6.30
   7  -1   1  229.88    8.30
  -7  -1  -1  235.38    8.30
  -7  -1  -1  233.28    7.30
  -7   1  -1  219.48    8.10
   7   1   1  231.28    8.20
  -7   1  -1  217.98    7.90
   7   1   1  212.58    8.10
  -7   1  -1  221.28    8.50
   7   1   1  231.98    6.70
  -7   1  -1  215.48    8.70
   7   1   1  230.38    8.90
   7   1   1  241.08    6.50
  -7   1  -1  224.08    8.10
   9  -1   1   35.80    3.80
   9  -1   1   49.70    2.80
  -9  -1  -1   48.20    3.60
  -9  -1  -1   52.19    3.90
  -9  -1  -1   49.50    4.00
  -9  -1  -1   40.50    4.00
   9  -1   1   45.10    2.30
   9  -1   1   45.10    3.60
   9  -1   1   46.40    5.00
  -9  -1  -1   36.70    4.20
   9   1   1   48.40    3.80
  -9   1  -1   44.80    3.90
  -9   1  -1   41.80    3.40
  -9   1  -1   35.70    4.00
  -9   1  -1   43.30    3.60
   9   1   1   51.59    2.50
   9   1   1   33.70    4.00
  -9   1  -1   44.10    3.70
 -11  -1  -1  136.99    7.40
 -11  -1  -1  154.88    7.50
 -11  -1  -1  138.69    8.10
  11  -1   1  138.19    7.60
 -11  -1  -1  144.39    7.60
  11  -1   1  133.79    8.20
 -11  -1  -1  141.99    7.40
  11   1   1  145.79    7.40
 -11   1  -1  136.99    8.00
  11   1   1  141.69    8.20
 -11   1  -1  147.29    7.40
 -11   1  -1  150.38    7.90
 -11   1  -1  158.48    7.90
  11   1   1  149.79    7.60
 -11   1  -1  129.29    7.20
 -13  -1  -1    6.20    2.50
  13  -1   1    0.10    1.80
 -13  -1  -1    4.50    2.60
  13  -1   1    5.70    2.90
 -13  -1  -1    7.30    2.60
 -13  -1  -1    3.00    2.10
  13   1   1    5.20    2.40
  13   1   1    4.00    2.30
 -13   1  -1    7.90    2.80
 -13   1  -1    5.80    2.50
  13   1   1    5.00    2.30
 -13   1  -1    6.10    2.50
 -13   1  -1    7.30    2.50
 -15  -1  -1  244.48   12.30
 -15  -1  -1  249.48   12.40
  15  -1   1  242.18   12.00
 -15  -1  -1  252.87   12.00
 -15   1  -1  244.58   12.30
 -15   1  -1  252.47   12.60
  15   1   1  249.68   12.00
 -15   1  -1  231.88   12.00
 -18  -2   1  173.38   11.00
 -18  -2   1  169.48   10.80
  18  -2  -1  182.28   11.30
 -18   2   1  189.48   11.10
 -18   2   1  176.18   11.10
  18   2  -1  161.48   10.60
  18   2  -1  191.88   10.80
 -16  -2   1  333.17   13.90
 -16  -2   1  290.97   13.70
  16  -2  -1  320.47   14.20
 -16   2   1  325.17   13.70
  16   2  -1  319.97   13.90
 -16   2   1  295.57   13.60
  16   2  -1  303.77   13.30
 -16   2   1  314.57   13.70
 -14  -2   1  130.59    7.70
  14  -2  -1  143.89    7.00
  14  -2  -1  132.19    8.80
  14  -2  -1  149.49    7.40
 -14  -2   1  136.89    8.20
  14  -2  -1  134.59    8.20
 -14  -2   1  136.49    8.70
 -14   2   1  131.39    7.60
 -14   2   1  135.99    8.00
 -14   2   1  153.38    8.50
  14   2  -1  140.69    8.00
  14   2  -1  146.59    9.20
 -14   2   1  150.68    9.20
  14   2  -1  142.59    7.90
 -12  -2   1   13.20    2.90
  12  -2  -1    7.10    1.80
 -12  -2   1    9.60    2.20
  12  -2  -1    7.20    1.90
 -12  -2   1    5.70    2.20
 -12  -2   1    8.10    2.30
  12  -2  -1   10.70    2.70
  12  -2  -1   10.00    2.00
  12  -2  -1   12.40    3.00
  12   2  -1   10.80    2.60
 -12   2   1    9.40    2.50
  12   2  -1   14.40    3.30
  12   2  -1   10.00    1.90
 -12   2   1    8.70    2.30
 -12   2   1   12.10    2.70
 -12   2   1    8.20    2.50
  12   2  -1    9.00    2.30
 -10  -2   1   -1.30    0.90
 -10  -2   1    4.90    1.40
  10  -2  -1    3.30    1.30
 -10  -2   1    2.10    1.40
 -10  -2   1    3.20    1.70
  10  -2  -1    0.80    0.90
  10  -2  -1    4.30    1.70
  10  -2  -1    3.10    1.10
  10  -2  -1    2.50    1.60
 -10  -2   1    2.40    1.20
  10   2  -1    1.00    1.40
  10   2  -1    1.70    1.50
  10   2  -1    1.00    0.90
 -10   2   1    0.40    1.40
 -10   2   1    2.90    0.80
 -10   2   1    0.70    1.10
 -10   2   1    4.80    1.80
  10   2  -1    4.10    1.60
 -10   2   1    1.70    1.20
 -10   2   1    3.40    1.40
   8  -2  -1    4.50    1.10
  -8  -2   1    8.60    1.50
  -8  -2   1    7.40    1.40
  -8  -2   1    7.00    1.50
   8  -2  -1    6.30    1.40
   8  -2  -1    6.00    1.30
  -8  -2   1    3.80    1.40
  -8  -2   1    5.90    1.60
   8  -2  -1    5.70    1.70
   8  -2  -1    3.90    1.30
  -8   2   1    9.40    1.90
   8   2  -1    9.60    1.80
   8   2  -1    7.10    1.70
  -8   2   1    7.30    0.90
  -8   2   1    6.70    1.40
   8   2  -1    5.50    1.40
  -8   2   1    4.10    1.30
  -8   2   1    5.90    1.50
  -8   2   1    6.60    1.70
   6  -2  -1  295.87    9.00
  -6  -2   1  307.87    9.40
   6  -2  -1  295.37    9.70
   6  -2  -1  307.17    9.00
  -6  -2   1  313.47    8.90
  -6  -2   1  313.07    9.10
  -6  -2   1  320.77    8.50
   6  -2  -1  305.47    8.60
  -6  -2   1  305.67    9.60
   6  -2  -1  302.17    9.40
   6   2  -1  311.37    9.20
  -6   2   1  305.87    9.40
   6   2  -1  315.87    9.20
  -6   2   1  309.87    9.50
   6   2  -1  299.07    9.70
  -6   2   1  306.97    9.80
   6   2  -1  329.47   10.40
  -6   2   1  315.47    9.00
  -6   2   1  310.07    9.10
  -6   2   1  327.17    7.80
   4  -2  -1   26.20    1.30
  -4  -2   1   27.70    1.60
  -4  -2   1   26.80    1.70
  -4  -2   1   22.00    1.70
  -4  -2   1   28.60    1.80
   4  -2  -1   26.90    1.90
   4  -2  -1   25.80    1.90
   4  -2  -1   25.70    1.80
   4  -2  -1   21.30    1.70
  -4  -2   1   30.10    1.20
   4  -2  -1   24.80    1.70
  -4  -2   1   24.60    1.80
  -4   2   1   26.60    1.90
  -4   2   1   25.00    1.90
  -4   2   1   22.80    1.60
   4   2  -1   23.30    1.70
  -4   2   1   25.00    1.50
   4   2  -1   26.80    2.00
  -4   2   1   26.50    1.20
   4   2  -1   24.00    1.20
   4   2  -1   24.90    1.70
   4   2  -1   24.00    1.70
  -4   2   1   22.40    1.60
   4   2  -1   24.70    1.60
  -2  -2   1  116.29    3.20
  -2  -2   1  121.89    3.70
   2  -2  -1  114.19    3.80
   2  -2  -1  116.09    3.40
  -2  -2   1  122.79    3.40
   2  -2  -1  113.09    3.40
  -2  -2   1  116.19    3.20
   2  -2  -1  115.49    3.50
   2  -2  -1  111.99    3.40
   2   2  -1  111.69    2.80
  -2   2   1  112.89    3.70
   2   2  -1  115.39    3.30
  -2   2   1  120.59    3.40
   2   2  -1  112.49    3.30
  -2   2   1  116.69    3.40
  -2   2   1  113.29    3.80
   2   2  -1  111.79    3.60
  -2   2   1  113.69    3.30
   2   2  -1  116.49    3.20
   0  -2  -1   89.49    2.80
   0  -2   1   93.49    3.00
   0  -2  -1   93.49    3.10
   0  -2   1   93.49    2.60
   0  -2   1   94.09    2.70
   0  -2   1   96.49    2.60
   0  -2   1   91.99    2.40
   0  -2   1   95.19    2.50
   0  -2  -1   90.39    2.40
   0  -2  -1   93.89    2.80
   0  -2  -1   91.69    3.00
   0  -2  -1   90.39    2.70
   0   2  -1   89.19    2.40
   0   2  -1   86.99    2.60
   0   2   1   94.99    3.00
   0   2   1   94.29    2.80
   0   2  -1   95.79    3.00
   0   2  -1   91.59    2.80
   0   2  -1   92.79    2.80
   0   2  -1   89.79    2.70
   0   2  -1   91.39    3.00
   0   2  -1   93.29    2.70
   0   2  -1   99.79    2.70
   0   2  -1   87.29    3.00
   0   2   1   99.69    3.10
  -2  -2  -1   35.50    1.80
  -2  -2  -1   33.10    1.60
   2  -2   1   32.40    1.40
  -2  -2  -1   35.10    1.80
  -2  -2  -1   35.50    1.90
  -2  -2  -1   32.10    2.00
  -2  -2  -1   34.00    1.90
   2  -2   1   38.50    2.10
   2  -2   1   37.60    2.00
   2  -2   1   33.10    1.70
  -2  -2  -1   26.60    1.70
   2   2   1   41.90    1.40
  -2   2  -1   34.80    1.80
  -2   2  -1   33.00    1.30
   2   2   1   33.00    1.90
   2   2   1   33.20    1.90
   2   2   1   36.60    1.60
   2   2   1   33.70    2.00
  -2   2  -1   32.60    2.00
   2   2   1   33.80    1.70
  -2   2  -1   32.90    2.10
  -2   2  -1   37.10    1.90
  -2   2  -1   32.50    1.80
   4  -2   1   91.79    4.10
  -4  -2  -1   95.09    4.00
  -4  -2  -1   88.69    4.20
  -4  -2  -1   92.89    3.90
   4  -2   1   89.89    2.90
  -4  -2  -1   97.29    3.80
   4  -2   1   98.69    3.50
   4  -2   1   92.69    4.50
  -4  -2  -1   95.89    4.20
  -4  -2  -1   89.19    3.60
  -4  -2  -1   96.49    4.10
   4  -2   1   89.89    4.70
  -4   2  -1   90.89    3.80
  -4   2  -1   96.19    4.00
   4   2   1   95.69    4.20
  -4   2  -1   91.09    4.20
   4   2   1   88.69    4.20
   4   2   1   94.69    3.40
   4   2   1   98.89    3.80
  -4   2  -1   93.39    4.40
  -4   2  -1   93.69    4.00
  -6  -2  -1  141.69    5.60
  -6  -2  -1  141.09    5.70
  -6  -2  -1  148.39    5.30
   6  -2   1  144.29    4.30
  -6  -2  -1  135.49    6.10
  -6  -2  -1  136.19    5.90
   6  -2   1  138.79    4.90
  -6  -2  -1  140.69    5.70
   6  -2   1  129.19    5.90
   6  -2   1  142.39    6.50
  -6   2  -1  141.39    5.80
   6   2   1  138.19    6.20
   6   2   1  141.39    6.00
  -6   2  -1  137.09    5.70
   6   2   1  138.49    5.60
   6   2   1  147.89    4.30
  -6   2  -1  154.48    6.40
   6   2   1  147.59    4.90
  -6   2  -1  145.99    5.70
   8  -2   1  484.85   16.00
  -8  -2  -1  466.05   15.50
  -8  -2  -1  483.85   15.10
  -8  -2  -1  486.65   14.90
  -8  -2  -1  494.15   13.90
   8  -2   1  488.45   12.50
   8  -2   1  501.25   13.40
  -8  -2  -1  502.05   14.80
  -8  -2  -1  499.25   14.60
   8   2   1  487.95   15.80
   8   2   1  507.15   13.40
  -8   2  -1  489.65   15.80
   8   2   1  495.95   14.70
  -8   2  -1  521.95   14.90
  -8   2  -1  478.85   14.90
  -8   2  -1  478.75   15.40
  -8   2  -1  484.15   14.90
   8   2   1  507.65   12.60
 -10  -2  -1  472.35   15.50
 -10  -2  -1  450.15   15.60
 -10  -2  -1  490.65   15.30
 -10  -2  -1  466.95   16.60
  10  -2   1  470.05   15.80
 -10  -2  -1  486.05   15.50
  10  -2   1  463.15   16.80
  10  -2   1  509.05   13.70
  10   2   1  483.45   16.60
  10   2   1  493.25   15.50
 -10   2  -1  473.25   15.60
 -10   2  -1  451.85   16.00
 -10   2  -1  505.65   15.60
 -10   2  -1  497.25   15.80
 -10   2  -1  490.65   16.70
  10   2   1  487.35   15.80
 -12  -2  -1   41.30    4.70
 -12  -2  -1   38.50    5.20
  12  -2   1   34.00    4.50
 -12  -2  -1   34.50    4.30
 -12  -2  -1   45.00    5.30
  12   2   1   41.70    5.00
  12   2   1   37.90    4.60
 -12   2  -1   40.10    5.00
 -12   2  -1   36.50    5.00
 -12   2  -1   39.50    5.10
  12   2   1   45.60    5.60
 -12   2  -1   37.40    4.60
  14  -2   1    8.50    2.90
 -14  -2  -1   10.90    3.30
 -14  -2  -1    8.40    2.90
 -14  -2  -1   11.30    3.30
  14   2   1   10.40    3.00
 -14   2  -1   10.70    3.30
  14   2   1    7.60    2.70
 -14   2  -1   12.90    3.50
 -14   2  -1    5.50    2.70
  16  -2   1   53.79    6.90
 -16  -2  -1   46.60    6.60
 -16  -2  -1   38.30    5.80
 -16   2  -1   39.30    6.10
 -16   2  -1   50.79    6.50
 -16   2  -1   42.50    6.30
  16   2   1   45.40    6.00
 -17  -3   1   90.79    7.80
 -17  -3   1   92.29    7.70
  17  -3  -1   97.99    8.20
 -17   3   1   80.29    8.20
  17   3  -1   95.59    7.60
 -17   3   1   90.49    7.60
 -17   3   1   82.69   10.70
  17   3  -1   94.99    7.80
  15  -3  -1    9.80    3.60
 -15  -3   1    7.60    2.70
  15  -3  -1    6.00    2.70
 -15  -3   1    6.80    2.90
 -15  -3   1    7.60    2.80
 -15   3   1    7.80    3.00
 -15   3   1    4.70    2.80
  15   3  -1    9.70    3.50
 -15   3   1   10.70    3.10
  15   3  -1    6.80    2.90
  15   3  -1    6.70    2.70
  13  -3  -1  157.18    7.30
 -13  -3   1  150.48    8.70
  13  -3  -1  144.79    6.80
 -13  -3   1  150.58    7.80
 -13  -3   1  159.18    8.40
  13  -3  -1  158.68    9.10
  13  -3  -1  149.39    8.30
 -13   3   1  149.09    8.10
 -13   3   1  141.19    8.10
 -13   3   1  151.18    8.90
  13   3  -1  153.38    9.00
  13   3  -1  160.28    8.20
  13   3  -1  152.38    6.70
  13   3  -1  156.58    8.10
 -13   3   1  156.88    8.00
 -11  -3   1  212.38    8.90
  11  -3  -1  225.18    8.30
 -11  -3   1  228.68    8.30
 -11  -3   1  233.18    9.60
  11  -3  -1  218.58   10.00
  11  -3  -1  232.78    8.40
 -11  -3   1  214.58    9.70
  11  -3  -1  234.08    8.70
  11  -3  -1  207.28    9.30
  11   3  -1  228.78    9.20
 -11   3   1  225.98    9.40
  11   3  -1  220.88    9.10
 -11   3   1  222.88    9.10
  11   3  -1  211.78    9.90
 -11   3   1  227.28   10.10
 -11   3   1  224.68    9.60
  -9  -3   1   18.90    2.50
   9  -3  -1   21.40    2.90
  -9  -3   1   32.10    2.60
   9  -3  -1   27.70    3.40
   9  -3  -1   26.20    2.40
  -9  -3   1   24.60    2.20
  -9  -3   1   27.00    3.40
   9  -3  -1   30.40    3.20
   9  -3  -1   28.40    2.70
  -9  -3   1   26.20    3.20
  -9   3   1   27.60    3.50
  -9   3   1   27.00    2.80
   9   3  -1   25.00    3.10
  -9   3   1   25.10    1.70
   9   3  -1   19.10    2.80
   9   3  -1   31.50    3.30
  -9   3   1   21.10    2.60
  -9   3   1   26.50    3.20
  -9   3   1   21.90    3.10
   7  -3  -1   93.59    4.30
  -7  -3   1   84.39    4.20
   7  -3  -1   81.79    4.60
  -7  -3   1   98.29    4.60
   7  -3  -1   91.29    4.10
   7  -3  -1   94.79    4.60
  -7  -3   1   90.39    4.10
   7  -3  -1   92.79    3.80
  -7  -3   1   97.79    3.70
  -7  -3   1   98.59    4.70
  -7  -3   1   96.39    4.30
  -7   3   1   98.79    3.30
  -7   3   1   96.29    4.40
   7   3  -1   92.49    4.80
   7   3  -1   92.59    4.40
   7   3  -1   93.29    4.30
  -7   3   1   89.39    4.70
  -7   3   1   89.29    4.40
  -7   3   1   92.39    4.10
  -7   3   1   83.79    4.70
   5  -3  -1   25.40    1.40
  -5  -3   1   23.10    1.90
   5  -3  -1   24.10    2.10
  -5  -3   1   24.90    1.80
  -5  -3   1   25.60    1.90
  -5  -3   1   25.30    1.80
   5  -3  -1   24.00    2.30
   5  -3  -1   23.60    1.90
  -5  -3   1   25.30    1.30
  -5  -3   1   22.10    1.90
   5  -3  -1   22.80    1.90
   5   3  -1   18.90    2.00
   5   3  -1   17.00    2.00
  -5   3   1   23.50    1.80
  -5   3   1   22.30    1.40
   5   3  -1   24.80    1.50
   5   3  -1   25.80    1.90
   5   3  -1   27.00    2.00
  -5   3   1   25.10    2.00
  -5   3   1   20.60    2.00
  -5   3   1   23.90    2.10
  -5   3   1   22.20    1.80
   3  -3  -1  487.95   12.30
   3  -3  -1  460.65   12.20
  -3  -3   1  486.95   12.70
   3  -3  -1  494.05   12.20
  -3  -3   1  494.15   12.50
  -3  -3   1  487.55   12.20
   3  -3  -1  464.95   12.50
  -3  -3   1  500.65   12.10
  -3  -3   1  484.85   11.90
   3  -3  -1  477.05   12.60
  -3   3   1  483.45   12.70
   3   3  -1  497.75   11.90
  -3   3   1  498.25   11.90
   3   3  -1  484.25   11.90
  -3   3   1  486.35   12.60
  -3   3   1  494.65   12.10
  -3   3   1  473.55   12.20
   3   3  -1  487.65   12.10
  -3   3   1  487.75   12.30
  -3   3   1  503.45   11.20
   3   3  -1  477.25   12.70
   3   3  -1  466.85   12.40
   1  -3  -1    8.30    1.10
   1  -3  -1    6.70    0.70
   1  -3  -1    4.60    0.80
  -1  -3   1    5.20    1.00
   1  -3  -1    7.20    0.90
  -1  -3   1    6.40    0.90
   1  -3  -1    6.10    1.10
  -1  -3   1    5.60    0.90
   1  -3  -1    6.50    0.90
   1  -3  -1    5.90    1.00
  -1  -3   1    6.80    0.80
  -1   3   1    6.40    0.50
  -1   3   1    6.70    1.00
   1   3  -1   10.50    0.90
   1   3  -1    7.10    1.00
   1   3  -1    6.70    0.90
  -1   3   1    7.00    0.60
   1   3  -1    7.90    1.00
   1   3  -1    5.30    0.90
  -1   3   1    5.80    0.90
   1   3  -1    6.40    1.10
  -1   3   1    5.70    1.00
  -1  -3  -1 1085.39   26.00
  -1  -3  -1 1084.29   26.20
  -1  -3  -1 1078.19   26.30
   1  -3   1 1139.39   26.10
   1  -3   1 1113.89   26.00
  -1  -3  -1 1122.49   25.60
   1  -3   1 1121.79   26.20
  -1  -3  -1 1137.29   26.20
   1  -3   1 1170.78   25.30
   1  -3   1 1150.28   26.00
  -1  -3  -1 1110.59   26.20
  -1  -3  -1 1131.89   25.70
  -1  -3  -1 1101.29   26.20
  -1   3  -1 1084.89   26.60
   1   3   1 1123.39   26.40
  -1   3  -1 1122.79   25.50
  -1   3  -1 1101.49   26.00
   1   3   1 1092.29   26.20
  -1   3  -1 1093.09   26.00
  -1   3  -1 1075.99   25.90
  -1   3  -1 1073.69   26.20
  -1   3  -1 1117.69   26.10
   1   3   1 1133.49   25.70
  -1   3  -1 1160.38   25.30
   1   3   1 1166.98   26.40
  -1   3  -1 1156.88   26.00
   1   3   1 1167.68   25.20
   1   3   1 1143.09   26.30
   3  -3   1  575.64   12.60
  -3  -3  -1  578.54   14.30
  -3  -3  -1  532.75   14.40
  -3  -3  -1  531.65   14.20
   3  -3   1  556.14   14.60
   3  -3   1  566.64   12.60
   3  -3   1  565.84   14.50
   3  -3   1  551.84   13.40
  -3  -3  -1  518.15   13.70
  -3  -3  -1  545.05   14.10
   3  -3   1  567.14   13.90
  -3  -3  -1  546.55   14.10
  -3  -3  -1  540.05   14.00
  -3   3  -1  543.35   13.20
   3   3   1  578.14   13.60
   3   3   1  578.34   14.00
  -3   3  -1  557.44   14.00
   3   3   1  553.24   14.40
  -3   3  -1  555.74   14.10
   3   3   1  564.34   14.50
   3   3   1  535.75   14.30
  -3   3  -1  533.65   13.80
  -3   3  -1  514.05   14.10
  -3   3  -1  578.24   15.00
  -3   3  -1  535.35   14.40
  -3   3  -1  535.45   14.80
  -5  -3  -1  620.34   16.60
  -5  -3  -1  607.64   16.10
   5  -3   1  633.74   15.90
  -5  -3  -1  598.94   16.90
   5  -3   1  614.04   15.00
   5  -3   1  621.24   17.50
  -5  -3  -1  629.34   16.50
  -5  -3  -1  643.84   16.40
  -5  -3  -1  611.24   16.30
   5  -3   1  604.64   16.80
   5   3   1  624.24   17.00
   5   3   1  634.64   15.90
  -5   3  -1  639.74   16.00
  -5   3  -1  627.24   16.50
  -5   3  -1  613.84   16.60
   5   3   1  621.54   16.90
  -5   3  -1  612.54   17.20
  -5   3  -1  584.64   16.90
  -5   3  -1  612.64   16.30
   5   3   1  651.73   16.10
   7  -3   1   11.70    2.40
   7  -3   1   13.70    2.30
  -7  -3  -1   19.80    2.70
  -7  -3  -1   14.40    2.00
   7  -3   1   15.80    1.40
   7  -3   1   17.80    2.10
  -7  -3  -1   17.10    2.30
  -7  -3  -1   18.40    2.60
  -7  -3  -1   14.70    2.50
  -7  -3  -1   15.70    2.30
   7   3   1   17.60    2.00
  -7   3  -1   22.90    3.10
  -7   3  -1   14.70    2.20
   7   3   1   16.90    2.60
   7   3   1   13.20    2.30
  -7   3  -1   14.80    1.90
   7   3   1   17.30    2.30
  -7   3  -1   15.70    2.30
  -7   3  -1   18.40    2.80
  -7   3  -1   17.10    2.40
  -9  -3  -1  507.05   16.90
  -9  -3  -1  514.65   16.40
   9  -3   1  517.25   16.50
   9  -3   1  567.94   14.90
  -9  -3  -1  543.15   16.00
   9  -3   1  536.35   13.50
  -9  -3  -1  500.15   15.10
  -9  -3  -1  488.95   15.90
   9  -3   1  520.85   17.60
  -9  -3  -1  525.25   15.90
   9   3   1  517.75   15.70
   9   3   1  547.45   13.60
  -9   3  -1  519.15   16.30
  -9   3  -1  529.65   14.70
  -9   3  -1  509.35   17.00
  -9   3  -1  541.25   16.10
   9   3   1  525.65   16.50
  -9   3  -1  535.45   16.30
  -9   3  -1  529.85   17.10
   9   3   1  505.15   17.00
 -11  -3  -1   56.79    4.70
  11  -3   1   58.69    6.40
  11  -3   1   38.40    4.60
 -11  -3  -1   41.00    4.50
 -11  -3  -1   47.80    5.40
 -11  -3  -1   49.60    4.20
 -11  -3  -1   57.19    4.80
  11   3   1   51.29    5.50
 -11   3  -1   52.69    5.80
 -11   3  -1   49.99    5.20
  11   3   1   47.80    5.70
 -11   3  -1   44.00    4.80
  11   3   1   54.09    4.40
 -11   3  -1   52.79    5.80
 -11   3  -1   56.59    4.60
 -11   3  -1   50.89    3.50
 -13  -3  -1  142.59    8.50
  13  -3   1  160.18    8.90
 -13  -3  -1  156.28    9.50
 -13  -3  -1  146.29    8.90
 -13  -3  -1  164.38    8.50
 -13   3  -1  158.88    8.90
 -13   3  -1  153.08    8.60
  13   3   1  159.38    9.60
 -13   3  -1  169.78    9.50
 -13   3  -1  157.58    9.70
  13   3   1  168.08    9.10
  13   3   1  165.48    8.60
 -15  -3  -1   19.50    4.20
  15  -3   1   22.00    4.60
 -15  -3  -1   20.70    4.50
 -15   3  -1   16.80    4.30
 -15   3  -1   15.20    3.70
  15   3   1   16.40    3.80
 -15   3  -1   22.80    4.80
  15   3   1   11.80    3.30
  18  -4  -1   40.00    6.20
 -18  -4   1   43.50    6.60
 -18   4   1   39.80    6.40
  18   4  -1   44.20    6.40
  18   4  -1   42.90    6.20
 -16  -4   1    1.70    2.40
 -16  -4   1    5.90    3.10
  16  -4  -1    6.80    3.00
 -16   4   1    4.00    2.90
 -16   4   1    5.50    3.00
  16   4  -1    5.20    2.60
  16   4  -1    9.00    3.30
 -16   4   1    2.30    2.60
 -14  -4   1    4.60    2.40
  14  -4  -1    1.00    1.50
 -14  -4   1    3.90    2.20
 -14  -4   1    5.00    2.30
  14  -4  -1   -0.40    1.80
  14  -4  -1    4.30    2.40
 -14   4   1    4.50    2.40
  14   4  -1    2.50    2.10
  14   4  -1    3.10    2.60
 -14   4   1    6.40    2.50
 -14   4   1    3.50    2.20
  14   4  -1    4.60    2.30
 -12  -4   1   27.80    3.60
  12  -4  -1   28.30    4.00
 -12  -4   1   23.90    3.60
  12  -4  -1   28.80    4.30
 -12  -4   1   27.50    3.80
  12  -4  -1   32.20    3.50
  12  -4  -1   37.40    4.00
  12   4  -1   30.10    3.90
  12   4  -1   31.40    4.10
 -12   4   1   33.40    4.20
 -12   4   1   22.70    3.40
 -12   4   1   32.00    4.40
 -12   4   1   37.60    4.70
  12   4  -1   33.50    4.70
  10  -4  -1  222.58    8.30
 -10  -4   1  245.18    8.00
 -10  -4   1  231.28    9.30
 -10  -4   1  218.08    9.40
  10  -4  -1  231.28    9.90
 -10  -4   1  250.57    9.10
  10  -4  -1  223.68    9.30
  10  -4  -1  228.08    8.70
 -10   4   1  241.38    9.10
 -10   4   1  229.28    9.10
  10   4  -1  224.78    9.10
 -10   4   1  243.98    9.20
 -10   4   1  217.98    9.80
  10   4  -1  229.18    9.80
  10   4  -1  220.28    8.80
 -10   4   1  239.28    9.80
 -10   4   1  254.97    7.20
  -8  -4   1  554.64   16.60
  -8  -4   1  592.24   16.50
   8  -4  -1  539.35   15.70
   8  -4  -1  561.64   16.90
  -8  -4   1  559.94   16.10
   8  -4  -1  568.24   16.60
  -8  -4   1  593.84   14.80
   8  -4  -1  560.24   16.10
  -8  -4   1  570.14   16.10
  -8  -4   1  612.34   16.00
   8   4  -1  567.54   17.00
  -8   4   1  603.44   14.60
  -8   4   1  565.64   15.90
  -8   4   1  587.84   16.30
  -8   4   1  537.25   16.10
   8   4  -1  553.14   16.30
   8   4  -1  592.14   16.20
  -8   4   1  588.34   17.20
   6  -4  -1  927.91   24.10
  -6  -4   1  981.10   23.60
   6  -4  -1  906.91   24.30
  -6  -4   1 1017.40   22.40
  -6  -4   1  927.61   24.00
   6  -4  -1  947.11   24.10
  -6  -4   1  934.51   23.70
   6  -4  -1  923.91   23.90
  -6  -4   1  954.20   24.10
  -6  -4   1  960.70   24.00
   6   4  -1  895.51   24.40
  -6   4   1 1000.00   22.80
   6   4  -1  968.60   23.80
   6   4  -1  956.40   24.10
  -6   4   1  961.60   24.80
   6   4  -1  982.70   23.80
   6   4  -1  964.00   22.90
  -6   4   1  953.60   23.70
  -6   4   1  947.11   23.90
  -6   4   1  960.20   24.00
  -4  -4   1   29.60    1.90
   4  -4  -1   36.00    2.30
   4  -4  -1   31.70    2.20
  -4  -4   1   35.30    1.10
  -4  -4   1   32.80    1.90
   4  -4  -1   31.60    2.10
  -4  -4   1   33.40    1.10
   4  -4  -1   30.50    2.10
  -4  -4   1   31.80    1.90
  -4  -4   1   34.10    2.30
  -4  -4   1   36.60    2.20
   4  -4  -1   33.60    2.30
   4  -4  -1   32.90    2.10
  -4  -4   1   30.00    1.90
  -4   4   1   31.40    2.40
   4   4  -1   27.40    2.10
   4   4  -1   34.20    1.80
  -4   4   1   35.30    2.00
  -4   4   1   30.60    2.10
  -4   4   1   32.50    2.10
   4   4  -1   32.10    1.90
  -4   4   1   31.80    2.20
   4   4  -1   33.70    2.30
   4   4  -1   31.80    2.00
  -4   4   1   37.20    1.90
   2  -4  -1  487.35   11.70
   2  -4  -1  463.05   12.10
  -2  -4   1  481.05   11.30
  -2  -4   1  466.75   11.00
  -2  -4   1  472.45   11.90
   2  -4  -1  463.55   12.00
  -2  -4   1  475.05   12.20
   2  -4  -1  469.75   12.50
   2  -4  -1  468.45   12.30
   2  -4  -1  473.15   12.00
  -2   4   1  481.85   11.00
  -2   4   1  472.55   12.10
   2   4  -1  486.25   12.60
   2   4  -1  485.95   12.10
   2   4  -1  462.95   12.00
   2   4  -1  483.05   11.30
   2   4  -1  475.55   12.20
  -2   4   1  490.05   12.00
   2   4  -1  474.45   11.90
   2   4  -1  465.05   11.90
   2   4  -1  483.65   12.40
  -2   4   1  482.05   11.60
  -2   4   1  454.45   12.40
  -2   4   1  473.35   12.50
   2   4  -1  472.15   10.90
  -2   4   1  488.05   12.00
   0  -4  -1  917.61   22.80
   0  -4   1  980.50   21.40
   0  -4   1  940.91   21.90
   0  -4  -1  918.81   22.50
   0  -4   1  977.70   22.30
   0  -4   1  981.60   23.00
   0  -4   1  938.31   22.60
   0  -4   1  935.41   22.90
   0  -4  -1  966.80   22.70
   0  -4  -1  963.90   22.70
   0   4   1  941.31   21.60
   0   4  -1  942.31   22.80
   0   4  -1  988.20   22.90
   0   4   1  954.20   22.70
   0   4   1  994.60   22.40
   0   4  -1  949.51   22.60
   0   4  -1  932.71   22.60
   0   4   1  932.11   22.80
   0   4  -1  953.90   22.60
   0   4   1 1038.60   21.70
   0   4  -1  910.51   22.80
   0   4   1  991.70   23.10
  -2  -4  -1  177.08    5.50
   2  -4   1  178.68    5.40
   2  -4   1  180.18    5.60
  -2  -4  -1  174.28    5.60
   2  -4   1  176.98    5.60
   2  -4   1  169.98    5.80
   2  -4   1  183.78    4.50
  -2  -4  -1  172.48    5.50
  -2  -4  -1  173.18    5.00
   2  -4   1  179.18    5.70
   2  -4   1  173.68    5.40
  -2  -4  -1  173.08    5.60
  -2  -4  -1  176.58    5.70
  -2  -4  -1  179.28    5.70
  -2  -4  -1  175.88    5.20
   2   4   1  168.38    5.60
   2   4   1  183.88    4.70
   2   4   1  180.88    5.70
  -2   4  -1  167.78    5.60
   2   4   1  179.08    5.70
  -2   4  -1  173.88    5.50
   2   4   1  174.88    5.60
  -2   4  -1  176.48    5.00
  -2   4  -1  172.98    5.20
  -2   4  -1  176.28    6.10
  -2   4  -1  173.98    5.60
   2   4   1  169.58    5.20
  -4  -4  -1   13.00    1.70
  -4  -4  -1   14.30    1.90
  -4  -4  -1   14.40    1.60
  -4  -4  -1   10.30    1.50
  -4  -4  -1   12.10    1.60
   4  -4   1   13.10    1.40
   4  -4   1   13.80    2.00
  -4  -4  -1   11.40    1.60
   4  -4   1   11.20    1.40
   4  -4   1   15.60    0.80
  -4  -4  -1   12.30    1.70
   4  -4   1   12.30    1.60
  -4   4  -1   14.90    1.90
   4   4   1   14.40    1.60
  -4   4  -1   11.30    1.50
  -4   4  -1   12.40    1.30
  -4   4  -1   12.50    2.00
   4   4   1   14.00    1.90
   4   4   1   12.50    1.80
  -4   4  -1   12.50    1.70
  -4   4  -1   13.50    1.80
  -4   4  -1   10.30    1.40
   4   4   1   11.20    1.50
   6  -4   1  419.96   12.10
   6  -4   1  438.86   13.10
  -6  -4  -1  385.06   12.90
  -6  -4  -1  444.56   12.80
  -6  -4  -1  436.46   12.60
  -6  -4  -1  422.06   12.40
  -6  -4  -1  441.46   12.40
   6  -4   1  421.66   11.20
  -6  -4  -1  420.36   12.80
  -6   4  -1  420.06   13.20
  -6   4  -1  432.46   12.90
  -6   4  -1  420.86   13.60
  -6   4  -1  431.36   12.50
   6   4   1  426.96   13.10
   6   4   1  427.56   12.10
  -6   4  -1  433.06   12.00
  -6   4  -1  455.15   12.80
   6   4   1  426.66   13.00
   8  -4   1  142.79    5.00
  -8  -4  -1  141.39    6.70
   8  -4   1  142.79    5.80
  -8  -4  -1  129.39    6.30
  -8  -4  -1  148.89    6.20
  -8  -4  -1  141.99    7.00
  -8  -4  -1  144.09    6.40
   8  -4   1  147.19    6.90
   8  -4   1  141.79    7.40
  -8  -4  -1  150.08    6.30
  -8   4  -1  146.09    6.50
  -8   4  -1  150.98    6.80
   8   4   1  146.89    6.90
  -8   4  -1  143.39    5.70
  -8   4  -1  145.49    7.10
   8   4   1  144.19    7.10
   8   4   1  153.28    6.30
  -8   4  -1  137.39    7.10
  -8   4  -1  140.99    6.50
  10  -4   1  271.57    9.30
 -10  -4  -1  254.27   10.00
  10  -4   1  286.87   12.00
 -10  -4  -1  256.77   11.10
 -10  -4  -1  260.87    9.70
 -10  -4  -1  238.98   10.40
  10  -4   1  251.87   10.70
 -10  -4  -1  280.07   10.40
 -10  -4  -1  264.87   10.50
 -10   4  -1  273.57   10.70
 -10   4  -1  284.27   10.70
 -10   4  -1  269.67   11.40
 -10   4  -1  273.47   10.60
  10   4   1  264.27   11.30
  10   4   1  270.87   10.90
  10   4   1  277.17   10.20
 -10   4  -1  258.37   11.30
 -10   4  -1  278.27    9.20
 -12  -4  -1  111.29    6.60
 -12  -4  -1  104.69    7.10
  12  -4   1  111.39    7.20
 -12  -4  -1  117.59    7.20
 -12  -4  -1   98.99    7.30
  12   4   1  118.49    6.80
 -12   4  -1  120.39    8.00
  12   4   1  113.99    7.60
  12   4   1  108.59    7.10
 -12   4  -1  114.59    7.70
 -12   4  -1  121.49    7.40
 -12   4  -1  109.49    6.90
  14  -4   1   89.59    7.10
 -14  -4  -1   86.29    7.00
 -14  -4  -1   83.99    7.00
  14   4   1   92.99    6.60
 -14   4  -1  100.59    7.80
 -14   4  -1   76.49    7.80
  14   4   1   82.29    8.10
 -14   4  -1   81.99    6.60
  16  -4   1   77.19    8.10
 -16  -4  -1   72.99    8.00
 -16  -4  -1   82.89    8.50
 -16   4  -1   61.29    7.50
  16   4   1   65.29    7.40
 -16   4  -1   77.69    8.70
  16   4   1   82.59    8.00
 -16   4  -1   72.59    7.80
  17  -5  -1    6.00    3.40
 -17  -5   1   10.60    3.70
 -17  -5   1    8.90    3.60
  17   5  -1   10.90    3.50
 -17   5   1   14.40    3.90
 -17   5   1   10.50    3.80
  17   5  -1   13.40    3.80
  15  -5  -1  240.78   10.40
 -15  -5   1  254.57   12.60
 -15  -5   1  257.97   12.10
  15  -5  -1  226.98   11.80
 -15  -5   1  241.38   11.40
 -15   5   1  252.37   12.40
  15   5  -1  235.68   11.30
 -15   5   1  236.38   11.50
  15   5  -1  267.67   12.20
 -15   5   1  252.47   11.90
 -13  -5   1   86.29    6.50
  13  -5  -1   79.89    5.40
 -13  -5   1   70.39    5.50
 -13  -5   1   79.29    6.00
  13  -5  -1   86.59    6.80
  13  -5  -1   77.79    6.00
  13   5  -1   79.89    6.00
  13   5  -1   78.39    5.70
  13   5  -1   74.29    6.40
 -13   5   1   73.39    5.60
  13   5  -1   80.09    4.70
 -13   5   1   82.89    6.00
 -13   5   1   75.29    6.20
 -11  -5   1  962.60   26.10
 -11  -5   1  951.10   27.10
  11  -5  -1  958.30   25.20
  11  -5  -1  941.51   27.50
 -11  -5   1  976.30   26.70
  11  -5  -1  981.90   25.90
  11  -5  -1  899.91   26.50
 -11   5   1  964.50   27.50
  11   5  -1  924.31   26.40
 -11   5   1  931.81   26.20
  11   5  -1  923.41   25.90
 -11   5   1  925.51   26.20
  11   5  -1  935.21   27.60
  -9  -5   1   20.00    2.80
  -9  -5   1   17.70    2.70
   9  -5  -1   24.10    2.90
  -9  -5   1   19.70    2.60
  -9  -5   1   17.30    2.50
  -9  -5   1   22.40    1.90
   9  -5  -1   22.80    3.10
   9  -5  -1   20.60    2.80
   9  -5  -1   20.60    3.20
  -9   5   1   18.70    2.70
   9   5  -1   22.80    3.10
   9   5  -1   22.80    2.70
  -9   5   1   16.30    2.90
  -9   5   1   17.90    2.70
   9   5  -1   19.20    3.00
  -9   5   1   21.30    2.10
   7  -5  -1  209.28    7.70
  -7  -5   1  202.68    7.50
  -7  -5   1  201.98    7.60
   7  -5  -1  204.78    7.80
   7  -5  -1  198.18    7.30
  -7  -5   1  213.18    7.40
   7  -5  -1  206.88    8.00
  -7  -5   1  213.08    7.20
  -7  -5   1  221.38    6.10
  -7  -5   1  196.08    7.50
   7   5  -1  209.88    7.30
  -7   5   1  214.08    6.50
  -7   5   1  211.98    7.60
   7   5  -1  198.88    7.90
   7   5  -1  201.78    7.60
  -7   5   1  218.58    7.40
   7   5  -1  219.98    6.70
  -7   5   1  208.68    8.30
  -5  -5   1    5.30    1.10
  -5  -5   1    8.20    1.40
   5  -5  -1    2.70    1.00
   5  -5  -1    5.50    1.30
  -5  -5   1    6.40    0.70
  -5  -5   1    6.40    1.30
   5  -5  -1    5.80    1.30
  -5  -5   1    4.40    1.00
  -5  -5   1    4.70    1.10
   5  -5  -1    4.00    1.10
   5  -5  -1    4.60    1.20
  -5   5   1    3.90    1.10
   5   5  -1    4.20    1.00
  -5   5   1    7.10    1.60
  -5   5   1    5.50    1.30
  -5   5   1    3.90    1.20
   5   5  -1    6.00    1.20
   5   5  -1    5.70    1.40
  -5   5   1    3.00    0.90
   5   5  -1    4.30    1.20
   5   5  -1    6.00    1.00
  -3  -5   1   18.40    1.70
   3  -5  -1   18.30    1.50
  -3  -5   1   19.00    2.00
   3  -5  -1   17.40    1.80
   3  -5  -1   16.70    1.90
   3  -5  -1   11.40    1.40
  -3  -5   1   17.60    1.80
   3  -5  -1   16.80    2.00
  -3  -5   1   16.50    1.10
   3  -5  -1   19.20    1.50
  -3  -5   1   19.10    1.30
   3   5  -1   18.10    1.90
  -3   5   1   16.00    0.90
  -3   5   1   18.90    1.90
  -3   5   1   15.80    1.40
   3   5  -1   16.00    1.00
  -3   5   1   18.90    1.50
  -3   5   1   16.90    1.50
   3   5  -1   18.70    1.60
   3   5  -1   15.50    1.80
  -3   5   1   18.80    2.10
   3   5  -1   18.50    1.60
  -3   5   1   14.80    1.80
   1  -5  -1  853.81   21.40
  -1  -5   1  909.21   21.30
  -1  -5   1  923.81   19.90
   1  -5  -1  842.62   21.80
  -1  -5   1  861.71   21.60
  -1  -5   1  844.02   21.70
  -1  -5   1  917.31   21.10
   1  -5  -1  894.71   21.60
   1  -5  -1  884.61   21.40
  -1  -5   1  919.51   21.30
  -1  -5   1  883.91   19.80
   1   5  -1  866.71   21.00
   1   5  -1  878.01   21.70
  -1   5   1  900.11   20.60
   1   5  -1  900.11   21.40
   1   5  -1  861.31   21.40
  -1   5   1  863.31   21.20
   1   5  -1  911.11   21.30
  -1   5   1  878.41   21.90
  -1   5   1  868.01   21.40
  -1   5   1  860.91   21.40
   1   5  -1  881.01   21.40
  -1  -5  -1   10.90    1.30
   1  -5   1    8.90    1.10
   1  -5   1   10.70    1.20
  -1  -5  -1    9.40    1.20
  -1  -5  -1   12.50    1.70
  -1  -5  -1    6.90    1.20
  -1  -5  -1    9.00    1.30
   1  -5   1    9.40    1.40
  -1  -5  -1    8.90    1.20
   1  -5   1   12.10    1.50
   1  -5   1   12.40    1.00
   1  -5   1   13.50    1.60
  -1  -5  -1   10.50    1.30
  -1   5  -1   10.10    1.50
   1   5   1   13.50    1.80
  -1   5  -1    8.70    1.20
   1   5   1   10.90    1.50
  -1   5  -1    9.10    1.40
   1   5   1   11.20    1.40
   1   5   1   10.60    0.90
  -1   5  -1    8.90    1.20
  -1   5  -1   11.80    1.40
  -3  -5  -1 2326.17   55.39
  -3  -5  -1 2385.66   55.19
  -3  -5  -1 2443.46   54.79
  -3  -5  -1 2466.25   55.49
   3  -5   1 2313.37   55.19
  -3  -5  -1 2288.27   55.29
  -3  -5  -1 2320.47   55.29
   3  -5   1 2402.96   54.99
   3  -5   1 2259.57   55.49
   3  -5   1 2367.56   54.89
   3  -5   1 2422.56   55.49
   3  -5   1 2458.65   53.69
  -3  -5  -1 2319.17   55.19
   3  -5   1 2416.16   55.49
  -3  -5  -1 2473.75   54.49
  -3   5  -1 2379.46   54.39
  -3   5  -1 2440.56   55.49
  -3   5  -1 2380.26   54.69
  -3   5  -1 2378.16   55.19
   3   5   1 2538.35   55.69
  -3   5  -1 2336.57   55.19
   3   5   1 2356.36   55.29
  -3   5  -1 2461.45   55.39
   3   5   1 2366.36   55.49
   3   5   1 2376.46   54.89
   3   5   1 2423.86   53.99
  -3   5  -1 2353.96   56.19
  -5  -5  -1  326.47   10.10
  -5  -5  -1  320.87   10.10
   5  -5   1  323.97    9.80
  -5  -5  -1  311.77   10.30
   5  -5   1  335.97    8.10
   5  -5   1  314.27    9.90
   5  -5   1  318.97    9.20
  -5  -5  -1  329.27   10.00
  -5  -5  -1  324.47   10.10
  -5   5  -1  318.67    9.70
  -5   5  -1  336.07   10.20
  -5   5  -1  322.77    9.00
  -5   5  -1  328.37   11.10
   5   5   1  322.77   10.40
   5   5   1  336.27    9.30
  -5   5  -1  309.67   10.30
   5   5   1  331.97   10.30
  -5   5  -1  322.97   10.30
  -5   5  -1  332.87    9.70
   7  -5   1  704.53   19.10
   7  -5   1  722.73   18.10
  -7  -5  -1  701.13   19.40
  -7  -5  -1  748.83   19.70
  -7  -5  -1  733.03   19.20
  -7  -5  -1  721.83   19.80
  -7  -5  -1  711.63   20.30
  -7  -5  -1  708.93   19.90
  -7   5  -1  724.23   18.90
   7   5   1  678.23   19.90
  -7   5  -1  686.93   20.30
  -7   5  -1  735.73   19.80
  -7   5  -1  700.73   20.90
  -7   5  -1  703.33   19.30
   7   5   1  697.43   20.20
  -7   5  -1  695.03   19.80
   7   5   1  739.73   19.00
  -9  -5  -1  116.39    5.80
   9  -5   1  125.29    4.80
  -9  -5  -1  117.39    6.30
   9  -5   1  128.89    5.80
  -9  -5  -1  120.99    5.90
  -9  -5  -1  121.49    6.20
  -9  -5  -1  115.69    6.30
  -9  -5  -1  128.39    7.00
   9  -5   1  123.49    6.70
   9   5   1  120.19    6.60
  -9   5  -1  120.09    6.80
   9   5   1  112.79    6.70
   9   5   1  122.19    5.90
  -9   5  -1  114.89    6.40
  -9   5  -1  125.69    5.50
  -9   5  -1  111.89    6.10
  -9   5  -1  123.49    7.10
  -9   5  -1  129.39    6.30
 -11  -5  -1   74.99    5.00
 -11  -5  -1   81.59    5.70
 -11  -5  -1   79.59    5.90
  11  -5   1   81.49    4.80
 -11  -5  -1   84.49    6.30
  11  -5   1   76.69    5.80
 -11  -5  -1   84.19    5.30
  11   5   1   91.19    6.60
  11   5   1   80.69    5.30
 -11   5  -1   76.39    5.70
 -11   5  -1   71.29    5.30
 -11   5  -1   76.09    6.10
 -11   5  -1   71.59    6.00
 -11   5  -1   76.39    4.50
  11   5   1   76.69    5.70
 -11   5  -1   76.89    5.60
 -13  -5  -1  137.39    8.40
 -13  -5  -1  136.29    8.20
  13  -5   1  132.19    8.50
 -13  -5  -1  145.39    9.20
 -13   5  -1  141.09    9.00
  13   5   1  135.89    8.40
  13   5   1  126.69    7.50
 -13   5  -1  147.19    8.60
 -13   5  -1  124.39    8.60
 -13   5  -1  127.19    7.90
  13   5   1  137.09    8.90
 -15  -5  -1   23.00    4.80
 -15  -5  -1   23.50    4.70
  15  -5   1   31.70    5.40
 -15   5  -1   20.40    4.30
 -15   5  -1   24.10    4.80
  15   5   1   20.20    4.00
  15   5   1   22.40    4.50
 -15   5  -1   17.30    4.50
 -16  -6   1  145.29    9.20
 -16  -6   1  156.58    9.60
  16  -6  -1  141.89    9.50
 -16   6   1  159.08   10.10
  16   6  -1  146.29    9.30
 -16   6   1  145.99    9.20
  16   6  -1  137.69    8.80
  14  -6  -1   79.39    5.70
 -14  -6   1   68.89    6.20
  14  -6  -1   71.39    7.20
 -14  -6   1   51.59    5.60
  14  -6  -1   78.79    7.00
 -14  -6   1   62.49    6.40
 -14   6   1   65.89    7.00
  14   6  -1   71.59    6.70
  14   6  -1   61.29    6.60
  14   6  -1   66.29    5.60
 -14   6   1   56.69    6.40
  12  -6  -1   17.50    3.00
 -12  -6   1   17.90    3.40
  12  -6  -1   11.20    2.30
 -12  -6   1   18.30    3.10
  12  -6  -1   20.10    3.70
  12  -6  -1   15.30    3.30
 -12  -6   1   10.90    2.80
 -12   6   1   17.20    3.50
  12   6  -1   15.60    3.00
  12   6  -1   12.60    2.70
  12   6  -1   20.00    3.80
 -12   6   1   14.40    2.90
 -10  -6   1  247.28    9.80
  10  -6  -1  232.98    9.30
 -10  -6   1  239.28    9.40
  10  -6  -1  244.18    9.90
  10  -6  -1  253.67    9.20
 -10  -6   1  241.58    9.80
  10  -6  -1  244.28   10.40
 -10  -6   1  247.28    9.60
 -10   6   1  237.98    9.50
  10   6  -1  251.77   10.40
 -10   6   1  241.68    7.80
  10   6  -1  238.48    9.80
  10   6  -1  243.58    9.30
 -10   6   1  239.28   10.40
  -8  -6   1    1.40    1.10
   8  -6  -1    1.50    1.10
   8  -6  -1    1.80    1.30
  -8  -6   1    0.20    1.10
   8  -6  -1    0.30    1.10
  -8  -6   1    1.50    1.00
   8  -6  -1    3.90    1.50
  -8  -6   1    1.30    1.10
  -8  -6   1   -0.10    0.90
  -8  -6   1    2.60    0.80
  -8   6   1    1.70    1.50
   8   6  -1    2.80    1.40
   8   6  -1    1.90    1.20
  -8   6   1    0.70    0.90
  -8   6   1    0.70    1.20
   8   6  -1    1.00    1.30
  -8   6   1    1.80    0.90
   8   6  -1    0.50    0.90
  -6  -6   1  128.59    5.10
  -6  -6   1  131.79    5.20
   6  -6  -1  128.79    5.50
   6  -6  -1  121.19    5.40
   6  -6  -1  121.99    5.30
   6  -6  -1  131.59    5.70
   6  -6  -1  123.99    5.50
  -6  -6   1  121.79    5.50
   6  -6  -1  134.19    4.90
  -6  -6   1  132.99    5.40
  -6  -6   1  131.19    5.20
  -6  -6   1  131.49    3.80
  -6   6   1  126.59    6.00
   6   6  -1  129.69    4.90
  -6   6   1  131.99    4.90
  -6   6   1  127.49    5.40
   6   6  -1  129.99    4.90
   6   6  -1  117.39    5.60
   6   6  -1  121.69    5.10
  -6   6   1  124.79    5.20
   4  -6  -1  180.78    6.60
   4  -6  -1  175.18    6.20
   4  -6  -1  194.08    6.80
  -4  -6   1  184.38    5.80
  -4  -6   1  186.38    6.30
  -4  -6   1  177.98    5.60
   4  -6  -1  190.48    6.00
  -4  -6   1  186.18    6.10
   4  -6  -1  177.88    6.10
   4  -6  -1  176.38    6.30
  -4  -6   1  193.88    6.70
   4   6  -1  191.48    5.40
  -4   6   1  180.98    6.30
   4   6  -1  181.68    6.50
  -4   6   1  182.78    6.10
  -4   6   1  174.28    6.80
  -4   6   1  199.08    6.30
  -4   6   1  192.38    6.40
   4   6  -1  170.48    6.00
   4   6  -1  179.18    6.50
  -2  -6   1  139.09    3.90
  -2  -6   1  124.69    4.90
  -2  -6   1  131.99    4.60
   2  -6  -1  129.79    4.80
   2  -6  -1  126.19    5.00
   2  -6  -1  132.29    4.70
  -2  -6   1  124.29    5.10
   2  -6  -1  127.59    5.20
   2  -6  -1  132.29    4.90
  -2  -6   1  134.19    3.50
  -2  -6   1  130.49    4.70
  -2  -6   1  133.79    4.90
   2  -6  -1  131.39    4.30
  -2   6   1  134.19    4.90
   2   6  -1  137.99    4.80
  -2   6   1  137.69    4.80
  -2   6   1  135.99    4.20
   2   6  -1  125.19    4.80
   2   6  -1  132.79    4.30
  -2   6   1  137.09    3.90
   2   6  -1  138.29    4.90
   2   6  -1  130.79    4.80
   2   6  -1  136.59    5.00
  -2   6   1  128.09    5.10
   0  -6  -1  284.37    9.00
   0  -6  -1  292.07    8.60
   0  -6   1  305.67    8.30
   0  -6   1  288.07    9.00
   0  -6   1  283.87    8.50
   0  -6   1  295.17    8.90
   0  -6  -1  300.57    8.70
   0  -6   1  294.37    8.30
   0  -6  -1  281.17    8.40
   0  -6  -1  299.07    8.70
   0  -6   1  305.87    7.50
   0   6   1  296.27    7.50
   0   6  -1  303.57    8.90
   0   6  -1  289.17    8.60
   0   6   1  297.97    8.10
   0   6  -1  297.17    8.50
   0   6   1  303.97    8.70
   0   6  -1  286.97    8.70
   0   6  -1  287.27    8.50
   0   6   1  321.67    8.60
   0   6   1  291.37    8.70
   0   6  -1  285.37    8.60
  -2  -6  -1  119.99    4.70
   2  -6   1  110.59    4.50
  -2  -6  -1  106.59    4.50
   2  -6   1  121.29    4.40
  -2  -6  -1  109.59    3.80
  -2  -6  -1  111.49    4.20
  -2  -6  -1  109.79    4.40
   2  -6   1  107.39    4.40
   2  -6   1  116.39    4.70
   2  -6   1  119.59    4.30
  -2  -6  -1  105.99    4.60
   2  -6   1  122.09    3.80
  -2  -6  -1  113.49    4.40
  -2  -6  -1  109.09    4.30
  -2   6  -1  107.29    4.40
  -2   6  -1  110.19    4.40
   2   6   1  112.49    3.90
  -2   6  -1  113.69    4.60
   2   6   1  112.39    4.50
  -2   6  -1  111.79    4.90
   2   6   1  112.59    3.40
   2   6   1  108.29    4.50
  -2   6  -1  102.49    4.40
   4  -6   1    5.20    1.20
   4  -6   1    5.60    1.40
   4  -6   1    4.30    1.20
   4  -6   1    4.40    1.30
  -4  -6  -1    3.60    1.20
  -4  -6  -1    5.30    1.30
  -4  -6  -1    4.50    1.20
   4  -6   1    5.40    0.80
  -4  -6  -1    4.60    1.20
  -4  -6  -1    7.00    1.40
   4  -6   1    5.10    1.20
  -4  -6  -1    6.00    1.20
  -4  -6  -1    6.50    1.40
  -4   6  -1    6.80    1.60
  -4   6  -1    6.70    1.40
   4   6   1    5.40    1.40
   4   6   1    6.60    1.30
   4   6   1    6.10    1.30
   4   6   1    5.90    1.00
  -4   6  -1    6.70    1.20
  -4   6  -1    4.90    1.30
  -4   6  -1    5.10    1.20
  -4   6  -1    2.40    1.30
  -4   6  -1    5.40    1.20
   6  -6   1   -0.10    0.80
   6  -6   1    0.70    0.80
  -6  -6  -1    0.90    0.90
  -6  -6  -1    2.20    1.10
   6  -6   1    0.90    0.80
  -6  -6  -1    2.50    1.20
   6  -6   1    0.60    1.20
   6  -6   1    2.30    0.60
  -6  -6  -1    3.60    1.30
   6  -6   1    3.20    1.30
  -6  -6  -1    2.40    1.20
   6   6   1    0.80    0.80
   6   6   1    3.50    1.50
  -6   6  -1    2.50    1.10
  -6   6  -1    0.60    0.90
   6   6   1    2.00    1.30
  -6   6  -1    1.10    0.80
  -6   6  -1    0.00    0.80
  -6   6  -1    1.30    1.10
  -6   6  -1    2.20    1.30
  -6   6  -1    3.00    1.40
   8  -6   1   34.60    4.00
  -8  -6  -1   30.70    3.60
   8  -6   1   38.20    3.70
  -8  -6  -1   33.60    3.60
  -8  -6  -1   35.00    2.90
  -8  -6  -1   35.30    3.80
  -8  -6  -1   31.90    3.40
   8  -6   1   33.90    2.50
  -8  -6  -1   35.40    3.90
   8   6   1   38.50    4.20
  -8   6  -1   34.40    2.80
  -8   6  -1   32.90    3.40
   8   6   1   34.30    2.90
  -8   6  -1   29.90    3.90
  -8   6  -1   35.80    3.80
   8   6   1   30.80    3.70
  -8   6  -1   36.80    4.00
  -8   6  -1   24.70    3.20
 -10  -6  -1   99.49    5.80
 -10  -6  -1   97.49    5.40
 -10  -6  -1   85.99    6.20
  10  -6   1   89.29    6.10
  10  -6   1   92.09    5.20
 -10  -6  -1   90.49    5.50
 -10  -6  -1   80.59    5.80
 -10  -6  -1   84.89    5.70
 -10   6  -1   91.79    5.90
  10   6   1   97.19    5.40
  10   6   1   76.99    5.90
 -10   6  -1   85.59    5.50
 -10   6  -1   94.99    5.00
  10   6   1   97.39    6.30
 -10   6  -1   86.59    6.40
 -10   6  -1   95.49    6.10
 -10   6  -1   82.89    6.00
 -12  -6  -1    5.50    2.20
 -12  -6  -1    4.10    2.20
 -12  -6  -1    5.40    2.40
  12  -6   1    4.50    2.50
 -12  -6  -1   13.10    3.30
 -12   6  -1    2.30    1.90
  12   6   1    4.60    2.30
 -12   6  -1    8.80    2.80
  12   6   1    6.80    2.70
  12   6   1    6.80    2.30
 -12   6  -1    4.50    2.60
 -12   6  -1    7.10    2.60
 -14  -6  -1    0.40    2.40
 -14  -6  -1    3.40    2.80
  14  -6   1    6.10    3.00
 -14   6  -1    0.60    2.20
  14   6   1    4.00    2.60
 -14   6  -1    3.40    2.80
 -14   6  -1   -0.10    2.40
  14   6   1    2.90    2.70
 -16  -6  -1    1.30    2.90
 -16  -6  -1    3.70    3.40
  16  -6   1    0.30    3.00
 -16   6  -1    5.10    3.50
 -16   6  -1    4.90    3.50
  16   6   1    0.70    2.60
 -16   6  -1    1.00    2.90
 -17  -7   1    1.30    2.90
  17  -7  -1   -0.40    2.50
  17  -7  -1    1.00    2.80
  17   7  -1    1.80    2.40
 -17   7   1    0.40    2.90
  17   7  -1   -1.10    2.50
 -17   7   1    2.40    3.10
  15  -7  -1  530.85   18.40
 -15  -7   1  555.54   19.50
 -15  -7   1  530.45   19.50
  15  -7  -1  529.45   19.80
 -15  -7   1  542.05   20.20
 -15   7   1  560.64   19.80
 -15   7   1  558.84   20.80
  15   7  -1  545.55   19.00
  15   7  -1  541.65   19.80
  13  -7  -1   55.09    6.20
 -13  -7   1   43.30    5.20
  13  -7  -1   50.19    5.20
 -13  -7   1   46.80    5.50
 -13  -7   1   43.30    5.00
  13  -7  -1   60.89    6.80
  13   7  -1   45.30    5.10
 -13   7   1   46.70    5.60
  13   7  -1   43.10    6.10
 -13   7   1   40.60    5.70
  13   7  -1   45.90    5.60
 -11  -7   1  531.55   17.20
 -11  -7   1  534.75   17.00
  11  -7  -1  505.35   16.40
  11  -7  -1  492.25   16.90
 -11  -7   1  510.65   16.60
  11  -7  -1  503.85   15.80
  11  -7  -1  533.85   18.00
 -11  -7   1  523.45   16.80
  11   7  -1  498.65   17.00
 -11   7   1  518.65   18.10
  11   7  -1  513.45   16.20
  11   7  -1  498.55   17.60
 -11   7   1  519.45   16.90
  -9  -7   1   65.09    4.40
   9  -7  -1   59.89    4.70
   9  -7  -1   61.29    4.50
  -9  -7   1   61.29    4.20
  -9  -7   1   53.09    4.20
  -9  -7   1   63.59    4.30
   9  -7  -1   64.29    4.40
   9  -7  -1   65.29    4.50
   9  -7  -1   61.19    4.10
   9   7  -1   60.69    4.10
   9   7  -1   59.79    4.50
   9   7  -1   60.39    4.60
  -9   7   1   63.39    5.10
  -9   7   1   59.69    4.30
  -9   7   1   71.89    3.80
  -7  -7   1  245.98    8.50
  -7  -7   1  260.47    6.70
  -7  -7   1  249.08    8.50
   7  -7  -1  241.48    8.90
   7  -7  -1  246.38    7.90
   7  -7  -1  237.18    8.90
  -7  -7   1  239.48    8.60
   7  -7  -1  242.08    8.70
   7  -7  -1  241.68    8.80
  -7  -7   1  244.58    9.00
  -7  -7   1  255.17    8.60
   7  -7  -1  236.18    8.90
  -7   7   1  258.77    8.80
  -7   7   1  248.18    9.80
   7   7  -1  245.78    8.10
  -7   7   1  227.88    8.70
  -7   7   1  249.68    8.10
   7   7  -1  241.68    9.00
   7   7  -1  235.28    9.10
   7   7  -1  248.08    8.40
   5  -7  -1  551.34   15.80
   5  -7  -1  529.85   15.20
   5  -7  -1  573.04   15.70
  -5  -7   1  529.05   15.20
  -5  -7   1  575.24   14.70
  -5  -7   1  548.05   15.70
  -5  -7   1  592.34   15.20
   5  -7  -1  542.95   15.80
   5  -7  -1  565.64   15.50
  -5  -7   1  569.24   14.90
   5  -7  -1  559.24   14.80
  -5   7   1  561.64   15.30
  -5   7   1  570.34   15.10
   5   7  -1  567.94   15.70
   5   7  -1  578.34   14.30
  -5   7   1  559.14   15.60
  -5   7   1  546.65   16.30
   5   7  -1  551.14   15.00
   5   7  -1  541.65   15.70
   5   7  -1  553.34   15.00
   3  -7  -1    7.80    1.60
  -3  -7   1   10.60    0.90
   3  -7  -1   10.00    1.50
  -3  -7   1    8.30    1.50
  -3  -7   1    4.80    1.30
  -3  -7   1    8.60    1.50
   3  -7  -1    7.70    1.20
  -3  -7   1    9.20    1.40
   3  -7  -1    6.80    1.40
   3  -7  -1    7.90    1.60
  -3  -7   1    7.50    1.00
   3  -7  -1    7.70    1.40
   3   7  -1    9.50    1.60
  -3   7   1    7.50    1.40
  -3   7   1    9.00    1.00
  -3   7   1    7.70    1.20
  -3   7   1    8.70    1.50
   3   7  -1    7.40    1.40
   3   7  -1    7.30    1.30
   3   7  -1    8.10    1.50
  -3   7   1    6.80    1.30
  -3   7   1    6.20    1.50
   1  -7  -1 1932.01   44.40
  -1  -7   1 1919.61   42.30
  -1  -7   1 1819.22   44.80
   1  -7  -1 1876.51   44.20
  -1  -7   1 1880.51   42.30
  -1  -7   1 1870.61   43.90
  -1  -7   1 1893.81   44.10
   1  -7  -1 1790.02   44.90
  -1  -7   1 1966.90   42.30
   1  -7  -1 1893.11   44.20
  -1  -7   1 1893.91   44.10
  -1  -7   1 1877.71   44.60
   1  -7  -1 1787.52   44.40
   1   7  -1 1827.32   44.30
   1   7  -1 1815.12   44.10
  -1   7   1 1875.61   43.20
   1   7  -1 1923.51   44.10
   1   7  -1 1908.01   44.30
   1   7  -1 1858.61   43.80
  -1   7   1 1916.11   44.40
  -1   7   1 1938.51   44.10
  -1   7   1 1927.31   44.40
   1  -7   1   39.80    2.40
  -1  -7  -1   41.20    2.40
   1  -7   1   36.50    2.10
  -1  -7  -1   40.20    2.60
   1  -7   1   38.60    2.70
  -1  -7  -1   37.00    2.80
  -1  -7  -1   36.90    2.40
  -1  -7  -1   34.50    2.50
   1  -7   1   38.00    2.00
  -1  -7  -1   39.50    2.30
  -1  -7  -1   36.50    2.40
   1  -7   1   41.70    2.80
   1  -7   1   33.40    2.40
   1   7   1   37.30    2.50
   1   7   1   36.80    1.80
   1   7   1   37.40    2.40
  -1   7  -1   39.80    2.60
  -1   7  -1   34.60    2.40
  -1   7  -1   31.20    2.60
  -1   7  -1   33.10    2.50
   3  -7   1 2293.67   52.59
   3  -7   1 2251.57   51.19
  -3  -7  -1 2243.48   52.69
   3  -7   1 2390.06   52.69
  -3  -7  -1 2198.38   53.19
  -3  -7  -1 2317.97   52.79
  -3  -7  -1 2143.79   52.29
  -3  -7  -1 2264.37   51.79
   3  -7   1 2229.38   52.79
  -3  -7  -1 2308.97   52.99
   3  -7   1 2199.88   52.79
  -3  -7  -1 2227.38   52.09
   3  -7   1 2306.47   53.29
  -3  -7  -1 2201.98   52.99
  -3   7  -1 2233.68   52.79
   3   7   1 2293.87   52.89
  -3   7  -1 2273.47   53.09
  -3   7  -1 2169.28   52.79
   3   7   1 2229.58   51.99
   3   7   1 2198.88   52.69
  -3   7  -1 2145.39   53.59
   3   7   1 2286.97   51.09
  -5  -7  -1  135.59    5.70
  -5  -7  -1  147.99    6.10
  -5  -7  -1  138.89    5.80
   5  -7   1  132.99    5.60
   5  -7   1  139.39    4.20
   5  -7   1  127.69    6.00
   5  -7   1  135.19    5.80
  -5  -7  -1  134.09    5.90
  -5  -7  -1  134.09    5.90
   5  -7   1  131.79    5.90
   5  -7   1  137.49    5.60
   5   7   1  127.29    5.60
  -5   7  -1  131.49    5.80
   5   7   1  135.69    6.10
  -5   7  -1  138.99    5.80
  -5   7  -1  134.79    5.20
   5   7   1  141.49    4.90
  -5   7  -1  136.39    5.90
  -5   7  -1  121.99    6.40
   5   7   1  136.19    5.70
  -5   7  -1  136.79    6.10
  -7  -7  -1 1750.82   43.60
   7  -7   1 1755.92   43.30
  -7  -7  -1 1757.92   43.40
  -7  -7  -1 1718.33   43.20
  -7  -7  -1 1810.52   43.10
   7  -7   1 1800.32   43.20
  -7  -7  -1 1776.62   42.20
   7  -7   1 1729.23   43.70
  -7  -7  -1 1772.42   43.40
   7  -7   1 1723.43   41.80
  -7   7  -1 1748.72   42.40
   7   7   1 1726.23   43.40
   7   7   1 1716.23   43.60
  -7   7  -1 1646.34   43.30
  -7   7  -1 1736.33   43.60
   7   7   1 1800.92   41.80
  -7   7  -1 1615.94   44.40
  -7   7  -1 1794.72   43.40
  -7   7  -1 1721.13   42.30
   9  -7   1    3.40    1.70
  -9  -7  -1    2.70    1.30
  -9  -7  -1    2.40    1.60
  -9  -7  -1    3.10    1.30
  -9  -7  -1    4.50    1.80
  -9  -7  -1    4.40    1.80
   9  -7   1    4.00    1.70
  -9  -7  -1    3.80    1.90
   9  -7   1    4.10    2.00
  -9   7  -1    5.10    1.90
  -9   7  -1    5.00    1.80
  -9   7  -1    2.00    1.30
   9   7   1    4.10    1.80
  -9   7  -1    2.10    1.70
   9   7   1    5.20    2.10
   9   7   1    5.20    1.60
  -9   7  -1    4.30    2.20
  -9   7  -1    5.70    1.70
 -11  -7  -1  179.38    9.20
 -11  -7  -1  177.98    9.20
  11  -7   1  185.48    9.20
 -11  -7  -1  185.18    8.70
 -11  -7  -1  188.18    9.80
  11  -7   1  194.18    8.50
  11  -7   1  184.68    9.60
  11   7   1  198.28    8.50
 -11   7  -1  175.08   10.00
  11   7   1  192.18    9.70
  11   7   1  194.78    9.80
 -11   7  -1  191.58    9.90
 -11   7  -1  184.88    9.40
 -11   7  -1  202.18    9.00
 -11   7  -1  213.88    8.30
  13  -7   1   29.30    4.90
  13  -7   1   21.10    4.10
 -13  -7  -1   26.30    4.40
 -13  -7  -1   24.90    4.60
 -13  -7  -1   17.10    4.20
  13   7   1   26.00    4.70
  13   7   1   31.60    5.10
 -13   7  -1   29.10    5.20
 -13   7  -1   28.30    4.40
 -13   7  -1   28.80    5.00
  15  -7   1  125.79    9.30
  15  -7   1  118.79    8.50
 -15  -7  -1  109.79    8.70
 -15  -7  -1  125.59    9.10
 -15   7  -1  134.69    9.50
 -15   7  -1  122.99    9.60
  15   7   1  116.89    8.90
 -15   7  -1  136.79    8.90
  16  -8  -1   17.10    4.40
  16  -8  -1   24.30    4.90
 -16  -8   1   27.60    5.10
 -16  -8   1   35.90    5.60
 -16   8   1   25.70    5.00
  16   8  -1   37.40    6.10
  16   8  -1   22.70    4.50
 -16   8   1   19.50    4.80
 -14  -8   1   17.60    3.90
 -14  -8   1    6.90    2.90
  14  -8  -1    8.00    2.80
 -14  -8   1    9.30    3.10
  14  -8  -1    6.60    2.60
  14  -8  -1    7.90    2.80
  14   8  -1    6.50    2.60
  14   8  -1   10.20    3.40
  14   8  -1    5.60    2.90
 -14   8   1    8.50    3.30
 -14   8   1    8.90    3.10
 -12  -8   1   57.59    5.70
  12  -8  -1   57.39    6.10
  12  -8  -1   60.29    6.10
 -12  -8   1   60.89    6.00
 -12  -8   1   62.29    5.30
  12  -8  -1   58.49    5.00
  12  -8  -1   53.59    4.50
  12   8  -1   48.60    5.30
 -12   8   1   50.89    5.50
  12   8  -1   54.59    6.10
 -12   8   1   64.99    7.10
  12   8  -1   57.39    4.70
 -10  -8   1  138.19    6.90
  10  -8  -1  131.69    7.10
 -10  -8   1  137.69    7.00
  10  -8  -1  132.79    6.80
 -10  -8   1  127.09    6.80
 -10  -8   1  131.69    7.00
  10  -8  -1  137.39    7.10
  10  -8  -1  131.19    7.10
  10  -8  -1  140.29    5.80
  10  -8  -1  135.99    6.70
  10   8  -1  135.69    7.20
  10   8  -1  136.89    7.60
 -10   8   1  143.39    6.00
 -10   8   1  131.89    6.90
  10   8  -1  137.29    6.60
 -10   8   1  133.19    7.90
   8  -8  -1 1662.03   39.20
  -8  -8   1 1618.94   40.60
  -8  -8   1 1661.73   40.40
   8  -8  -1 1535.55   40.80
   8  -8  -1 1682.73   41.10
  -8  -8   1 1598.44   40.90
   8  -8  -1 1679.33   40.80
  -8  -8   1 1630.14   40.30
   8  -8  -1 1568.94   40.60
   8  -8  -1 1633.94   40.70
   8   8  -1 1534.25   40.80
  -8   8   1 1643.94   40.80
  -8   8   1 1578.94   42.10
   8   8  -1 1585.04   41.20
   8   8  -1 1660.33   40.00
  -8   8   1 1667.33   39.50
   8   8  -1 1635.04   39.50
  -8   8   1 1664.63   40.60
   6  -8  -1  623.24   16.60
   6  -8  -1  633.04   17.50
  -6  -8   1  641.64   17.90
  -6  -8   1  612.64   17.40
  -6  -8   1  618.94   16.70
  -6  -8   1  639.14   17.00
   6  -8  -1  608.44   18.00
  -6  -8   1  636.44   17.20
   6  -8  -1  630.04   17.50
   6  -8  -1  604.54   17.80
   6  -8  -1  624.44   17.80
  -6   8   1  605.24   18.60
   6   8  -1  642.74   16.30
   6   8  -1  631.24   17.90
  -6   8   1  610.44   16.90
  -6   8   1  618.34   17.40
   6   8  -1  632.04   17.00
   6   8  -1  642.44   17.00
  -6   8   1  613.44   17.60
   6   8  -1  624.44   17.80
  -4  -8   1 1236.08   30.40
   4  -8  -1 1217.48   31.10
   4  -8  -1 1240.78   30.70
  -4  -8   1 1242.28   29.30
   4  -8  -1 1200.28   29.80
  -4  -8   1 1246.98   30.00
   4  -8  -1 1196.88   30.40
  -4  -8   1 1213.68   30.70
   4  -8  -1 1104.29   30.60
  -4  -8   1 1237.68   28.90
   4  -8  -1 1243.48   30.00
  -4   8   1 1230.28   28.50
  -4   8   1 1275.07   30.40
   4   8  -1 1220.48   30.60
  -4   8   1 1190.08   31.30
  -4   8   1 1216.68   30.50
  -4   8   1 1243.08   30.30
  -4   8   1 1281.07   30.20
   4   8  -1 1208.68   30.60
   4   8  -1 1220.28   30.30
  -2  -8   1  328.77    8.10
  -2  -8   1  339.07    8.40
   2  -8  -1  336.07   10.20
   2  -8  -1  313.97   10.60
   2  -8  -1  327.37   10.00
  -2  -8   1  329.07    9.70
   2  -8  -1  313.87   10.30
  -2  -8   1  318.57   10.20
  -2  -8   1  341.27   10.20
  -2  -8   1  329.27   10.00
   2  -8  -1  332.77   10.00
  -2  -8   1  315.87   10.60
  -2   8   1  336.17    8.90
  -2   8   1  310.07   10.30
   2   8  -1  340.57   10.10
  -2   8   1  323.57   10.10
   2   8  -1  333.97   10.20
  -2   8   1  333.37   10.20
   2   8  -1  329.47    9.30
   2   8  -1  343.87   10.10
  -2   8   1  326.27    9.90
   2   8  -1  312.37   10.00
   2   8  -1  326.47    9.90
  -2   8   1  343.07    9.20
   0  -8  -1 2248.77   52.79
   0  -8  -1 2260.27   52.89
   0  -8   1 2208.38   53.09
   0  -8   1 2235.28   52.19
   0  -8   1 2342.47   52.39
   0  -8  -1 2230.68   52.79
   0  -8   1 2272.07   52.69
   0  -8   1 2303.97   50.99
   0  -8  -1 2233.88   51.89
   0  -8   1 2280.07   53.59
   0  -8  -1 2226.68   53.49
   0  -8  -1 2150.28   52.09
   0  -8   1 2346.17   50.39
   0  -8  -1 2179.78   52.59
   0   8   1 2206.18   52.79
   0   8  -1 2242.18   52.79
   0   8  -1 2286.57   52.39
   0   8   1 2302.47   52.59
   0   8   1 2277.27   51.89
   0   8  -1 2207.78   52.59
   0   8   1 2237.28   51.09
   0   8  -1 2107.09   52.69
   0   8   1 2255.67   52.79
   2  -8   1  406.96   10.80
  -2  -8  -1  383.56   11.30
  -2  -8  -1  399.96   11.80
   2  -8   1  415.86   11.60
   2  -8   1  417.46   11.20
   2  -8   1  380.06   11.90
  -2  -8  -1  379.36   11.10
  -2  -8  -1  387.16   11.90
  -2  -8  -1  392.36   11.40
   2  -8   1  395.06   12.10
  -2  -8  -1  381.96   12.10
  -2  -8  -1  391.26   11.60
   2  -8   1  398.96   11.80
  -2   8  -1  386.36   11.80
   2   8   1  395.16   10.60
  -2   8  -1  416.36   12.00
   2   8   1  418.16   11.70
   2   8   1  395.96   11.90
  -2   8  -1  392.96   11.70
  -2   8  -1  381.06   12.20
  -4  -8  -1    2.60    1.10
  -4  -8  -1    1.40    0.90
   4  -8   1    2.50    1.10
   4  -8   1    4.60    1.40
   4  -8   1    3.90    0.90
  -4  -8  -1    1.60    1.00
  -4  -8  -1    2.60    1.10
  -4  -8  -1    0.90    1.10
  -4  -8  -1    3.10    1.30
   4  -8   1    3.80    1.30
   4  -8   1    2.10    1.30
   4  -8   1    1.40    1.10
  -4   8  -1    1.60    1.00
  -4   8  -1    1.90    1.10
   4   8   1    2.30    1.20
   4   8   1    3.50    0.90
   4   8   1    2.50    1.20
  -4   8  -1    2.20    1.30
   4   8   1    2.20    1.00
  -4   8  -1    1.60    1.30
  -6  -8  -1  137.99    6.30
   6  -8   1  132.39    6.60
   6  -8   1  151.88    9.30
   6  -8   1  147.19    4.50
  -6  -8  -1  127.59    6.10
   6  -8   1  130.39    6.30
  -6  -8  -1  134.19    6.40
  -6  -8  -1  137.29    6.40
   6  -8   1  143.29    6.00
  -6  -8  -1  145.19    6.50
   6  -8   1  136.69    6.50
  -6   8  -1  136.09    6.10
  -6   8  -1  139.59    6.50
   6   8   1  141.39    5.30
  -6   8  -1  127.69    7.00
   6   8   1  140.09    6.30
  -6   8  -1  155.28    6.70
   6   8   1  130.69    6.40
  -8  -8  -1  227.68    9.50
   8  -8   1  232.08    9.50
  -8  -8  -1  232.58    9.70
   8  -8   1  236.08    8.40
  -8  -8  -1  237.38    9.40
   8  -8   1  233.58    9.30
  -8  -8  -1  245.38    8.60
  -8  -8  -1  207.18    9.10
   8  -8   1  235.18    9.90
  -8  -8  -1  227.78    9.50
   8   8   1  232.48    9.60
  -8   8  -1  239.98    8.80
  -8   8  -1  224.78    8.70
  -8   8  -1  233.98    9.80
  -8   8  -1  252.37    9.70
  -8   8  -1  238.68    9.80
  -8   8  -1  213.18   10.20
   8   8   1  224.58    9.60
   8   8   1  240.48    8.40
  10  -8   1  367.56   12.90
  10  -8   1  356.06   13.80
 -10  -8  -1  357.66   13.00
 -10  -8  -1  344.27   13.30
 -10  -8  -1  349.57   13.40
 -10  -8  -1  346.67   13.70
  10  -8   1  349.47   13.30
 -10   8  -1  340.07   14.40
 -10   8  -1  342.77   16.10
  10   8   1  370.36   13.90
  10   8   1  349.67   11.90
 -10   8  -1  367.56   13.70
 -10   8  -1  340.37   11.90
 -10   8  -1  355.76   12.60
  10   8   1  354.66   13.60
  12  -8   1  192.98   10.50
 -12  -8  -1  205.78   10.40
 -12  -8  -1  224.78   10.80
  12  -8   1  205.08   10.30
 -12  -8  -1  202.58    9.80
 -12  -8  -1  212.48   11.10
 -12   8  -1  198.88   10.50
 -12   8  -1  210.78   11.50
 -12   8  -1  210.58    9.80
  12   8   1  216.98   11.00
  12   8   1  206.28   10.60
  14  -8   1  317.57   14.60
  14  -8   1  315.87   14.10
 -14  -8  -1  308.07   14.20
 -14  -8  -1  295.77   14.00
  14   8   1  305.87   14.30
 -14   8  -1  307.57   15.30
 -14   8  -1  309.97   14.40
 -15  -9   1    5.10    2.70
  15  -9  -1    5.80    3.10
  15  -9  -1   12.60    3.80
 -15  -9   1   12.70    3.50
  15  -9  -1    9.20    3.20
 -15   9   1    3.00    2.80
  15   9  -1    5.80    2.90
 -15   9   1    6.10    3.30
  15   9  -1    6.10    2.70
  13  -9  -1  403.06   14.90
  13  -9  -1  387.06   15.30
 -13  -9   1  390.56   16.10
  13  -9  -1  374.06   15.30
 -13  -9   1  384.56   14.90
 -13  -9   1  389.36   14.90
 -13   9   1  390.86   15.20
 -13   9   1  389.66   16.40
  13   9  -1  369.16   15.20
  13   9  -1  381.76   16.00
  13   9  -1  376.66   14.10
 -11  -9   1   23.20    3.50
 -11  -9   1   27.90    4.00
 -11  -9   1   25.90    3.80
  11  -9  -1   27.80    4.10
 -11  -9   1   25.50    3.80
  11  -9  -1   21.00    3.30
  11  -9  -1   21.70    3.70
  11  -9  -1   25.80    3.90
  11   9  -1   26.40    4.20
 -11   9   1   21.70    4.10
 -11   9   1   26.60    4.00
  11   9  -1   19.10    3.60
  11   9  -1   27.20    3.60
   9  -9  -1  339.27   12.30
  -9  -9   1  318.57   12.10
   9  -9  -1  327.87   12.30
   9  -9  -1  331.87   11.90
  -9  -9   1  333.17   12.00
  -9  -9   1  316.97   11.50
   9  -9  -1  333.97   12.30
   9  -9  -1  349.57   12.10
   9  -9  -1  357.76   10.70
  -9  -9   1  338.57   11.70
  -9   9   1  345.27   11.00
   9   9  -1  343.47   12.60
   9   9  -1  353.66   11.20
  -9   9   1  312.17   12.00
  -9   9   1  331.27   13.20
   9   9  -1  319.97   12.30
   9   9  -1  330.57   11.30
   7  -9  -1    3.50    1.50
  -7  -9   1    8.60    1.90
   7  -9  -1    8.60    1.70
  -7  -9   1    6.70    1.70
   7  -9  -1    7.10    2.10
   7  -9  -1    5.70    1.80
  -7  -9   1    7.20    1.60
   7  -9  -1    3.50    1.40
   7  -9  -1    5.20    1.70
  -7  -9   1    7.70    1.80
   7   9  -1    7.10    1.80
  -7   9   1    6.00    1.60
  -7   9   1    2.20    1.40
  -7   9   1    5.00    1.50
   7   9  -1    5.10    1.50
   7   9  -1    3.60    1.60
   7   9  -1    5.30    1.80
  -7   9   1    5.20    2.00
  -5  -9   1  630.64   17.40
   5  -9  -1  613.64   17.60
   5  -9  -1  603.94   17.30
   5  -9  -1  587.44   17.80
   5  -9  -1  599.24   17.90
   5  -9  -1  611.94   16.90
  -5  -9   1  635.94   16.00
   5  -9  -1  631.74   16.70
  -5  -9   1  618.54   16.20
  -5  -9   1  630.44   17.00
  -5  -9   1  632.74   17.80
   5   9  -1  602.04   17.40
   5   9  -1  611.14   17.50
  -5   9   1  604.24   17.10
  -5   9   1  581.34   18.20
   5   9  -1  606.94   17.00
  -5   9   1  599.24   17.40
  -5   9   1  621.14   15.20
  -5   9   1  621.54   17.20
  -3  -9   1  290.67   10.30
   3  -9  -1  276.67    9.90
  -3  -9   1  291.87    8.10
  -3  -9   1  303.37    9.80
  -3  -9   1  300.47    9.30
   3  -9  -1  286.17    9.20
   3  -9  -1  283.67   10.20
  -3  -9   1  284.47    9.40
  -3  -9   1  303.37    7.80
   3  -9  -1  296.67    9.60
   3  -9  -1  301.07    9.80
  -3  -9   1  283.47    9.70
  -3   9   1  293.27    8.00
  -3   9   1  291.27    9.40
   3   9  -1  279.37    9.50
  -3   9   1  304.27    8.90
   3   9  -1  280.67    9.40
  -3   9   1  292.97    9.60
   3   9  -1  285.97    9.50
   3   9  -1  285.77    9.50
  -3   9   1  273.57    9.50
  -3   9   1  281.37   10.10
  -1  -9   1    3.20    1.10
   1  -9  -1    4.20    1.20
   1  -9  -1    2.10    1.10
  -1  -9   1    7.60    1.50
  -1  -9   1    2.70    0.50
  -1  -9   1    1.10    1.00
  -1  -9   1    1.60    0.80
  -1  -9   1    2.40    0.60
   1  -9  -1    2.10    1.00
   1  -9  -1    0.40    1.00
  -1  -9   1    3.40    0.60
  -1  -9   1    0.60    0.90
   1  -9  -1    2.40    1.10
  -1   9   1    0.80    0.70
   1   9  -1    2.00    0.90
   1   9  -1    2.80    1.10
   1   9  -1    1.80    0.90
   1   9  -1    1.80    1.10
  -1   9   1    2.10    1.10
   1   9  -1    2.70    1.10
  -1   9   1    4.60    1.30
  -1   9   1    1.30    1.10
  -1  -9  -1  384.06   11.10
  -1  -9  -1  365.16   11.70
  -1  -9  -1  371.26   11.50
  -1  -9  -1  386.96   10.90
   1  -9   1  382.16   11.60
   1  -9   1  401.46   11.10
   1  -9   1  385.66   11.30
   1  -9   1  388.36   12.10
  -1  -9  -1  361.86   11.60
  -1  -9  -1  381.46   12.30
  -1  -9  -1  378.66   11.50
   1  -9   1  405.86   10.50
   1  -9   1  364.96   12.10
   1   9   1  393.06   11.20
  -1   9  -1  397.76   11.90
   1   9   1  395.46   10.30
  -1   9  -1  386.66   11.90
  -1   9  -1  392.56   11.70
   1   9   1  365.16   11.70
  -1   9  -1  386.66   11.20
  -1   9  -1  378.96   11.80
  -3  -9  -1    5.20    1.30
  -3  -9  -1    7.50    1.50
  -3  -9  -1    4.00    1.60
  -3  -9  -1    6.60    1.60
   3  -9   1    1.50    1.10
  -3  -9  -1    5.90    1.70
  -3  -9  -1    4.50    1.20
   3  -9   1    4.20    1.10
   3  -9   1    3.80    1.40
   3  -9   1    3.30    1.20
   3  -9   1    5.60    1.50
  -3  -9  -1    6.80    1.60
  -3   9  -1    5.70    1.60
   3   9   1    6.70    1.10
  -3   9  -1    3.70    1.50
  -3   9  -1    3.50    1.30
   3   9   1    4.00    1.10
  -3   9  -1    3.10    1.60
   3   9   1    3.90    1.50
   3   9   1    5.70    1.60
  -5  -9  -1 1037.70   26.20
  -5  -9  -1  955.30   25.70
  -5  -9  -1  950.40   26.10
   5  -9   1  981.40   26.00
   5  -9   1  967.70   26.50
  -5  -9  -1  998.60   26.60
  -5  -9  -1  970.00   26.40
   5  -9   1  994.70   23.80
   5  -9   1  988.40   26.20
  -5  -9  -1 1000.20   25.70
  -5   9  -1  982.40   27.40
  -5   9  -1  955.00   26.30
   5   9   1 1021.80   24.10
   5   9   1  979.60   26.00
   5   9   1  968.20   26.30
  -5   9  -1  972.90   25.90
  -5   9  -1  996.90   26.30
   5   9   1  997.80   25.50
  -7  -9  -1    7.10    2.00
   7  -9   1   12.30    2.20
  -7  -9  -1   11.90    2.30
  -7  -9  -1   13.30    2.50
   7  -9   1   11.20    2.40
  -7  -9  -1   14.10    2.60
   7  -9   1   11.30    2.40
  -7  -9  -1    8.50    2.10
   7  -9   1   12.80    2.60
  -7   9  -1    8.30    2.20
   7   9   1   14.80    2.60
  -7   9  -1   12.70    2.40
   7   9   1    8.90    2.30
  -7   9  -1    7.90    2.00
   7   9   1   11.10    1.90
  -7   9  -1   12.20    2.90
  -9  -9  -1  207.58    9.50
   9  -9   1  234.98   10.40
   9  -9   1  230.68    9.70
   9  -9   1  211.58    9.50
  -9  -9  -1  222.48    9.60
  -9  -9  -1  207.98    9.60
  -9  -9  -1  218.28    9.90
   9   9   1  235.58   10.00
  -9   9  -1  202.68   10.40
  -9   9  -1  225.38    9.80
  -9   9  -1  208.98    9.80
   9   9   1  213.18    9.90
  -9   9  -1  228.08    8.90
 -11  -9  -1   10.30    2.90
 -11  -9  -1   14.60    3.50
 -11  -9  -1    6.70    2.60
 -11  -9  -1   13.40    3.10
  11  -9   1   11.00    2.90
  11  -9   1   12.60    3.10
  11  -9   1    8.50    3.00
  11   9   1    8.50    2.90
 -11   9  -1   13.10    3.30
  11   9   1    9.30    2.80
 -11   9  -1   12.50    2.70
 -11   9  -1   17.50    4.20
  13  -9   1   68.39    7.10
 -13  -9  -1   56.29    6.10
 -13  -9  -1   80.39    7.90
 -13  -9  -1   73.09    7.60
  13  -9   1   65.29    7.10
  13   9   1   54.09    6.70
 -13   9  -1   56.79    6.80
 -13   9  -1   56.29    7.30
  15  -9   1   99.19    8.40
 -15  -9  -1  114.29    8.80
  15  -9   1  114.19    9.10
 -15  -9  -1  102.09    9.80
 -15   9  -1  102.99    9.30
 -15   9  -1  107.79    8.80
  15   9   1  106.99    8.60
 -16 -10   1   40.10    6.10
  16 -10  -1   34.40    5.60
  16 -10  -1   41.10    6.20
  16  10  -1   31.00    5.50
 -16  10   1   31.40    6.20
 -16  10   1   34.40    6.00
  14 -10  -1   14.80    3.80
 -14 -10   1   13.60    3.50
  14 -10  -1   14.20    3.60
 -14 -10   1   19.90    4.10
  14 -10  -1   19.70    4.30
 -14  10   1   12.90    4.20
  14  10  -1    7.20    3.60
  14  10  -1   11.10    3.30
 -14  10   1    9.90    3.20
  12 -10  -1  176.88    9.50
 -12 -10   1  192.38    9.60
  12 -10  -1  180.58    9.30
 -12 -10   1  180.98    9.10
 -12 -10   1  200.48    9.70
  12 -10  -1  184.58    9.70
 -12  10   1  177.78    9.50
  12  10  -1  177.38    8.60
  12  10  -1  181.68    9.80
 -12  10   1  180.48   10.60
  12  10  -1  182.28   10.10
 -10 -10   1   23.70    3.30
 -10 -10   1   23.60    3.60
  10 -10  -1   26.10    3.90
 -10 -10   1   21.60    3.40
  10 -10  -1   26.30    3.30
  10 -10  -1   30.80    4.30
 -10 -10   1   25.10    3.70
  10 -10  -1   26.30    3.70
  10 -10  -1   29.70    4.20
  10  10  -1   26.50    3.50
  10  10  -1   23.40    3.80
 -10  10   1   25.90    3.10
 -10  10   1   28.20    4.10
 -10  10   1   26.20    4.20
  10  10  -1   27.80    3.90
  10  10  -1   35.70    3.80
   8 -10  -1  711.93   21.80
   8 -10  -1  757.32   21.90
  -8 -10   1  690.13   21.50
  -8 -10   1  787.22   20.90
  -8 -10   1  754.32   20.60
   8 -10  -1  732.23   21.70
   8 -10  -1  769.02   20.00
   8 -10  -1  747.13   21.40
  -8 -10   1  736.63   21.30
   8 -10  -1  722.93   21.30
  -8  10   1  728.23   21.60
   8  10  -1  734.03   21.80
   8  10  -1  732.03   20.50
  -8  10   1  737.43   20.50
  -8  10   1  757.72   23.10
   8  10  -1  700.03   21.60
   8  10  -1  741.13   20.40
  -6 -10   1   32.10    3.60
   6 -10  -1   34.70    4.10
  -6 -10   1   31.40    2.60
   6 -10  -1   34.80    3.70
   6 -10  -1   26.00    3.20
   6 -10  -1   25.00    3.50
  -6 -10   1   31.30    2.50
   6 -10  -1   35.20    3.30
   6 -10  -1   25.40    3.10
  -6 -10   1   32.00    3.60
  -6  10   1   32.00    2.00
  -6  10   1   30.40    3.30
  -6  10   1   31.50    3.70
  -6  10   1   28.40    3.20
   6  10  -1   27.90    3.40
   6  10  -1   27.00    3.10
   6  10  -1   25.50    3.40
  -6  10   1   31.20    4.20
   6  10  -1   35.00    2.90
  -4 -10   1 1022.50   23.80
  -4 -10   1 1026.60   24.30
   4 -10  -1  990.20   25.90
   4 -10  -1  973.10   26.10
   4 -10  -1  959.20   26.50
  -4 -10   1 1008.40   25.50
   4 -10  -1 1018.70   25.50
  -4 -10   1  956.70   25.80
  -4 -10   1  964.90   26.20
   4 -10  -1  984.70   26.90
  -4  10   1 1004.30   23.80
   4  10  -1  986.50   25.90
  -4  10   1  998.10   25.80
   4  10  -1  974.60   26.00
   4  10  -1  976.50   25.90
  -4  10   1  966.00   25.80
  -4  10   1 1012.70   26.20
  -4  10   1  947.61   26.70
   2 -10  -1   30.40    3.70
  -2 -10   1   32.20    2.60
   2 -10  -1   25.80    2.90
  -2 -10   1   34.00    1.80
  -2 -10   1   28.40    3.10
  -2 -10   1   35.00    1.60
  -2 -10   1   36.30    2.90
   2 -10  -1   26.50    2.90
  -2 -10   1   28.60    3.10
  -2 -10   1   39.10    4.10
   2 -10  -1   29.30    3.30
   2 -10  -1   37.30    2.90
  -2  10   1   28.50    3.20
  -2  10   1   34.20    2.30
   2  10  -1   37.50    3.00
   2  10  -1   34.10    2.90
  -2  10   1   32.20    2.20
  -2  10   1   27.10    2.80
  -2  10   1   29.20    3.20
   2  10  -1   32.90    3.30
   2  10  -1   27.40    2.60
   2  10  -1   35.00    3.30
  -2  10   1   28.80    3.10
   0 -10  -1  551.44   15.10
   0 -10   1  536.55   16.50
   0 -10  -1  549.74   15.90
   0 -10   1  517.35   15.50
   0 -10  -1  564.94   15.90
   0 -10   1  535.75   16.20
   0 -10   1  564.04   15.50
   0 -10  -1  533.85   15.80
   0 -10   1  572.54   13.90
   0 -10  -1  531.85   15.60
   0 -10   1  577.84   13.20
   0 -10  -1  555.64   14.80
   0 -10   1  572.54   15.50
   0 -10  -1  537.15   16.60
   0  10  -1  555.74   15.40
   0  10  -1  576.04   15.90
   0  10   1  579.04   15.80
   0  10   1  547.25   15.90
   0  10  -1  529.15   15.90
   0  10   1  567.44   15.00
   0  10   1  551.74   16.00
   0  10  -1  536.05   15.90
   0  10  -1  525.55   15.60
   0  10   1  540.85   14.10
  -2 -10  -1   10.00    2.00
   2 -10   1    9.60    1.70
   2 -10   1    8.50    1.90
  -2 -10  -1   10.10    1.70
  -2 -10  -1   10.30    1.90
  -2 -10  -1    6.20    1.70
  -2 -10  -1    9.20    1.80
   2 -10   1   11.60    2.10
  -2 -10  -1   12.30    2.10
   2 -10   1   10.80    2.30
   2 -10   1   11.90    1.70
   2 -10   1    9.00    1.50
  -2 -10  -1   11.60    1.80
  -2  10  -1    7.20    1.80
   2  10   1    8.90    2.00
  -2  10  -1    8.40    1.90
  -2  10  -1   13.00    2.30
  -2  10  -1   13.70    2.10
   2  10   1   11.70    1.50
   2  10   1   15.20    2.20
  -2  10  -1   11.80    1.90
  -4 -10  -1  127.89    5.70
   4 -10   1  143.69    5.20
   4 -10   1  130.29    6.60
  -4 -10  -1  126.99    6.10
  -4 -10  -1  126.09    6.30
   4 -10   1  127.89    6.20
  -4 -10  -1  135.99    6.40
  -4 -10  -1  139.19    6.70
   4 -10   1  125.79    6.30
  -4 -10  -1  136.49    5.90
  -4  10  -1  128.89    6.80
   4  10   1  132.09    5.50
  -4  10  -1  133.29    6.30
  -4  10  -1  130.09    6.20
   4  10   1  128.89    6.10
   4  10   1  131.29    4.60
   4  10   1  135.89    6.30
  -4  10  -1  136.49    6.50
   6 -10   1  288.77   10.80
  -6 -10  -1  289.17   10.50
  -6 -10  -1  290.87   10.60
  -6 -10  -1  276.97   10.80
  -6 -10  -1  280.27   10.20
  -6 -10  -1  295.47   10.90
   6 -10   1  290.67   10.50
   6 -10   1  281.17   11.00
  -6  10  -1  296.67   10.80
  -6  10  -1  294.27   10.50
   6  10   1  299.37   10.30
   6  10   1  299.27   11.00
  -6  10  -1  268.67   11.60
   6  10   1  265.27   10.20
  -6  10  -1  278.77   10.90
   6  10   1  306.87    9.00
   8 -10   1    7.60    2.10
  -8 -10  -1    7.70    1.90
   8 -10   1    8.10    2.30
   8 -10   1    5.40    1.90
  -8 -10  -1    5.30    2.00
  -8 -10  -1    3.70    1.90
  -8 -10  -1    7.20    2.20
  -8 -10  -1    9.10    2.30
   8 -10   1    6.40    2.20
  -8  10  -1    6.60    2.20
  -8  10  -1    5.20    2.00
  -8  10  -1    6.00    1.90
  -8  10  -1    9.90    3.00
   8  10   1    4.90    2.00
   8  10   1    5.40    2.10
 -10 -10  -1  105.69    7.10
 -10 -10  -1  107.49    6.90
  10 -10   1  105.99    7.00
 -10 -10  -1  128.69    7.70
 -10 -10  -1  116.39    7.20
  10 -10   1  116.59    7.10
  10 -10   1  108.49    7.50
  10  10   1  119.19    7.40
  10  10   1  119.99    7.60
 -10  10  -1  118.79    7.60
 -10  10  -1  108.19    8.10
 -10  10  -1  103.29    6.20
  12 -10   1    0.10    2.10
 -12 -10  -1    1.40    1.90
  12 -10   1    1.80    2.20
 -12 -10  -1    0.30    1.80
 -12 -10  -1    0.20    2.20
  12 -10   1    0.30    1.90
 -12 -10  -1    1.30    2.10
  12  10   1    4.80    2.60
 -12  10  -1    0.60    2.70
 -12  10  -1   -0.90    2.10
  14 -10   1  150.78    9.90
  14 -10   1  157.18   10.60
 -14 -10  -1  167.18   10.30
 -14 -10  -1  160.08   10.40
 -14  10  -1  162.98   10.60
  14  10   1  161.88   10.70
 -14  10  -1  183.28   11.80
  15 -11  -1   98.29    8.10
  15 -11  -1   97.89    7.80
 -15 -11   1  111.49    8.10
  15 -11  -1   93.99    7.90
  15  11  -1   88.49    8.90
 -15  11   1   83.19    9.10
 -15  11   1   90.79    9.00
 -13 -11   1  759.02   24.30
  13 -11  -1  815.52   25.20
 -13 -11   1  789.72   24.90
  13 -11  -1  772.92   25.20
 -13 -11   1  739.13   24.90
  13 -11  -1  788.62   25.40
  13  11  -1  757.02   26.20
  13  11  -1  768.32   25.40
 -13  11   1  776.02   25.20
 -13  11   1  786.92   27.00
  11 -11  -1   77.19    6.20
 -11 -11   1   75.19    6.00
 -11 -11   1   77.99    5.80
  11 -11  -1   81.99    6.00
  11 -11  -1   91.19    6.60
  11 -11  -1   80.99    6.30
 -11 -11   1   86.19    6.30
  11  11  -1   82.39    6.50
 -11  11   1   79.99    7.10
 -11  11   1   81.89    6.30
  11  11  -1   91.89    6.80
  11  11  -1   91.49    5.80
   9 -11  -1  574.34   16.30
  -9 -11   1  552.84   18.30
   9 -11  -1  548.75   18.40
   9 -11  -1  568.54   18.10
  -9 -11   1  552.14   18.00
   9 -11  -1  543.85   18.50
   9 -11  -1  554.74   18.10
  -9 -11   1  588.84   17.50
   9  11  -1  611.74   17.50
  -9  11   1  550.54   17.00
   9  11  -1  592.84   17.10
  -9  11   1  578.34   18.50
  -9  11   1  553.04   19.60
   9  11  -1  540.65   18.40
   9  11  -1  556.44   18.40
  -7 -11   1   26.80    3.70
  -7 -11   1   25.00    3.30
   7 -11  -1   31.10    3.60
   7 -11  -1   33.30    4.20
   7 -11  -1   23.30    3.40
   7 -11  -1   27.70    3.90
   7 -11  -1   26.70    3.50
   7 -11  -1   29.60    3.10
  -7 -11   1   35.20    3.50
  -7 -11   1   31.20    4.60
  -7  11   1   24.90    3.20
  -7  11   1   23.90    3.30
   7  11  -1   31.30    3.40
  -7  11   1   22.40    3.70
   7  11  -1   26.30    3.20
   7  11  -1   27.50    3.50
   7  11  -1   31.60    4.10
   5 -11  -1  253.17    8.80
  -5 -11   1  221.88    9.00
  -5 -11   1  243.18    7.50
  -5 -11   1  229.28    9.40
   5 -11  -1  229.88    9.20
   5 -11  -1  253.57   10.10
   5 -11  -1  242.58    9.90
   5 -11  -1  256.57    9.70
  -5 -11   1  249.88    8.00
  -5  11   1  235.88    9.20
   5  11  -1  231.58    9.30
   5  11  -1  239.68    9.20
  -5  11   1  254.37    7.40
   5  11  -1  243.98    9.10
  -5  11   1  237.88   10.10
  -5  11   1  245.78    9.50
   3 -11  -1  593.84   18.00
  -3 -11   1  612.24   17.80
  -3 -11   1  647.94   15.30
  -3 -11   1  594.44   18.80
   3 -11  -1  625.44   17.90
   3 -11  -1  615.14   18.90
  -3 -11   1  600.24   18.00
  -3 -11   1  609.74   18.20
   3 -11  -1  630.84   18.60
   3 -11  -1  643.74   17.70
  -3 -11   1  655.43   15.80
  -3  11   1  607.94   18.00
   3  11  -1  624.74   18.00
   3  11  -1  604.54   17.70
   3  11  -1  618.94   17.80
  -3  11   1  636.84   17.80
  -3  11   1  620.44   18.60
  -3  11   1  642.74   16.10
  -3  11   1  633.64   18.20
   3  11  -1  623.54   17.90
  -1 -11   1   31.00    3.30
   1 -11  -1   28.10    3.60
  -1 -11   1   27.40    1.50
  -1 -11   1   24.50    3.30
   1 -11  -1   24.90    2.80
  -1 -11   1   43.20    5.70
   1 -11  -1   23.50    3.00
  -1 -11   1   26.10    3.00
  -1 -11   1   30.60    3.60
   1 -11  -1   29.80    3.30
  -1 -11   1   30.10    1.60
   1 -11  -1   31.40    3.40
   1  11  -1   23.70    2.80
  -1  11   1   25.50    3.10
  -1  11   1   22.90    2.90
   1  11  -1   22.80    3.00
  -1  11   1   27.30    2.00
  -1  11   1   29.70    3.20
   1  11  -1   29.10    2.60
  -1  11   1   31.40    2.40
   1  11  -1   29.00    3.40
   1  11  -1   25.50    2.90
  -1 -11  -1 1714.63   42.90
   1 -11   1 1724.63   43.50
  -1 -11  -1 1803.92   42.80
  -1 -11  -1 1741.43   42.80
   1 -11   1 1763.52   42.00
  -1 -11  -1 1747.13   41.40
  -1 -11  -1 1711.03   41.70
   1 -11   1 1768.02   42.80
  -1 -11  -1 1727.43   43.80
  -1 -11  -1 1701.93   42.80
   1 -11   1 1807.02   44.10
   1  11   1 1775.52   42.00
  -1  11  -1 1763.72   42.00
   1  11   1 1635.54   42.80
  -1  11  -1 1678.63   42.90
   1  11   1 1778.32   40.70
  -1  11  -1 1598.14   42.70
  -1  11  -1 1824.82   43.00
  -1  11  -1 1679.03   42.80
   3 -11   1  449.95   14.70
  -3 -11  -1  444.86   14.30
  -3 -11  -1  441.06   14.80
  -3 -11  -1  432.96   13.30
  -3 -11  -1  449.86   13.30
  -3 -11  -1  437.26   14.40
  -3 -11  -1  440.36   13.70
   3 -11   1  460.85   14.30
  -3 -11  -1  458.25   14.10
   3 -11   1  434.96   12.80
   3 -11   1  433.56   14.60
  -3  11  -1  440.06   14.40
  -3  11  -1  443.26   14.30
  -3  11  -1  479.15   14.50
  -3  11  -1  442.36   14.80
   3  11   1  466.75   14.10
   3  11   1  425.46   14.10
  -3  11  -1  463.15   13.30
   3  11   1  478.95   12.00
   3  11   1  464.05   12.80
  -5 -11  -1 1919.41   47.80
  -5 -11  -1 2000.20   48.70
   5 -11   1 1873.41   49.20
  -5 -11  -1 1926.01   49.10
  -5 -11  -1 2024.50   48.20
  -5 -11  -1 1968.00   49.50
  -5 -11  -1 1918.71   48.80
   5 -11   1 2023.00   49.00
   5 -11   1 1970.10   48.90
   5  11   1 1952.80   48.90
   5  11   1 2077.49   47.70
  -5  11  -1 2000.30   49.00
  -5  11  -1 1859.31   48.90
   5  11   1 1948.51   48.60
  -5  11  -1 1991.60   50.29
  -5  11  -1 1980.40   48.70
  -7 -11  -1  335.57   12.80
   7 -11   1  357.76   12.80
   7 -11   1  341.37   13.00
  -7 -11  -1  346.07   12.40
  -7 -11  -1  316.47   12.40
   7 -11   1  339.47   12.10
  -7 -11  -1  331.27   12.10
   7  11   1  342.87   12.10
   7  11   1  339.67   12.80
  -7  11  -1  334.77   12.20
  -7  11  -1  337.87   12.90
  -7  11  -1  365.16   14.10
  -7  11  -1  336.47   12.60
   9 -11   1  555.74   18.70
   9 -11   1  567.74   18.80
  -9 -11  -1  567.84   18.40
   9 -11   1  580.14   19.40
  -9 -11  -1  579.54   18.70
  -9 -11  -1  551.34   18.80
  -9 -11  -1  563.24   18.80
  -9  11  -1  550.04   20.20
  -9  11  -1  541.85   18.90
   9  11   1  549.65   18.90
  -9  11  -1  554.44   17.70
  11 -11   1    3.60    2.30
 -11 -11  -1    3.60    2.20
 -11 -11  -1    1.80    2.10
  11 -11   1    0.50    2.10
  11 -11   1    2.80    2.10
 -11 -11  -1    6.10    2.70
 -11 -11  -1    3.90    2.50
 -11  11  -1    1.50    2.60
 -11  11  -1    1.60    2.30
  11  11   1    2.00    2.10
 -11  11  -1    3.70    2.20
  13 -11   1  134.69    9.40
 -13 -11  -1  119.19    8.80
 -13 -11  -1  133.59    8.90
  13 -11   1  121.59    8.60
 -13 -11  -1  136.89    8.70
 -13  11  -1  137.59   10.30
  13  11   1  130.09    9.10
 -13  11  -1  125.69    9.10
  14 -12  -1   57.49    7.10
  14 -12  -1   51.59    6.70
  14 -12  -1   68.59    7.30
 -14 -12   1   57.39    6.90
  14  12  -1   58.39    7.10
 -14  12   1   69.09    7.60
 -14  12   1   56.49    7.60
  12 -12  -1   40.10    5.60
 -12 -12   1   37.00    5.10
 -12 -12   1   39.10    4.90
  12 -12  -1   24.90    4.50
  12 -12  -1   39.50    5.50
 -12 -12   1   35.80    5.10
  12  12  -1   36.10    5.50
 -12  12   1   32.00    4.90
  12  12  -1   32.60    5.20
 -12  12   1   28.70    5.40
 -10 -12   1  379.26   13.30
  10 -12  -1  355.46   13.90
  10 -12  -1  344.97   14.00
  10 -12  -1  368.16   14.00
 -10 -12   1  363.36   13.90
  10 -12  -1  354.66   14.30
 -10 -12   1  349.67   14.00
  10  12  -1  332.77   13.90
 -10  12   1  358.86   14.10
 -10  12   1  363.26   12.70
 -10  12   1  361.16   15.50
  10  12  -1  354.36   12.60
  10  12  -1  353.16   14.10
  10  12  -1  379.56   13.00
  -8 -12   1   89.79    5.80
   8 -12  -1   84.99    4.80
   8 -12  -1   91.79    6.40
   8 -12  -1   82.69    5.60
   8 -12  -1   84.29    6.00
  -8 -12   1   77.39    5.60
   8 -12  -1   84.69    5.90
  -8 -12   1   75.99    4.80
   8  12  -1   87.89    5.40
   8  12  -1   81.39    4.90
   8  12  -1   83.99    5.70
  -8  12   1   84.59    5.30
  -8  12   1   77.09    5.70
   8  12  -1   76.99    5.70
  -8  12   1   78.99    6.40
   6 -12  -1 1671.63   42.20
  -6 -12   1 1642.04   42.00
   6 -12  -1 1692.13   41.00
  -6 -12   1 1695.93   40.30
   6 -12  -1 1628.74   43.10
   6 -12  -1 1660.33   42.60
  -6 -12   1 1626.24   42.60
   6 -12  -1 1662.43   43.10
  -6  12   1 1669.93   42.00
  -6  12   1 1580.54   42.20
   6  12  -1 1687.23   42.20
  -6  12   1 1653.73   43.80
   6  12  -1 1722.53   40.90
   6  12  -1 1568.54   42.00
   6  12  -1 1623.04   41.70
   4 -12  -1   42.40    3.70
   4 -12  -1   52.09    5.30
  -4 -12   1   46.20    4.70
   4 -12  -1   42.20    3.40
   4 -12  -1   42.50    4.50
   4 -12  -1   35.70    3.90
  -4 -12   1   47.70    4.60
  -4  12   1   55.29    4.10
  -4  12   1   48.40    4.00
  -4  12   1   42.50    4.40
  -4  12   1   46.40    4.90
   4  12  -1   44.70    4.50
   4  12  -1   43.90    3.70
   4  12  -1   43.80    3.70
   2 -12  -1 1560.24   40.50
   2 -12  -1 1533.45   41.20
  -2 -12   1 1587.04   41.40
  -2 -12   1 1552.44   39.90
   2 -12  -1 1602.44   40.30
   2 -12  -1 1591.64   39.90
  -2 -12   1 1544.95   40.30
  -2 -12   1 1603.84   40.00
   2 -12  -1 1606.84   39.80
   2  12  -1 1609.24   39.70
   2  12  -1 1579.74   39.60
   2  12  -1 1616.54   40.10
  -2  12   1 1534.15   40.10
   2  12  -1 1578.64   40.20
  -2  12   1 1559.84   40.30
   2  12  -1 1567.04   40.30
  -2  12   1 1649.73   38.20
  -2  12   1 1813.22   46.50
   0 -12  -1  273.67   11.00
   0 -12  -1  274.97   10.20
   0 -12   1  275.67   10.10
   0 -12  -1  284.07    9.30
   0 -12   1  271.17    9.70
   0 -12   1  271.37   10.90
   0 -12  -1  267.77   10.20
   0 -12   1  278.57   10.70
   0 -12  -1  276.77    8.80
   0 -12  -1  277.77   10.00
   0 -12  -1  266.97   10.20
   0  12   1  281.97   10.40
   0  12  -1  268.17   10.30
   0  12  -1  289.97    9.70
   0  12  -1  283.37   10.20
   0  12   1  287.77    8.40
   0  12   1  272.17   10.30
   0  12  -1  262.07   10.10
   0  12  -1  280.27   10.00
   0  12   1  280.87    9.30
   2 -12   1  818.92   21.70
  -2 -12  -1  781.32   22.90
  -2 -12  -1  838.72   21.50
   2 -12   1  767.82   22.50
  -2 -12  -1  813.52   22.60
  -2 -12  -1  799.42   23.80
  -2 -12  -1  826.92   23.00
  -2 -12  -1  816.52   21.60
  -2 -12  -1  831.82   22.70
   2 -12   1  822.32   23.80
   2 -12   1  836.32   23.60
  -2  12  -1  836.32   21.90
  -2  12  -1  778.72   22.90
   2  12   1  811.72   20.70
   2  12   1  775.52   22.80
   2  12   1  831.82   22.30
  -2  12  -1  804.92   23.00
  -2  12  -1  849.41   23.10
  -2  12  -1  808.52   23.20
   4 -12   1   65.99    5.10
   4 -12   1   74.79    3.90
  -4 -12  -1   66.99    5.10
  -4 -12  -1   65.29    4.10
  -4 -12  -1   69.29    4.20
  -4 -12  -1   63.49    4.60
   4 -12   1   69.89    5.10
  -4 -12  -1   68.29    4.60
   4 -12   1   61.39    4.60
  -4 -12  -1   68.29    4.90
   4  12   1   61.19    4.10
  -4  12  -1   66.99    4.10
  -4  12  -1   69.79    5.10
  -4  12  -1   62.29    4.60
   4  12   1   63.39    4.50
  -4  12  -1   69.99    5.20
   4  12   1   59.59    4.50
  -4  12  -1   66.19    4.80
  -6 -12  -1   43.40    3.80
   6 -12   1   48.20    5.20
   6 -12   1   46.90    5.00
  -6 -12  -1   44.70    3.70
  -6 -12  -1   34.80    4.30
   6 -12   1   37.80    4.30
  -6 -12  -1   39.20    4.70
   6  12   1   43.60    4.90
   6  12   1   40.70    4.30
  -6  12  -1   54.39    5.20
  -6  12  -1   41.10    4.90
  -6  12  -1   45.70    4.90
  -6  12  -1   30.40    4.50
  -8 -12  -1  159.08    8.50
   8 -12   1  153.58    8.40
  -8 -12  -1  162.18    8.20
  -8 -12  -1  156.78    8.40
   8 -12   1  162.78    8.70
  -8 -12  -1  149.09    7.90
  -8  12  -1  154.18    9.30
   8  12   1  160.08    8.50
  -8  12  -1  163.28    8.80
  -8  12  -1  161.58    8.00
  10 -12   1    8.60    2.90
  10 -12   1    8.30    2.80
 -10 -12  -1   10.30    2.90
 -10 -12  -1   15.90    3.70
 -10 -12  -1   11.80    2.90
 -10  12  -1    8.30    2.60
  10  12   1   14.80    3.60
 -10  12  -1   15.10    3.70
 -10  12  -1   13.30    3.80
 -12 -12  -1  422.16   16.60
  12 -12   1  398.76   16.40
 -12 -12  -1  407.76   16.30
  12 -12   1  409.36   15.90
 -12 -12  -1  395.76   16.70
 -12  12  -1  403.66   18.20
 -12  12  -1  394.46   16.90
  12  12   1  394.36   16.80
 -13 -13   1    5.90    2.80
  13 -13  -1   11.30    3.50
  13 -13  -1   14.80    3.70
  13 -13  -1    8.50    3.50
 -13 -13   1   15.00    4.10
 -13  13   1   11.20    3.90
  13  13  -1    5.80    2.90
 -13  13   1   12.40    4.20
  11 -13  -1   22.90    4.40
 -11 -13   1   25.10    4.20
  11 -13  -1   19.00    4.10
  11 -13  -1   19.50    3.80
 -11 -13   1   19.60    3.90
 -11  13   1   26.00    4.60
 -11  13   1   24.10    4.80
  11  13  -1   20.90    4.20
  -9 -13   1   88.39    6.20
   9 -13  -1   92.79    6.60
   9 -13  -1   89.39    6.60
   9 -13  -1   90.59    6.20
  -9 -13   1   88.19    6.40
   9 -13  -1   89.49    6.70
  -9  13   1   84.19    7.10
   9  13  -1  100.09    6.70
  -9  13   1   85.39    6.50
  -9  13   1   83.19    5.70
   9  13  -1   93.29    6.70
   9  13  -1   87.49    5.80
  -7 -13   1  139.69    7.50
   7 -13  -1  142.49    8.10
   7 -13  -1  133.59    7.60
   7 -13  -1  143.99    6.60
  -7 -13   1  146.49    7.90
   7 -13  -1  140.69    8.00
   7  13  -1  137.49    6.50
   7  13  -1  143.99    7.50
   7  13  -1  152.38    7.40
   7  13  -1  136.89    7.60
  -7  13   1  133.79    7.20
  -7  13   1  138.29    8.40
  -7  13   1  143.89    7.90
  -5 -13   1    2.40    1.50
   5 -13  -1    1.00    1.20
   5 -13  -1    2.10    1.80
   5 -13  -1    0.20    1.30
   5 -13  -1    0.90    1.50
   5 -13  -1    1.50    1.70
  -5 -13   1    4.00    1.80
   5  13  -1    0.60    1.40
  -5  13   1    1.30    1.60
   5  13  -1    0.50    1.30
  -5  13   1   -2.00    1.20
   5  13  -1    1.40    1.40
  -5  13   1    0.50    1.30
   3 -13  -1   39.20    4.70
  -3 -13   1   49.40    4.90
  -3 -13   1   46.20    3.90
  -3 -13   1   48.20    5.30
   3 -13  -1   46.20    3.70
   3 -13  -1   47.30    4.70
   3 -13  -1   36.40    4.30
   3 -13  -1   33.60    3.90
  -3  13   1   44.50    4.90
   3  13  -1   48.00    4.80
  -3  13   1   38.80    4.20
   3  13  -1   42.40    4.30
   3  13  -1   38.30    3.50
  -3  13   1   39.60    4.50
   1 -13  -1  269.37   10.10
   1 -13  -1  261.37   11.00
   1 -13  -1  268.27    8.70
   1 -13  -1  271.37    9.10
   1 -13  -1  249.68   10.20
   1 -13  -1  262.07   10.30
  -1 -13   1  266.57   10.10
  -1 -13   1  258.67    9.90
   1 -13  -1  258.97   10.00
  -1 -13   1  255.47   10.90
   1  13  -1  252.37   10.20
   1  13  -1  262.77   10.10
  -1  13   1  247.38   10.10
   1  13  -1  262.37    9.70
   1  13  -1  258.57   10.30
   1  13  -1  268.67    9.80
  -1  13   1  271.27    9.00
  -1  13   1  245.48   10.10
   1 -13   1   67.69    4.70
  -1 -13  -1   71.29    5.40
  -1 -13  -1   70.09    4.00
  -1 -13  -1   76.39    4.90
  -1 -13  -1   74.89    5.00
   1 -13   1   67.99    5.00
   1 -13   1   76.29    5.50
  -1 -13  -1   61.29    4.70
  -1 -13  -1   68.59    3.90
   1 -13   1   69.69    4.40
  -1 -13  -1   67.09    4.80
  -1  13  -1   68.99    4.30
  -1  13  -1   70.59    4.90
  -1  13  -1   72.39    4.80
  -1  13  -1   76.19    5.10
   1  13   1   83.79    4.70
   1  13   1   73.09    5.00
  -1  13  -1   72.79    4.90
  -3 -13  -1    4.90    1.70
  -3 -13  -1    1.90    1.30
   3 -13   1    2.00    1.20
  -3 -13  -1    2.20    1.70
   3 -13   1    1.20    1.40
  -3 -13  -1    4.20    1.40
   3 -13   1    3.50    1.80
  -3 -13  -1    2.40    1.70
  -3 -13  -1    2.80    1.60
  -3 -13  -1    2.50    1.20
   3 -13   1    3.60    1.50
  -3  13  -1    2.40    1.70
   3  13   1    1.70    1.40
   3  13   1    3.10    1.50
  -3  13  -1    2.00    1.50
  -3  13  -1    0.60    1.40
  -3  13  -1    0.60    1.50
  -3  13  -1    3.80    1.50
  -5 -13  -1    3.30    1.50
   5 -13   1    2.20    1.70
  -5 -13  -1    0.90    1.60
   5 -13   1    1.00    1.60
  -5 -13  -1    3.80    1.80
   5 -13   1   -1.40    1.30
  -5 -13  -1    1.70    1.40
  -5 -13  -1    1.40    1.50
  -5  13  -1   -0.10    1.60
  -5  13  -1    5.00    1.60
  -5  13  -1   -1.10    1.40
   5  13   1    2.20    1.50
  -5  13  -1    2.10    1.70
  -5  13  -1    1.90    1.60
   5  13   1    1.70    1.60
   7 -13   1   49.90    5.40
  -7 -13  -1   52.89    5.80
   7 -13   1   58.69    5.00
  -7 -13  -1   56.49    6.00
   7 -13   1   50.19    5.60
  -7 -13  -1   53.99    4.50
   7  13   1   53.29    5.30
  -7  13  -1   65.79    6.50
  -7  13  -1   49.20    6.20
  -7  13  -1   43.60    4.90
   7  13   1   61.49    6.20
   9 -13   1    1.10    2.10
   9 -13   1   -0.70    1.80
  -9 -13  -1    1.10    1.70
  -9 -13  -1    0.80    1.80
  -9 -13  -1    2.80    2.00
  -9  13  -1    2.60    2.10
   9  13   1    1.20    1.90
  -9  13  -1   -1.70    2.00
  -9  13  -1   -0.60    1.90
 -11 -13  -1   97.99    7.30
 -11 -13  -1   83.39    6.90
 -11 -13  -1   87.99    8.50
  11 -13   1   97.09    7.30
  11 -13   1   76.69    7.80
  11  13   1   87.39    7.30
 -11  13  -1   71.89    8.30
 -11  13  -1   79.99    8.00
 -13 -13  -1    0.30    2.90
 -13 -13  -1    1.20    2.10
 -13 -13  -1    2.40    2.70
  13  13   1    0.50    2.20
 -13  13  -1    0.50    3.10
 -13  13  -1   -4.70    2.50
  12 -14  -1   77.49    8.30
 -12 -14   1   74.99    7.80
  12 -14  -1   78.29    8.00
  12 -14  -1   87.79    7.10
 -12 -14   1   79.49    8.10
 -12  14   1   70.39    7.60
 -12  14   1   73.29    9.10
  12  14  -1   61.49    7.10
 -10 -14   1  568.24   19.70
  10 -14  -1  604.44   20.30
  10 -14  -1  564.94   20.50
 -10 -14   1  592.74   20.50
  10 -14  -1  576.14   20.40
 -10  14   1  565.14   21.70
  10  14  -1  576.94   18.80
 -10  14   1  558.94   20.20
 -10  14   1  588.14   21.10
  10  14  -1  560.74   20.20
   8 -14  -1    9.10    2.90
  -8 -14   1    8.60    2.80
  -8 -14   1    3.10    2.00
   8 -14  -1    3.70    2.40
   8 -14  -1    3.60    2.30
  -8  14   1    4.80    2.40
  -8  14   1    6.80    2.50
   8  14  -1    5.60    3.60
   8  14  -1    2.60    2.00
   8  14  -1    5.20    2.10
  -8  14   1    5.40    2.10
   6 -14  -1  927.41   25.40
  -6 -14   1  896.31   27.00
  -6 -14   1  922.11   26.50
   6 -14  -1  921.81   27.70
   6 -14  -1  953.70   27.20
   6 -14  -1  914.11   27.60
   6  14  -1  909.61   26.30
  -6  14   1  925.21   28.00
   6  14  -1  940.61   26.80
   6  14  -1  937.71   24.90
   6  14  -1  916.81   26.10
  -6  14   1  892.51   26.80
  -6  14   1  932.11   26.70
   4 -14  -1    9.80    2.90
   4 -14  -1    9.40    2.70
   4 -14  -1    9.50    2.50
   4 -14  -1    8.70    2.10
  -4 -14   1    6.70    2.20
  -4 -14   1    8.60    2.40
  -4  14   1    9.30    2.60
   4  14  -1    8.40    2.30
  -4  14   1   11.80    2.70
  -4  14   1    7.90    2.50
   4  14  -1    7.60    2.30
   4  14  -1    9.30    2.30
  -2 -14   1 1216.48   32.40
   2 -14  -1 1259.27   34.10
  -2 -14   1 1215.28   34.00
  -2 -14   1 1176.58   32.20
  -2 -14   1 1172.48   32.80
   2 -14  -1 1212.08   32.20
   2 -14  -1 1185.98   32.90
   2 -14  -1 1253.27   30.20
   2 -14  -1 1193.08   32.60
   2  14  -1 1184.28   31.80
   2  14  -1 1217.48   31.80
   2  14  -1 1221.58   32.50
   2  14  -1 1213.58   32.80
   2  14  -1 1189.48   32.70
  -2  14   1 1183.88   32.50
  -2  14   1 1175.08   32.60
   0 -14  -1   21.80    3.30
   0 -14   1   19.10    3.60
   0 -14   1   26.50    3.40
   0 -14  -1   23.90    2.80
   0 -14  -1   21.90    3.40
   0 -14  -1   19.80    2.50
   0 -14   1   19.50    3.30
   0 -14   1   16.30    2.80
   0 -14  -1   20.60    3.60
   0 -14  -1   21.90    3.40
   0  14   1   24.30    3.10
   0  14  -1   19.20    3.10
   0  14  -1   17.70    3.00
   0  14  -1   17.70    3.10
   0  14  -1   18.10    2.90
   0  14   1   21.30    3.40
   0  14  -1   19.10    3.30
  -2 -14  -1  760.52   20.10
  -2 -14  -1  718.83   22.00
   2 -14   1  736.13   20.70
  -2 -14  -1  701.93   22.80
   2 -14   1  766.22   23.00
  -2 -14  -1  722.33   22.10
  -2 -14  -1  743.03   21.80
   2 -14   1  744.03   23.00
   2 -14   1  704.83   21.60
  -2  14  -1  708.23   22.00
  -2  14  -1  699.53   21.90
   2  14   1  766.82   21.30
  -2  14  -1  735.83   20.60
  -2  14  -1  737.33   21.90
   2  14   1  720.13   22.00
  -2  14  -1  756.12   22.50
  -4 -14  -1   67.69    5.40
  -4 -14  -1   80.59    6.20
  -4 -14  -1   81.89    4.80
   4 -14   1   84.09    6.30
   4 -14   1   78.29    6.10
  -4 -14  -1   84.39    5.90
   4 -14   1   77.29    5.50
  -4  14  -1   87.09    5.90
  -4  14  -1   80.29    6.00
  -4  14  -1   79.69    5.80
   4  14   1   82.19    5.70
  -4  14  -1   81.39    4.80
   4  14   1   75.49    5.30
  -4  14  -1   79.89    6.10
   6 -14   1   35.60    4.90
  -6 -14  -1   37.00    4.30
  -6 -14  -1   33.40    4.70
  -6 -14  -1   33.90    4.70
   6 -14   1   37.10    4.90
   6 -14   1   27.20    4.20
   6  14   1   33.00    4.30
  -6  14  -1   28.60    4.80
   6  14   1   27.80    4.20
  -6  14  -1   33.60    4.80
  -6  14  -1   33.60    4.30
  -8 -14  -1  560.74   18.10
  -8 -14  -1  542.35   19.20
   8 -14   1  532.55   19.10
  -8 -14  -1  538.25   18.90
  -8  14  -1  527.95   18.10
   8  14   1  523.15   18.70
  -8  14  -1  531.25   19.20
  -8  14  -1  492.35   19.70
 -10 -14  -1    4.40    2.50
 -10 -14  -1    6.50    3.10
 -10 -14  -1    3.90    2.40
  10 -14   1    4.90    2.60
  10 -14   1    5.10    2.70
  10  14   1    0.40    2.30
 -10  14  -1    0.30    2.40
 -10  14  -1   -0.80    2.00
 -10  14  -1    1.40    2.70
 -12 -14  -1  372.56   16.30
 -12 -14  -1  383.76   16.70
  12 -14   1  365.06   16.00
 -12  14  -1  389.96   18.20
 -12  14  -1  382.86   17.00
  12  14   1  365.66   16.60
 -13  15   1  156.48   10.60
 -11 -15   1  272.57   13.40
 -11 -15   1  317.37   13.80
  11 -15  -1  325.97   14.60
 -11  15   1  285.07   13.80
  11  15  -1  288.17   13.80
 -11  15   1  296.47   15.20
   9 -15  -1   58.39    6.70
   9 -15  -1   63.39    6.70
   9 -15  -1   58.79    6.70
  -9 -15   1   67.89    7.00
  -9 -15   1   66.79    6.80
   9  15  -1   68.39    6.90
  -9  15   1   61.89    7.50
  -9  15   1   70.79    6.70
  -9  15   1   72.59    7.20
   9  15  -1   75.39    5.80
  -7 -15   1  194.58    9.80
   7 -15  -1  185.58   10.10
   7 -15  -1  189.18   10.20
  -7 -15   1  178.58    9.20
   7 -15  -1  187.48    9.70
   7  15  -1  197.18    9.80
  -7  15   1  177.58    9.60
   7  15  -1  180.68    9.10
  -7  15   1  187.38   10.40
  -7  15   1  172.58    9.10
   5 -15  -1    1.80    1.80
   5 -15  -1    2.10    1.50
   5 -15  -1    5.40    2.40
   5 -15  -1    4.50    2.20
  -5 -15   1    6.10    2.30
  -5 -15   1    3.70    2.00
   5  15  -1    7.30    2.40
  -5  15   1    6.00    2.40
  -5  15   1    2.40    2.00
   5  15  -1    2.80    2.00
  -5  15   1    2.80    1.90
  -3 -15   1    0.50    1.50
  -3 -15   1    2.60    1.50
   3 -15  -1    0.30    1.50
   3 -15  -1    0.50    1.70
   3 -15  -1    0.60    1.30
   3 -15  -1    3.70    1.80
   3  15  -1   -0.10    1.20
  -3  15   1    0.40    1.50
   3  15  -1    1.00    1.40
  -3  15   1    0.70    1.60
   3  15  -1    5.00    1.90
  -1 -15   1  272.47   11.60
  -1 -15   1  284.87   11.20
   1 -15  -1  274.67   12.30
   1 -15  -1  267.17   11.40
  -1 -15   1  271.77   10.90
   1 -15  -1  293.77   11.30
  -1 -15   1  271.97   12.20
   1 -15  -1  239.48   10.90
   1  15  -1  258.37   11.20
   1  15  -1  273.47   11.40
   1  15  -1  256.57   10.90
  -1  15   1  254.47   11.10
  -1  15   1  286.07   11.50
   1  15  -1  282.17   10.60
   1  15  -1  275.87   10.50
   1 -15   1  182.88    8.10
   1 -15   1  172.88    9.20
  -1 -15  -1  177.68    8.70
  -1 -15  -1  161.68    8.50
  -1 -15  -1  174.98    8.70
   1 -15   1  183.88    9.60
  -1 -15  -1  167.18    9.40
   1 -15   1  167.68    8.40
   1  15   1  168.68    8.70
  -1  15  -1  181.48    9.00
   1  15   1  174.98    7.80
  -1  15  -1  185.68    8.80
  -1  15  -1  185.48    9.00
  -1  15  -1  174.78    8.50
  -1  15  -1  189.18    8.00
   3 -15   1  498.65   17.70
  -3 -15  -1  450.35   16.60
   3 -15   1  478.45   16.60
   3 -15   1  487.25   17.60
  -3 -15  -1  483.65   17.80
  -3 -15  -1  494.65   17.20
  -3 -15  -1  478.85   16.30
  -3  15  -1  478.75   17.10
  -3  15  -1  512.25   17.20
  -3  15  -1  505.85   15.30
   3  15   1  502.35   16.20
  -3  15  -1  485.75   17.20
   3  15   1  449.26   16.40
   5 -15   1  460.75   16.70
   5 -15   1  473.85   17.60
  -5 -15  -1  445.66   16.80
   5 -15   1  477.45   17.50
  -5 -15  -1  465.55   16.80
   5  15   1  451.85   16.50
   5  15   1  461.75   16.40
  -5  15  -1  495.55   17.00
  -5  15  -1  487.65   17.90
  -5  15  -1  508.55   17.60
  -7 -15  -1  378.06   15.30
   7 -15   1  411.06   16.10
  -7 -15  -1  388.46   15.70
   7 -15   1  393.16   15.50
  -7  15  -1  403.36   15.10
  -7  15  -1  395.36   16.60
  -7  15  -1  384.56   15.80
   7  15   1  389.96   15.20
   7  15   1  386.16   14.90
  -9 -15  -1  174.28   10.00
   9 -15   1  184.28   10.40
  -9 -15  -1  167.48    9.90
  -9  15  -1  174.18   10.50
   9  15   1  155.88    9.70
  -9  15  -1  175.08   11.10
  -9  15  -1  166.18    9.20
 -11 -15  -1  104.69    8.50
 -11 -15  -1  106.49    8.30
  11 -15   1   99.39    7.80
  11  15   1   83.99    8.40
 -11  15  -1   93.79    9.50
  12 -16  -1  156.38   10.50
 -12 -16   1  156.38   10.10
 -12  16   1  168.08   11.70
 -12  16   1  170.38   10.90
 -10 -16   1  111.59    8.30
 -10 -16   1   97.19    7.40
  10 -16  -1  100.49    8.10
  10 -16  -1   78.19    7.90
 -10  16   1   92.49    9.00
  10  16  -1   97.89    6.90
 -10  16   1   89.69    8.30
  10  16  -1   72.39    7.70
   8 -16  -1  478.35   18.30
  -8 -16   1  482.95   18.40
   8 -16  -1  497.25   19.00
  -8 -16   1  501.95   17.90
  -8  16   1  509.25   17.80
  -8  16   1  449.95   18.90
   8  16  -1  525.65   18.70
  -8  16   1  480.75   18.30
   8  16  -1  488.15   17.40
   6 -16  -1    0.90    1.80
  -6 -16   1    1.20    1.60
   6 -16  -1    4.70    2.40
  -6 -16   1    8.50    2.80
   6 -16  -1    7.10    2.60
   6 -16  -1    3.60    2.40
  -6  16   1    2.40    2.20
   6  16  -1    1.10    1.90
   6  16  -1    7.20    2.60
  -6  16   1    4.50    2.30
  -6  16   1    7.30    2.80
  -4 -16   1  526.35   18.10
   4 -16  -1  509.65   16.90
   4 -16  -1  532.85   18.10
  -4 -16   1  525.35   17.70
   4 -16  -1  519.05   19.10
   4 -16  -1  481.55   18.10
   4  16  -1  515.45   17.40
   4  16  -1  479.25   17.40
  -4  16   1  490.25   17.70
  -4  16   1  515.35   18.00
  -2 -16   1   33.00    4.60
  -2 -16   1   32.00    4.90
  -2 -16   1   37.40    4.80
   2 -16  -1   28.80    4.10
   2 -16  -1   35.70    5.20
  -2 -16   1   38.70    4.90
   2 -16  -1   37.60    5.00
   2 -16  -1   33.30    4.20
  -2  16   1   46.60    5.30
  -2  16   1   34.70    4.60
   2  16  -1   24.60    3.90
   2  16  -1   33.00    4.20
   0 -16   1  680.43   21.30
   0 -16   1  679.63   22.10
   0 -16   1  698.43   23.10
   0 -16  -1  654.33   22.80
   0 -16  -1  694.53   22.00
   0 -16   1  662.83   20.70
   0 -16  -1  649.43   21.40
   0 -16  -1  673.93   21.40
   0  16  -1  671.13   20.10
   0  16  -1  677.23   21.70
   0  16   1  699.63   21.90
   0  16  -1  645.24   21.50
  -2 -16  -1   74.79    5.70
   2 -16   1   73.09    5.70
  -2 -16  -1   71.79    5.90
  -2 -16  -1   71.79    5.80
  -2 -16  -1   73.89    6.30
   2 -16   1   73.99    6.20
   2 -16   1   73.69    6.40
  -2  16  -1   64.09    6.50
  -2  16  -1   75.39    5.80
  -2  16  -1   60.49    5.90
   2  16   1   73.69    7.00
   2  16   1   65.99    5.10
  -2  16  -1   71.79    7.00
   4 -16   1  197.58   10.10
   4 -16   1  229.28   11.30
  -4 -16  -1  226.98   10.70
  -4 -16  -1  211.78   10.60
  -4 -16  -1  210.38   11.30
   4 -16   1  225.28   11.40
  -4  16  -1  227.88   11.10
   4  16   1  235.68   10.70
  -4  16  -1  233.58   11.30
   4  16   1  218.48   10.10
  -4  16  -1  203.98   10.40
  -6 -16  -1   42.40    5.60
   6 -16   1   44.90    5.90
  -6 -16  -1   63.09    6.80
   6 -16   1   58.69    6.30
   6 -16   1   50.19    6.20
  -6  16  -1   33.60    4.80
  -6  16  -1   46.50    6.10
  -6  16  -1   46.30    5.90
   6  16   1   43.40    5.30
   6  16   1   45.20    5.70
   8 -16   1  234.18   12.20
  -8 -16  -1  241.08   11.90
   8 -16   1  233.18   11.80
  -8 -16  -1  226.08   11.90
  -8  16  -1  223.68   11.20
   8  16   1  222.58   11.40
  -8  16  -1  239.58   12.40
  -8  16  -1  237.88   12.90
 -10 -16  -1  156.88   10.20
  10 -16   1  176.68   10.60
 -10 -16  -1  155.68   10.10
 -10  16  -1  174.08   11.60
  10  16   1  158.08   10.20
 -10  16  -1  167.88   10.90
   9 -17  -1  115.59    8.90
   9 -17  -1  124.49    8.80
  -9 -17   1  130.59    9.10
  -9 -17   1  121.59   14.90
  -9  17   1  131.99    8.40
   9  17  -1  140.09    9.10
  -9  17   1  134.29    9.20
   9  17  -1  138.29    8.50
  -9  17   1  133.09    9.90
   7 -17  -1   29.30    5.20
   7 -17  -1   17.40    4.00
  -7 -17   1   24.80    4.50
  -7 -17   1   15.20    3.70
  -7  17   1   31.90    4.90
   7  17  -1   29.20    4.60
  -7  17   1   22.20    4.40
   7  17  -1   29.30    4.80
  -7  17   1   29.10    5.50
   5 -17  -1    0.00    2.10
  -5 -17   1    1.70    1.80
  -5 -17   1    1.60    2.20
   5 -17  -1    1.10    1.90
   5 -17  -1    2.00    2.00
  -5  17   1    0.30    1.80
   5  17  -1    4.30    2.20
  -5  17   1    2.70    2.30
   5  17  -1    0.30    1.90
  -3 -17   1   16.40    3.50
   3 -17  -1   16.60    3.80
   3 -17  -1   21.40    3.80
  -3 -17   1   32.90    4.80
   3 -17  -1   18.20    3.80
  -3  17   1   22.30    4.00
  -3  17   1   16.40    3.80
   3  17  -1   14.70    3.40
   3  17  -1   18.40    3.50
   1 -17  -1   26.30    4.30
  -1 -17   1   30.70    4.60
  -1 -17   1   31.00    4.40
  -1 -17   1   27.70    4.60
   1 -17  -1   32.10    4.50
   1 -17  -1   28.40    4.20
  -1 -17   1   27.90    4.80
   1  17  -1   28.90    4.60
  -1  17   1   28.40    4.40
   1  17  -1   25.80    3.80
   1 -17   1   71.99    6.00
  -1 -17  -1   86.89    6.40
  -1 -17  -1   89.39    6.60
   1 -17   1   79.89    5.70
   1 -17   1   90.89    7.40
  -1 -17  -1   79.69    6.30
   1 -17   1   79.39    6.60
   1  17   1   90.09    6.70
  -1  17  -1   75.59    7.20
  -1  17  -1   81.29    6.60
   3 -17   1   56.69    6.20
   3 -17   1   69.99    7.40
   3 -17   1   69.99    7.60
  -3 -17  -1   72.69    7.00
  -3 -17  -1   59.99    6.50
  -3  17  -1   67.79    6.70
  -3  17  -1   58.19    6.40
  -3  17  -1   74.39    6.20
   3  17   1   67.59    6.90
   5 -17   1   73.19    7.80
   5 -17   1   73.99    6.40
  -5 -17  -1   79.79    7.70
  -5 -17  -1   86.39    7.00
   5  17   1   77.89    7.50
  -5  17  -1   86.89    7.30
  -5  17  -1   88.19    7.30
   5  17   1   77.09    6.30
  -5  17  -1   83.09    7.80
  -7 -17  -1    9.50    3.30
   7 -17   1    3.40    3.00
   7 -17   1    3.20    2.30
  -7 -17  -1    3.80    2.60
  -7  17  -1    2.60    2.70
  -7  17  -1    6.30    2.70
   7  17   1    7.10    3.00
  -7  17  -1    7.70    3.30
   7  17   1    7.70    3.10
  -9 -17  -1   12.50    3.90
   9 -17   1   16.40    4.60
  -9 -17  -1   18.70    4.20
  -9  17  -1   16.00    4.50
  -9  17  -1   12.20    3.60
  -9  17  -1   20.90    5.20
   9  17   1   24.30    4.80
   8 -18  -1  260.17   13.50
  -8 -18   1  254.07   12.90
   8 -18  -1  251.17   13.00
   8  18  -1  258.27   12.80
  -8  18   1  251.97   13.80
   8  18  -1  240.48   11.90
  -8  18   1  260.67   12.30
  -8  18   1  253.17   13.10
   6 -18  -1   13.40    4.00
   6 -18  -1   11.40    3.40
  -6 -18   1   12.00    3.50
  -6 -18   1   13.40    3.40
   6  18  -1   11.10    3.40
  -6  18   1   13.40    4.10
  -6  18   1   10.10    3.10
   6  18  -1   14.70    3.80
  -4 -18   1  731.13   23.60
   4 -18  -1  729.03   24.10
  -4 -18   1  744.43   24.10
   4 -18  -1  713.13   24.60
   4 -18  -1  727.53   22.80
   4  18  -1  718.23   23.10
  -4  18   1  738.43   24.10
  -4  18   1  689.73   23.80
   4  18  -1  716.33   23.80
   2 -18  -1    1.40    2.10
   2 -18  -1    8.50    3.00
  -2 -18   1    6.70    2.60
  -2 -18   1    4.00    2.50
   2 -18  -1   13.80    3.80
  -2  18   1    8.50    3.20
   2  18  -1    7.00    2.50
   2  18  -1    6.80    2.80
  -2  18   1    4.20    2.70
   0 -18  -1  501.95   18.10
   0 -18   1  491.45   17.90
   0 -18   1  504.35   17.40
   0 -18  -1  491.25   18.20
   0 -18  -1  472.35   18.00
   0 -18   1  493.05   18.80
   0  18  -1  485.55   18.30
   0  18  -1  484.05   18.40
   0  18   1  486.75   18.30
   2 -18   1   29.60    5.20
   2 -18   1   28.60    4.70
  -2 -18  -1   29.20    4.60
  -2 -18  -1   46.40    6.10
  -2 -18  -1   39.10    5.50
   2  18   1   28.10    4.70
  -2  18  -1   33.80    5.50
  -2  18  -1   40.60    5.70
   4 -18   1  258.17   12.40
  -4 -18  -1  259.97   12.60
   4 -18   1  253.87   13.20
  -4 -18  -1  269.27   13.00
  -4  18  -1  286.87   13.30
  -4  18  -1  274.47   12.90
   4  18   1  242.38   12.10
  -4  18  -1  278.37   13.30
  -6 -18  -1  198.78   11.40
   6 -18   1  223.18   13.20
  -6 -18  -1  219.28   12.00
   6 -18   1  215.38   12.40
  -6  18  -1  235.78   12.70
   6  18   1  225.78   13.30
  -6  18  -1  234.98   12.60
   6  18   1  234.58   11.70
  -6  18  -1  244.58   12.00
  -8 -18  -1   12.90    4.20
  -8  18  -1   17.40    4.40
  -8  18  -1   15.00    4.00
  -7 -19   1   71.79    7.90
   7 -19  -1   65.69    7.60
   7 -19  -1   35.80    5.90
  -7  19   1   60.09    7.20
  -7  19   1   59.89    7.50
   7  19  -1   52.59    6.70
   7  19  -1   66.49    7.20
  -5 -19   1    2.30    2.40
   5 -19  -1    2.00    2.50
   5 -19  -1    2.30    2.40
  -5  19   1    0.90    2.40
  -5  19   1    1.70    2.80
   5  19  -1   -1.10    2.00
   5  19  -1   -3.20    1.60
   3 -19  -1    2.40    2.40
  -3 -19   1    1.30    2.40
   3 -19  -1    4.10    2.80
   3 -19  -1   10.50    3.20
  -3 -19   1    2.20    2.40
  -3  19   1    4.30    3.00
  -3  19   1    3.70    2.70
   3  19  -1    1.60    2.30
  -1 -19   1   96.39    7.10
   1 -19  -1  103.49    7.50
  -1 -19   1   94.09    7.30
   1 -19  -1   97.39    7.60
   1 -19  -1   95.59    7.50
  -1  19   1   96.79    7.60
   1  19  -1   93.29    7.50
  -1 -19  -1   -0.90    1.80
   1 -19   1    0.50    2.10
  -1 -19  -1    3.80    2.50
   1 -19   1   -1.40    1.90
  -1 -19  -1    1.20    1.90
   1  19   1    2.40    2.30
  -1  19  -1    1.40    2.30
  -1  19  -1   -0.40    2.20
  -3 -19  -1  122.89    8.70
   3 -19   1  158.88   11.30
   3 -19   1  135.49    9.50
  -3 -19  -1  142.69    9.30
  -3  19  -1  146.29    9.60
   3  19   1  141.09    9.10
  -3  19  -1  128.59    9.10
  -5 -19  -1   -0.40    2.20
  -5 -19  -1    1.30    2.50
   5 -19   1    2.70    2.70
  -5  19  -1    2.60    2.70
  -5  19  -1    6.10    3.20
   5  19   1   -1.50    2.00
  -5  19  -1    2.70    2.70
   4 -20  -1  131.09    9.30
  -4 -20   1  118.59    8.50
   4 -20  -1  141.69    9.90
  -4  20   1  127.29    9.10
   4  20  -1  139.79    9.30
  -4  20   1  117.49    9.20
  -2 -20   1   45.30    6.00
   2 -20  -1   46.50    6.00
   2 -20  -1   49.50    6.70
   2 -20  -1   49.20    6.90
   2  20  -1   47.50    6.60
  -2  20   1   49.80    6.80
   0 -20  -1   97.79    7.90
   0 -20  -1   98.89    7.80
   0 -20  -1   94.89    7.90
   0  20  -1  101.09    8.00
   0  20   1   90.29    8.70
   2 -20   1   45.20    6.60
  -2 -20  -1   32.10    5.30
  -2 -20  -1   50.19    6.70
  -2  20  -1   46.00    6.90
  -2  20  -1   43.10    6.30
   2  20   1   50.99    6.70
  18   0  -2  119.89    9.10
 -18   0   2  107.89    8.70
  16   0  -2  453.15   17.50
  16   0  -2  462.55   15.80
 -16   0   2  456.15   17.50
  16   0  -2  460.35   16.20
 -16   0   2  450.95   16.70
  14   0  -2   20.10    3.20
  14   0  -2   26.60    3.60
  14   0  -2   16.70    3.50
 -14   0   2   17.20    3.10
  14   0  -2   21.30    3.40
 -14   0   2   19.60    3.50
 -14   0   2   27.30    3.70
  14   0  -2   20.00    4.00
 -12   0   2 1500.05   38.30
  12   0  -2 1491.75   38.00
 -12   0   2 1446.76   38.10
  12   0  -2 1526.85   38.40
  12   0  -2 1530.15   40.60
 -12   0   2 1527.55   39.50
 -12   0   2 1516.95   40.40
  12   0  -2 1561.94   38.10
  12   0  -2 1466.85   39.20
  10   0  -2   94.99    5.80
 -10   0   2  102.99    5.90
  10   0  -2   99.89    5.40
  10   0  -2   90.39    4.70
  10   0  -2   98.79    4.90
 -10   0   2   97.09    4.90
 -10   0   2   96.59    4.90
 -10   0   2  102.59    5.60
  -8   0   2 6955.10  156.48
  -8   0   2 6980.50  156.88
  -8   0   2 7040.60  156.78
   8   0  -2 6967.30  156.68
   8   0  -2 6889.21  158.38
  -8   0   2 7235.48  157.88
   8   0  -2 6690.53  157.48
  -6   0   2  830.82   20.50
  -6   0   2  867.21   21.30
   6   0  -2  826.82   21.20
  -6   0   2  857.81   20.50
   6   0  -2  851.21   20.60
   6   0  -2  829.72   21.60
   6   0  -2  831.72   20.50
  -4   0   2 3945.61   87.19
   4   0  -2 3744.43   87.49
  -4   0   2 3996.20   87.59
   4   0  -2 3863.71   86.49
   4   0  -2 3746.23   87.29
   4   0  -2 3917.11   86.79
   2   0  -2  354.66    8.00
   0   0  -2 2761.32   63.39
   0   0  -2 2894.91   64.29
   0   0   2 2929.91   64.19
   0   0  -2 2780.22   63.39
   0   0  -2 2725.23   64.09
   0   0  -2 2852.81   63.89
   0   0  -2 2847.52   63.49
  -2   0  -2  517.55   11.60
  -2   0  -2  488.35   13.10
  -2   0  -2  508.75   12.30
  -2   0  -2  500.95   13.60
  -2   0  -2  523.75   12.80
  -2   0  -2  500.15   12.90
  -2   0  -2  525.45   13.70
   2   0   2  529.15   13.00
  -2   0  -2  477.45   13.50
   2   0   2  521.65   13.60
  -4   0  -2   37.30    2.60
  -4   0  -2   39.30    2.60
  -4   0  -2   40.50    1.90
  -4   0  -2   37.90    2.40
  -4   0  -2   40.40    2.90
   4   0   2   32.60    2.40
  -4   0  -2   34.60    2.70
   4   0   2   39.10    3.00
  -6   0  -2 2442.06   59.39
  -6   0  -2 2628.94   56.69
   6   0   2 2381.56   58.29
   6   0   2 2465.25   55.29
  -6   0  -2 2476.75   58.69
  -6   0  -2 2512.55   58.49
  -6   0  -2 2516.45   58.19
   6   0   2 2313.97   59.49
  -6   0  -2 2480.75   59.09
   8   0   2   39.10    4.00
  -8   0  -2   39.20    4.50
  -8   0  -2   45.70    4.00
  -8   0  -2   37.10    3.90
  -8   0  -2   30.00    3.50
   8   0   2   42.20    4.70
 -10   0  -2 2146.89   52.59
 -10   0  -2 2106.69   54.19
 -10   0  -2 2007.20   52.39
  10   0   2 2063.59   52.19
 -10   0  -2 2089.79   53.09
 -10   0  -2 2108.59   52.09
 -12   0  -2    1.00    1.90
  12   0   2    3.00    1.90
 -12   0  -2    6.20    2.50
 -12   0  -2    6.50    2.40
  12   0   2    3.00    2.30
 -12   0  -2    1.90    2.00
 -14   0  -2  842.92   26.90
 -14   0  -2  824.92   27.10
  14   0   2  807.22   26.10
 -14   0  -2  831.02   27.10
 -16   0  -2    4.50    3.70
 -16   0  -2   10.60    4.50
 -19  -1   2   72.29    8.20
  19  -1  -2   71.29    8.20
  19   1  -2   93.29    9.50
 -17  -1   2   21.90    4.70
  17  -1  -2   25.30    5.00
  17  -1  -2   31.50    5.80
  17   1  -2   21.60    4.00
  17   1  -2   21.70    4.50
 -17   1   2   29.80    5.10
 -15  -1   2   21.90    3.60
  15  -1  -2   27.50    4.90
  15  -1  -2   24.20    4.40
  15  -1  -2   22.80    3.50
 -15  -1   2   32.20    4.70
  15  -1  -2   29.10    3.90
 -15  -1   2   23.50    4.60
  15  -1  -2   32.70    5.30
  15   1  -2   30.80    4.70
  15   1  -2   30.10    4.90
  15   1  -2   19.00    3.30
 -15   1   2   18.40    3.70
 -15   1   2   40.20    4.90
  15   1  -2   24.50    3.70
 -15   1   2   16.10    3.30
  15   1  -2   25.50    3.90
  13  -1  -2   99.49    6.40
  13  -1  -2   97.69    5.60
 -13  -1   2   87.59    5.60
  13  -1  -2   97.29    7.00
  13  -1  -2  104.19    5.70
 -13  -1   2   97.99    5.50
 -13  -1   2   92.29    6.20
  13  -1  -2   98.79    5.70
 -13  -1   2  103.99    7.00
 -13   1   2   92.99    6.20
  13   1  -2   93.59    6.30
 -13   1   2   98.99    6.00
  13   1  -2  101.79    5.90
  13   1  -2  104.59    7.20
 -13   1   2   93.39    5.90
  13   1  -2   98.19    5.50
  11  -1  -2   34.00    3.50
 -11  -1   2   33.10    3.40
  11  -1  -2   26.50    3.20
 -11  -1   2   29.10    3.70
  11  -1  -2   21.00    3.10
  11  -1  -2   33.50    4.20
  11  -1  -2   31.60    3.30
 -11  -1   2   28.00    3.60
 -11  -1   2   29.30    3.30
  11   1  -2   28.00    3.00
  11   1  -2   31.10    4.30
  11   1  -2   30.70    3.30
 -11   1   2   32.70    3.40
 -11   1   2   25.10    3.40
 -11   1   2   27.30    3.30
  11   1  -2   31.20    3.70
   9  -1  -2    1.10    1.00
   9  -1  -2    1.10    1.00
   9  -1  -2    2.30    1.40
  -9  -1   2    0.30    0.90
   9  -1  -2   -0.50    1.00
  -9  -1   2    1.00    1.10
  -9  -1   2   -0.20    0.50
  -9  -1   2    1.90    1.20
  -9  -1   2    1.80    0.90
   9  -1  -2    3.20    1.10
  -9   1   2   -0.40    0.70
  -9   1   2    0.60    0.90
  -9   1   2    0.60    1.10
   9   1  -2    0.60    1.10
   9   1  -2    2.00    1.10
   9   1  -2    1.60    1.30
  -9   1   2    0.20    0.50
   7  -1  -2  116.89    5.30
   7  -1  -2  112.19    4.90
  -7  -1   2  118.49    5.00
  -7  -1   2  124.19    4.50
  -7  -1   2  109.69    5.10
   7  -1  -2  124.89    5.00
  -7  -1   2  114.39    4.50
   7  -1  -2  116.89    4.90
   7  -1  -2  116.89    4.30
  -7  -1   2  117.19    4.10
   7   1  -2  118.19    4.60
   7   1  -2  118.49    4.60
   7   1  -2  115.49    5.40
  -7   1   2  116.49    4.60
  -7   1   2  119.49    5.00
  -7   1   2  122.19    4.80
   7   1  -2  113.79    4.90
  -7   1   2  125.99    4.40
   5  -1  -2   48.10    2.70
   5  -1  -2   50.49    2.10
   5  -1  -2   45.50    2.50
   5  -1  -2   53.29    2.30
   5  -1  -2   46.40    2.70
   5  -1  -2   48.70    2.70
  -5  -1   2   49.30    2.20
  -5  -1   2   50.09    2.80
  -5  -1   2   51.49    2.60
  -5   1   2   52.99    2.30
   5   1  -2   52.59    2.60
  -5   1   2   47.10    2.60
   5   1  -2   49.20    2.70
   5   1  -2   45.00    2.80
   5   1  -2   50.49    2.40
   5   1  -2   46.60    2.20
  -5   1   2   47.60    2.40
   5   1  -2   48.90    1.50
   3  -1  -2 2048.40   46.10
   3  -1  -2 2109.29   46.90
   3  -1  -2 2031.10   47.50
   3  -1  -2 2168.88   46.40
   3  -1  -2 2087.09   46.30
   3  -1  -2 2008.80   47.00
   3   1  -2 2007.80   46.80
   3   1  -2 2071.59   46.00
  -3   1   2 2054.39   47.00
   3   1  -2 1976.40   46.00
   3   1  -2 2002.70   47.40
   3   1  -2 2049.20   46.40
   3   1  -2 2150.78   46.30
   1  -1  -2 2746.93   60.89
   1  -1  -2 2628.84   61.39
   1   1  -2 2633.64   61.29
   1   1  -2 2844.92   61.19
   1   1  -2 2730.13   61.29
  -1  -1  -2 1764.52   40.10
  -1  -1  -2 1762.42   40.50
  -1  -1  -2 1791.22   40.50
  -1  -1  -2 1763.92   40.30
   1  -1   2 1798.82   41.10
  -1  -1  -2 1716.53   41.00
  -1  -1  -2 1839.52   41.10
  -1  -1  -2 1720.53   41.30
  -1  -1  -2 1840.22   39.70
  -1   1  -2 1721.93   40.70
  -1   1  -2 1848.02   40.50
  -1   1  -2 1706.73   40.20
   1   1   2 1821.72   40.20
  -1   1  -2 1803.52   39.90
  -1   1  -2 1707.03   41.10
   1   1   2 1798.92   41.40
  -1   1  -2 1735.83   41.40
  -3  -1  -2  207.68    7.10
   3  -1   2  207.28    5.40
  -3  -1  -2  206.58    6.50
  -3  -1  -2  210.78    7.10
  -3  -1  -2  210.48    6.80
  -3  -1  -2  208.48    6.40
  -3  -1  -2  193.48    7.00
   3  -1   2  201.08    6.60
  -3  -1  -2  205.58    6.00
  -3   1  -2  206.78    7.20
  -3   1  -2  210.68    6.40
   3   1   2  222.98    5.30
   3   1   2  211.68    7.00
   3   1   2  211.28    6.40
   3   1   2  203.88    7.00
  -3   1  -2  202.08    6.60
  -3   1  -2  195.28    6.90
  -3   1  -2  207.78    5.40
  -3   1  -2  197.38    6.50
  -5  -1  -2  701.43   19.20
   5  -1   2  710.03   19.20
   5  -1   2  720.73   17.00
  -5  -1  -2  724.63   19.00
  -5  -1  -2  748.43   18.90
  -5  -1  -2  736.83   18.00
  -5  -1  -2  702.53   19.80
  -5  -1  -2  732.33   19.60
  -5   1  -2  686.93   18.90
  -5   1  -2  742.03   19.90
   5   1   2  747.73   16.70
   5   1   2  704.63   19.90
   5   1   2  713.63   18.80
  -5   1  -2  715.33   18.80
  -5   1  -2  695.33   19.70
  -5   1  -2  745.73   17.20
  -5   1  -2  694.63   19.10
   7  -1   2   78.19    5.30
   7  -1   2   83.19    3.10
   7  -1   2   81.79    4.80
  -7  -1  -2   74.79    4.60
  -7  -1  -2   78.79    5.10
  -7  -1  -2   80.89    4.90
  -7  -1  -2   84.19    4.60
  -7  -1  -2   72.09    4.40
  -7  -1  -2   87.09    3.80
   7   1   2   75.69    5.10
  -7   1  -2   83.49    4.70
   7   1   2   83.89    2.70
  -7   1  -2   90.49    4.70
   7   1   2   88.39    4.70
  -7   1  -2   82.19    5.00
   7   1   2   73.69    4.60
  -7   1  -2   85.59    4.80
  -7   1  -2   78.49    5.10
   9  -1   2   39.30    4.30
   9  -1   2   31.80    4.30
  -9  -1  -2   35.50    4.20
  -9  -1  -2   45.10    4.60
  -9  -1  -2   44.10    3.70
  -9  -1  -2   34.60    4.30
  -9  -1  -2   31.70    3.90
   9   1   2   36.00    3.90
   9   1   2   47.70    5.20
  -9   1  -2   34.80    4.10
  -9   1  -2   34.80    4.00
   9   1   2   32.70    3.80
  -9   1  -2   38.80    4.70
  -9   1  -2   34.80    3.80
  -9   1  -2   41.30    4.80
 -11  -1  -2    3.80    1.80
 -11  -1  -2    0.50    1.80
 -11  -1  -2    3.80    1.80
  11  -1   2    2.50    1.90
 -11  -1  -2    3.70    2.10
 -11  -1  -2    3.10    2.20
 -11   1  -2    4.00    2.40
 -11   1  -2    3.00    1.90
 -11   1  -2    8.10    2.50
  11   1   2    2.40    1.70
  11   1   2    2.80    2.10
 -11   1  -2    6.80    2.40
 -11   1  -2    1.40    1.60
 -13  -1  -2    0.60    2.30
  13  -1   2    9.10    2.90
 -13  -1  -2    7.90    2.90
 -13  -1  -2    9.80    3.30
 -13   1  -2    4.50    2.50
  13   1   2    7.10    2.60
 -13   1  -2    7.20    3.00
  13   1   2    4.80    4.20
 -13   1  -2    8.80    3.10
 -15  -1  -2   19.60    4.80
 -15  -1  -2   20.30    4.50
  15  -1   2   26.30    4.90
 -15  -1  -2   23.60    4.80
  15   1   2   24.80    4.70
 -15   1  -2   21.90    4.60
 -15   1  -2   17.50    4.60
 -15   1  -2   12.20    4.00
 -18  -2   2  240.38   12.70
  18  -2  -2  217.48   12.40
  18   2  -2  206.18   11.10
  18   2  -2  212.28   11.90
 -16  -2   2   49.70    6.10
  16  -2  -2   46.20    6.10
 -16  -2   2   58.39    6.30
  16  -2  -2   46.20    5.50
  16  -2  -2   55.99    5.60
 -16   2   2   46.60    6.00
  16   2  -2   56.29    6.10
 -16   2   2   48.30    5.80
 -16   2   2   47.10    6.90
  16   2  -2   47.30    5.90
  14  -2  -2  424.76   13.80
 -14  -2   2  393.06   14.30
 -14  -2   2  398.36   15.90
  14  -2  -2  427.16   14.30
  14  -2  -2  404.46   14.00
  14  -2  -2  431.16   16.70
  14  -2  -2  384.06   15.00
 -14  -2   2  409.36   15.30
  14   2  -2  393.26   15.00
 -14   2   2  404.66   15.30
  14   2  -2  404.86   14.40
 -14   2   2  406.96   14.60
  14   2  -2  410.76   16.60
  14   2  -2  422.16   13.90
 -14   2   2  409.76   14.90
  12  -2  -2  583.74   17.60
  12  -2  -2  602.64   19.70
 -12  -2   2  588.44   19.30
 -12  -2   2  599.74   17.90
  12  -2  -2  635.44   17.30
 -12  -2   2  593.04   18.70
 -12  -2   2  569.74   16.80
  12  -2  -2  613.84   17.90
  12  -2  -2  576.94   18.70
  12   2  -2  593.14   17.40
  12   2  -2  597.34   19.80
 -12   2   2  602.64   18.80
 -12   2   2  584.84   18.40
  12   2  -2  590.14   17.90
 -12   2   2  618.84   18.10
  12   2  -2  591.64   18.50
 -10  -2   2  285.87    9.70
  10  -2  -2  297.97    9.20
 -10  -2   2  275.97    8.90
 -10  -2   2  269.87   10.50
  10  -2  -2  287.47    9.90
  10  -2  -2  275.97   10.30
  10  -2  -2  302.47   10.00
  10  -2  -2  278.57   10.90
 -10  -2   2  277.67   10.20
 -10   2   2  273.17   10.10
  10   2  -2  292.57   10.00
 -10   2   2  295.57    9.80
 -10   2   2  278.87   10.30
  10   2  -2  292.17   10.30
  10   2  -2  279.47   10.90
   8  -2  -2 1844.72   45.20
   8  -2  -2 1903.51   43.80
  -8  -2   2 1964.70   44.20
  -8  -2   2 1990.20   43.50
  -8  -2   2 1836.42   45.40
  -8  -2   2 1822.22   44.40
   8  -2  -2 1857.11   45.10
   8  -2  -2 1925.31   45.00
   8  -2  -2 1810.42   45.70
  -8  -2   2 1882.81   45.10
   8   2  -2 1857.31   44.70
   8   2  -2 1886.21   45.20
  -8   2   2 1828.52   45.20
  -8   2   2 1923.41   44.60
   8   2  -2 1803.52   45.80
  -8   2   2 1882.91   45.10
   6  -2  -2  761.32   19.90
   6  -2  -2  728.63   20.00
  -6  -2   2  779.92   19.80
   6  -2  -2  757.92   20.10
   6  -2  -2  805.62   19.50
  -6  -2   2  790.82   19.30
   6  -2  -2  762.42   19.90
  -6  -2   2  835.02   18.30
   6  -2  -2  802.92   18.70
  -6   2   2  832.62   19.70
   6   2  -2  764.42   20.50
   6   2  -2  790.02   19.40
  -6   2   2  802.02   19.40
   6   2  -2  764.02   19.60
   6   2  -2  811.82   18.10
  -6   2   2  796.32   20.00
   6   2  -2  783.32   20.00
  -6   2   2  704.63   20.80
   6   2  -2  800.12   19.90
   4  -2  -2  951.80   22.70
   4  -2  -2  973.10   21.70
   4  -2  -2  951.50   22.30
  -4  -2   2  988.80   23.50
   4  -2  -2  934.21   22.80
   4  -2  -2  949.80   23.30
   4  -2  -2  903.81   23.00
  -4  -2   2  964.40   22.20
   4   2  -2  976.50   22.60
   4   2  -2  934.21   23.40
  -4   2   2  959.50   23.10
   4   2  -2  941.31   22.20
  -4   2   2  942.01   22.70
   4   2  -2  917.41   22.70
  -4   2   2  953.30   22.30
   4   2  -2  935.71   22.00
   2  -2  -2 1090.69   25.70
   2  -2  -2 1109.29   26.90
   2  -2  -2 1142.59   26.00
   2  -2  -2 1116.69   26.00
   2  -2  -2 1158.18   26.00
   2  -2  -2 1118.99   26.60
   2  -2  -2 1126.99   25.90
  -2   2   2 1152.08   26.90
   2   2  -2 1116.89   25.50
   2   2  -2 1159.88   25.80
   2   2  -2 1142.09   25.80
   2   2  -2 1108.59   25.50
  -2   2   2 1169.18   25.80
   2   2  -2 1089.09   26.30
   0  -2  -2 1013.40   25.70
   0  -2  -2 1082.79   24.70
   0  -2  -2 1047.90   24.70
   0  -2  -2 1032.70   24.80
   0  -2  -2 1110.19   24.90
   0  -2   2 1084.79   25.10
   0  -2   2 1108.39   24.60
   0  -2  -2 1054.39   25.20
   0  -2  -2 1056.89   25.20
   0   2  -2 1079.59   24.80
   0   2  -2 1068.09   24.60
   0   2  -2 1061.59   24.70
   0   2  -2 1094.29   24.50
   0   2   2 1095.89   25.30
   0   2  -2 1040.90   25.10
   0   2  -2 1060.09   25.60
  -2  -2  -2  119.19    4.50
  -2  -2  -2  112.49    4.00
   2  -2   2  113.69    4.50
  -2  -2  -2  108.49    4.70
  -2  -2  -2  117.79    4.20
  -2  -2  -2  117.49    4.10
   2  -2   2  120.79    3.80
   2  -2   2  119.59    4.50
  -2  -2  -2  114.59    3.70
  -2  -2  -2  103.59    4.30
   2   2   2  126.79    3.80
  -2   2  -2  108.09    3.00
  -2   2  -2  110.59    4.00
  -2   2  -2  114.69    4.80
  -2   2  -2  108.29    4.40
   2   2   2  117.59    4.60
  -2   2  -2  120.29    4.30
  -2   2  -2  111.79    4.10
  -2   2  -2  127.19    5.60
   2   2   2  122.59    3.80
  -4  -2  -2  915.91   24.60
  -4  -2  -2  972.90   23.30
   4  -2   2  993.80   22.70
  -4  -2  -2  922.41   24.10
  -4  -2  -2  968.00   23.70
  -4  -2  -2  963.80   24.40
   4  -2   2  938.71   24.20
  -4  -2  -2  937.01   23.90
   4   2   2  922.01   24.40
  -4   2  -2  911.21   24.50
   4   2   2  995.10   22.60
  -4   2  -2  931.81   24.70
   4   2   2  982.70   24.50
  -4   2  -2  937.01   23.90
   4   2   2  988.80   23.50
  -4   2  -2  986.70   23.80
  -4   2  -2  978.70   24.00
  -6  -2  -2  510.35   15.20
  -6  -2  -2  519.75   14.70
  -6  -2  -2  519.75   14.90
   6  -2   2  528.35   13.10
  -6  -2  -2  519.45   13.90
   6  -2   2  487.55   15.00
  -6  -2  -2  499.55   15.10
  -6  -2  -2  516.75   15.70
  -6   2  -2  513.55   15.70
  -6   2  -2  507.15   14.60
  -6   2  -2  505.45   14.80
   6   2   2  492.95   15.50
  -6   2  -2  495.25   14.80
   6   2   2  520.75   15.30
   6   2   2  518.75   14.60
  -6   2  -2  498.55   15.50
   6   2   2  508.05   12.80
  -8  -2  -2  130.29    6.20
   8  -2   2  121.09    4.60
  -8  -2  -2  123.09    6.40
  -8  -2  -2  122.49    6.80
  -8  -2  -2  137.59    5.50
  -8  -2  -2  129.59    6.60
  -8  -2  -2  122.49    6.20
   8  -2   2  132.09    6.60
   8   2   2  125.89    6.10
   8   2   2  126.89    6.90
  -8   2  -2  129.79    6.90
  -8   2  -2  131.39    6.20
  -8   2  -2  114.69    6.70
  -8   2  -2  125.29    6.30
  -8   2  -2  122.29    6.30
 -10  -2  -2  775.42   22.50
 -10  -2  -2  788.02   23.30
  10  -2   2  720.43   22.70
 -10  -2  -2  764.02   23.10
 -10  -2  -2  747.83   22.80
 -10  -2  -2  778.52   24.20
 -10   2  -2  757.52   22.80
 -10   2  -2  759.02   23.70
  10   2   2  785.12   23.20
 -10   2  -2  744.13   22.70
 -10   2  -2  805.62   22.80
  10   2   2  797.32   24.40
  10   2   2  773.02   22.50
 -10   2  -2  770.22   24.20
 -12  -2  -2  194.68   10.70
 -12  -2  -2  190.78    9.70
  12  -2   2  175.68    9.50
 -12  -2  -2  170.58    9.30
 -12  -2  -2  189.08    9.80
 -12   2  -2  193.68    9.70
  12   2   2  182.08    9.10
 -12   2  -2  182.38   10.10
  12   2   2  162.68   10.00
 -12   2  -2  192.08   10.60
 -12   2  -2  171.38    9.50
 -12   2  -2  184.78    8.00
 -14  -2  -2  169.18    9.90
 -14  -2  -2  171.18   10.10
 -14  -2  -2  175.78   10.40
  14  -2   2  166.88    9.90
  14   2   2  173.98    9.50
 -14   2  -2  179.08   10.70
 -14   2  -2  176.08   10.20
 -14   2  -2  165.88   10.10
  17  -3  -2   14.00    4.10
 -17  -3   2   25.50    4.90
  17   3  -2   14.70    3.70
  17   3  -2   15.30    4.00
  15  -3  -2  433.26   15.00
 -15  -3   2  396.76   15.90
 -15  -3   2  429.56   17.00
 -15  -3   2  403.76   15.20
  15  -3  -2  418.26   17.10
  15  -3  -2  411.46   16.30
 -15   3   2  427.36   16.00
  15   3  -2  425.76   15.60
  15   3  -2  428.96   17.60
  15   3  -2  431.46   14.40
  15   3  -2  421.46   16.10
 -15   3   2  424.56   15.40
 -15   3   2  426.56   16.20
 -13  -3   2  121.69    7.30
  13  -3  -2  138.69    7.10
  13  -3  -2  139.19    7.70
  13  -3  -2  137.89    8.30
  13  -3  -2  146.89    7.10
 -13  -3   2  143.39    8.10
 -13  -3   2  132.79    7.00
  13  -3  -2  152.18    6.60
  13   3  -2  134.89    7.50
  13   3  -2  135.19    6.60
  13   3  -2  141.29    7.30
 -13   3   2  133.69    7.50
  13   3  -2  147.39    8.60
 -13   3   2  132.59    7.50
 -13   3   2  138.79    7.20
 -11  -3   2  979.10   25.20
 -11  -3   2 1023.90   27.60
  11  -3  -2  999.70   27.70
 -11  -3   2 1020.50   26.80
  11  -3  -2 1051.49   25.80
  11  -3  -2 1031.50   27.00
  11  -3  -2 1012.40   26.90
  11  -3  -2 1004.10   28.50
 -11  -3   2  982.60   28.00
 -11   3   2  989.10   26.80
  11   3  -2  997.90   27.40
  11   3  -2 1022.20   28.70
  11   3  -2 1033.80   27.20
 -11   3   2  995.50   27.60
 -11   3   2 1000.70   27.70
   9  -3  -2  173.18    6.90
  -9  -3   2  155.68    6.80
   9  -3  -2  173.78    7.60
  -9  -3   2  186.48    5.60
  -9  -3   2  169.18    6.60
   9  -3  -2  150.48    6.90
   9  -3  -2  173.28    5.90
  -9  -3   2  163.28    7.20
   9  -3  -2  173.98    7.00
  -9   3   2  170.88    6.70
   9   3  -2  158.18    6.70
  -9   3   2  155.28    6.20
   9   3  -2  167.28    7.00
   9   3  -2  174.48    7.70
  -9   3   2  171.98    7.30
  -7  -3   2   13.50    1.80
   7  -3  -2   10.80    1.80
  -7  -3   2   13.40    1.90
  -7  -3   2   14.40    0.90
   7  -3  -2   14.20    1.40
   7  -3  -2   14.30    2.20
   7  -3  -2   12.00    2.00
  -7  -3   2   12.00    1.80
  -7  -3   2   15.70    1.80
   7  -3  -2   14.30    2.10
   7   3  -2   16.20    2.10
  -7   3   2    8.40    1.30
   7   3  -2    9.00    1.90
  -7   3   2   13.10    1.80
  -7   3   2   12.50    2.00
   7   3  -2   11.10    1.80
   7   3  -2   13.70    1.10
  -7   3   2   15.30    0.90
   5  -3  -2 2015.90   43.80
   5  -3  -2 1928.71   45.40
   5  -3  -2 1860.31   45.40
   5  -3  -2 1894.61   45.70
  -5  -3   2 1935.71   44.80
   5  -3  -2 1896.41   45.90
   5  -3  -2 2004.50   45.10
  -5  -3   2 1970.50   45.10
  -5   3   2 1887.81   44.90
   5   3  -2 1941.21   45.60
  -5   3   2 2040.20   44.20
   5   3  -2 1966.30   44.90
   5   3  -2 1980.90   45.10
   5   3  -2 1973.60   44.30
   5   3  -2 1885.11   46.10
  -5   3   2 2016.80   45.50
   5   3  -2 1922.61   45.40
  -5   3   2 1941.11   45.80
   3  -3  -2   11.20    1.40
   3  -3  -2   13.00    1.60
   3  -3  -2   14.10    1.10
  -3  -3   2   12.80    1.00
   3  -3  -2   20.00    1.30
   3  -3  -2   14.50    1.10
   3  -3  -2   14.60    1.20
   3   3  -2    9.90    1.30
   3   3  -2   15.00    1.00
  -3   3   2   15.40    1.10
   3   3  -2   14.80    1.20
  -3   3   2   15.70    1.80
   3   3  -2   14.40    1.70
   3   3  -2   12.70    1.00
   3   3  -2   12.20    1.00
   3   3  -2   14.00    0.90
  -3   3   2   13.80    1.00
  -3   3   2   16.10    1.20
   1  -3  -2 4089.89   91.09
   1  -3  -2 4103.19   93.39
   1  -3  -2 3983.30   90.99
   1  -3  -2 3952.00   93.89
   1  -3  -2 4143.59   91.19
   1  -3  -2 4052.99   92.99
   1  -3  -2 4060.99   93.69
  -1  -3   2 4070.19   90.79
   1   3  -2 4097.69   92.69
   1   3  -2 4001.10   91.49
   1   3  -2 4163.08   92.59
   1   3  -2 3970.30   92.69
   1   3  -2 4029.70   92.79
   1   3  -2 4085.59   91.49
   1   3  -2 4095.09   91.69
  -1   3   2 4183.28   91.99
   1  -3   2  445.76   11.50
  -1  -3  -2  444.36   11.20
  -1  -3  -2  454.55   11.90
  -1  -3  -2  442.56   11.40
  -1  -3  -2  429.36   12.10
  -1  -3  -2  440.76   11.60
   1  -3   2  450.35   11.40
  -1  -3  -2  458.65   11.30
  -1  -3  -2  443.36   11.40
   1  -3   2  441.16   11.20
  -1  -3  -2  465.45   10.70
  -1   3  -2  422.46   11.40
  -1   3  -2  452.15   11.90
  -1   3  -2  435.66   12.10
   1   3   2  438.66   11.70
  -1   3  -2  438.46   11.40
  -1   3  -2  439.96   11.00
  -1   3  -2  445.96   10.10
  -1   3  -2  441.86   11.30
   1   3   2  424.86   12.00
   1   3   2  458.25   11.60
  -1   3  -2  439.16   10.90
   3  -3   2 3571.44   79.99
  -3  -3  -2 3601.64   79.29
  -3  -3  -2 3593.84   79.59
   3  -3   2 3513.55   78.79
  -3  -3  -2 3490.85   78.69
  -3  -3  -2 3388.66   79.79
   3  -3   2 3626.54   81.09
  -3  -3  -2 3364.06   80.19
  -3  -3  -2 3401.76   79.19
  -3  -3  -2 3419.26   79.39
   3   3   2 3473.75   79.69
  -3   3  -2 3514.25   79.49
   3   3   2 3576.44   80.09
  -3   3  -2 3381.76   79.09
  -3   3  -2 3408.36   77.59
  -3   3  -2 3472.25   79.29
  -3   3  -2 3354.06   79.79
   3   3   2 3557.04   78.59
   3   3   2 3574.54   78.89
  -3   3  -2 3358.06   80.39
  -5  -3  -2  283.97    8.90
  -5  -3  -2  276.17    9.30
   5  -3   2  286.67    8.10
  -5  -3  -2  273.87    9.70
  -5  -3  -2  273.17    9.10
  -5  -3  -2  284.57    9.40
   5  -3   2  277.97    9.40
  -5  -3  -2  266.17    8.50
  -5   3  -2  276.47    9.00
   5   3   2  273.27    8.50
  -5   3  -2  268.57    9.50
   5   3   2  273.87    8.00
  -5   3  -2  275.47    9.90
  -5   3  -2  272.17    9.10
   5   3   2  273.07    9.50
  -5   3  -2  274.77    8.90
  -7  -3  -2 1517.95   38.70
  -7  -3  -2 1596.34   38.30
   7  -3   2 1562.14   39.00
  -7  -3  -2 1501.25   39.40
  -7  -3  -2 1545.55   38.60
  -7  -3  -2 1580.44   37.40
  -7  -3  -2 1529.85   38.50
   7  -3   2 1467.45   36.40
  -7   3  -2 1502.15   39.40
   7   3   2 1515.85   38.80
  -7   3  -2 1514.25   39.50
   7   3   2 1590.34   37.90
   7   3   2 1544.95   39.40
  -7   3  -2 1516.85   38.20
  -7   3  -2 1505.25   38.10
  -7   3  -2 1572.34   38.60
  -9  -3  -2   98.29    6.00
  -9  -3  -2  101.99    5.80
  -9  -3  -2   88.29    5.70
  -9  -3  -2   97.59    5.00
  -9  -3  -2   99.99    6.50
  -9  -3  -2   92.59    5.70
   9  -3   2   86.79    5.90
   9   3   2  105.19    6.60
  -9   3  -2   98.09    5.80
  -9   3  -2  104.69    5.90
  -9   3  -2   96.79    6.30
  -9   3  -2   93.79    5.00
  -9   3  -2   99.89    6.50
   9   3   2   99.49    6.10
   9   3   2  100.99    5.60
  -9   3  -2   93.49    5.80
  11  -3   2   14.30    3.00
 -11  -3  -2   16.60    3.30
 -11  -3  -2    7.90    2.30
 -11  -3  -2   14.60    3.10
 -11  -3  -2   17.30    3.60
 -11  -3  -2   11.20    3.20
  11   3   2   13.70    2.80
 -11   3  -2   11.30    2.90
 -11   3  -2   18.40    3.30
  11   3   2   11.20    2.90
 -11   3  -2   14.30    2.50
 -11   3  -2   16.10    3.50
  11   3   2   10.70    2.80
 -11   3  -2   15.40    3.60
 -11   3  -2    9.90    3.10
 -13  -3  -2  326.07   14.10
 -13  -3  -2  324.27   13.90
 -13  -3  -2  317.37   13.60
  13  -3   2  314.47   13.80
 -13   3  -2  311.27   13.70
 -13   3  -2  315.87   13.60
  13   3   2  331.37   13.10
 -13   3  -2  325.47   14.80
  13   3   2  279.57   15.10
  15  -3   2   31.40    5.50
 -15  -3  -2   26.60    5.30
 -15  -3  -2   25.70    5.20
 -15   3  -2   30.80    5.70
 -15   3  -2   29.50    5.30
 -15   3  -2   26.60    5.30
  18  -4  -2   56.39    7.40
 -18  -4   2   59.49    7.30
  18   4  -2   78.99    8.30
  18   4  -2   78.49    7.90
 -16  -4   2   46.80    6.30
 -16  -4   2   51.99    6.10
 -16  -4   2   52.19    6.30
  16  -4  -2   38.10    5.50
  16  -4  -2   40.50    4.90
  16   4  -2   54.09    6.10
 -16   4   2   38.70    5.10
 -16   4   2   54.09    6.40
  16   4  -2   60.49    6.90
 -14  -4   2  787.92   23.70
  14  -4  -2  773.52   24.70
  14  -4  -2  802.82   23.20
 -14  -4   2  797.62   25.20
  14  -4  -2  807.72   23.60
  14  -4  -2  813.92   25.80
 -14  -4   2  776.62   24.30
  14   4  -2  801.32   24.20
 -14   4   2  778.42   24.60
  14   4  -2  831.42   26.40
 -14   4   2  776.02   23.70
  14   4  -2  809.52   22.80
  14   4  -2  775.12   24.20
 -12  -4   2    6.10    2.10
 -12  -4   2    3.30    1.70
  12  -4  -2    8.90    2.20
  12  -4  -2    0.80    1.40
 -12  -4   2    3.30    1.70
  12  -4  -2    4.00    2.00
  12  -4  -2    0.70    1.40
  12   4  -2    3.90    2.10
  12   4  -2    2.90    1.70
  12   4  -2    2.50    1.80
 -12   4   2    5.20    1.90
 -12   4   2    3.50    1.80
 -10  -4   2 1910.01   47.50
  10  -4  -2 1891.71   47.00
 -10  -4   2 1962.00   44.40
 -10  -4   2 1864.91   47.80
 -10  -4   2 1932.91   46.80
  10  -4  -2 2002.90   45.40
  10  -4  -2 1872.01   47.50
  10  -4  -2 1889.41   48.20
  10  -4  -2 1921.21   47.30
  10   4  -2 1930.61   47.40
 -10   4   2 1995.30   47.10
  10   4  -2 1947.21   48.70
 -10   4   2 1883.01   48.00
  10   4  -2 1933.71   47.40
  -8  -4   2  289.57   10.10
  -8  -4   2  317.47    9.80
   8  -4  -2  324.47    8.60
  -8  -4   2  303.77   10.10
   8  -4  -2  312.57   10.60
  -8  -4   2  333.17    7.60
   8  -4  -2  289.77   10.10
   8  -4  -2  298.37   10.10
   8  -4  -2  294.77   10.20
  -8  -4   2  325.77    9.50
   8   4  -2  330.17   11.10
  -8   4   2  302.27    8.10
   8   4  -2  305.87   10.10
   8   4  -2  321.07    8.50
  -8   4   2  301.97    9.80
   8   4  -2  306.57   10.10
  -8   4   2  324.47   10.80
   6  -4  -2 4122.59   97.99
   6  -4  -2 4144.99   97.89
  -6  -4   2 4370.76   97.49
   6  -4  -2 4302.17   98.29
  -6  -4   2 4316.37   97.59
  -6  -4   2 4316.47   97.39
   6  -4  -2 4279.77   98.39
  -6   4   2 4332.47   98.19
   6   4  -2 4403.86   98.09
   6   4  -2 4434.36   96.69
  -6   4   2 4295.67   97.59
   6   4  -2 4224.58   97.39
  -6   4   2 4230.58   97.19
   6   4  -2 4426.46   97.39
  -6   4   2 4352.76   96.39
   6   4  -2 4272.07   98.09
  -6   4   2 4420.06   98.69
   6   4  -2 4148.79   98.69
   4  -4  -2  528.85   14.50
  -4  -4   2  547.55   14.40
  -4  -4   2  556.14   13.70
   4  -4  -2  509.65   14.70
   4  -4  -2  559.84   14.10
   4  -4  -2  560.04   13.90
   4  -4  -2  522.65   13.70
  -4  -4   2  574.44   13.50
   4  -4  -2  550.94   13.90
   4   4  -2  561.74   13.30
   4   4  -2  544.45   13.70
  -4   4   2  558.94   14.80
  -4   4   2  575.24   13.80
  -4   4   2  556.54   13.90
  -4   4   2  559.54   13.60
   4   4  -2  544.95   13.70
   4   4  -2  522.95   14.30
   4   4  -2  517.55   14.70
  -4   4   2  516.15   14.30
   4   4  -2  547.05   13.70
   2  -4  -2  208.58    5.80
   2  -4  -2  207.38    6.30
   2  -4  -2  206.48    5.30
  -2  -4   2  197.48    5.90
   2  -4  -2  186.08    6.40
   2  -4  -2  197.78    6.20
   2  -4  -2  193.38    5.70
   2  -4  -2  192.78    5.90
  -2  -4   2  188.18    5.50
   2   4  -2  211.68    6.50
   2   4  -2  187.98    5.70
   2   4  -2  194.18    6.00
  -2   4   2  209.08    6.60
   2   4  -2  197.58    5.60
   2   4  -2  195.48    4.80
   2   4  -2  200.38    5.60
  -2   4   2  205.48    5.80
   2   4  -2  206.38    5.60
  -2   4   2  194.98    6.00
   0  -4  -2    8.00    1.10
   0  -4   2    5.70    0.70
   0  -4   2    5.60    0.90
   0  -4  -2    5.70    0.50
   0  -4  -2    5.50    1.00
   0  -4  -2    9.80    1.30
   0  -4   2    4.90    1.00
   0  -4  -2    5.70    1.10
   0  -4  -2    5.40    1.00
   0  -4  -2    8.70    1.10
   0   4  -2    6.30    1.00
   0   4  -2    6.60    0.90
   0   4  -2    6.10    1.10
   0   4  -2    6.30    1.00
   0   4   2    6.50    1.20
   0   4  -2    6.60    1.20
   0   4  -2    7.10    0.70
   0   4  -2    6.10    0.90
   0   4  -2    8.00    0.90
   0   4   2    6.00    1.00
   2  -4   2  510.35   13.40
   2  -4   2  535.35   13.60
  -2  -4  -2  507.65   13.60
  -2  -4  -2  519.15   13.70
  -2  -4  -2  497.55   14.20
   2  -4   2  542.45   13.80
  -2  -4  -2  525.45   13.20
  -2  -4  -2  497.55   13.40
  -2  -4  -2  516.55   13.50
  -2  -4  -2  512.85   12.50
  -2  -4  -2  517.85   14.00
  -2   4  -2  507.45   13.50
   2   4   2  538.25   13.70
  -2   4  -2  510.35   13.70
  -2   4  -2  531.75   14.00
   2   4   2  520.95   14.00
   2   4   2  529.15   13.30
  -2   4  -2  499.25   14.40
  -2   4  -2  499.35   13.60
  -2   4  -2  515.55   13.10
  -2   4  -2  526.25   12.80
   2   4   2  543.95   12.30
   4  -4   2 1014.10   25.60
   4  -4   2 1008.60   24.40
  -4  -4  -2 1001.50   25.40
   4  -4   2 1036.10   24.50
  -4  -4  -2  994.30   24.20
   4  -4   2  997.20   23.20
  -4  -4  -2  955.20   25.60
  -4  -4  -2  994.20   24.90
  -4  -4  -2 1011.10   24.80
  -4  -4  -2  999.30   25.10
  -4   4  -2  985.50   25.40
  -4   4  -2  984.90   26.10
   4   4   2 1026.30   24.50
   4   4   2  969.70   23.90
  -4   4  -2  996.70   25.00
  -4   4  -2  975.00   24.60
   4   4   2  954.70   25.10
  -4   4  -2  964.80   25.00
  -4   4  -2 1004.70   23.10
  -4   4  -2  998.50   25.00
   4   4   2 1028.70   25.60
   6  -4   2   20.10    2.70
   6  -4   2   29.00    2.30
  -6  -4  -2   24.00    2.70
  -6  -4  -2   27.30    3.20
  -6  -4  -2   27.50    3.10
   6  -4   2   29.40    1.30
  -6  -4  -2   32.00    3.60
  -6  -4  -2   30.40    3.00
  -6  -4  -2   30.60    3.30
  -6   4  -2   22.10    2.70
  -6   4  -2   32.60    3.90
  -6   4  -2   24.40    3.00
   6   4   2   21.90    2.90
  -6   4  -2   30.00    3.10
  -6   4  -2   34.00    2.80
   6   4   2   25.80    2.70
   6   4   2   24.00    2.10
   6   4   2   34.40    3.80
  -6   4  -2   30.70    3.00
  -8  -4  -2 1628.34   42.40
  -8  -4  -2 1622.74   41.70
  -8  -4  -2 1511.45   41.00
   8  -4   2 1628.64   41.80
  -8  -4  -2 1638.64   40.10
   8  -4   2 1617.14   39.30
  -8  -4  -2 1720.83   41.20
  -8  -4  -2 1684.13   41.40
  -8   4  -2 1593.94   42.40
   8   4   2 1631.54   40.30
   8   4   2 1585.74   42.00
   8   4   2 1657.43   41.90
  -8   4  -2 1610.14   40.10
  -8   4  -2 1626.64   41.40
  -8   4  -2 1659.83   42.40
  -8   4  -2 1664.23   41.20
  -8   4  -2 1644.54   41.00
 -10  -4  -2  104.29    6.70
 -10  -4  -2  103.99    7.20
 -10  -4  -2  101.59    6.20
 -10  -4  -2  109.79    5.70
  10  -4   2  103.29    6.70
 -10  -4  -2  111.49    6.70
 -10  -4  -2  118.09    6.50
 -10   4  -2  113.79    6.60
  10   4   2   91.59    6.60
 -10   4  -2   98.59    6.90
  10   4   2   97.89    5.80
 -10   4  -2  101.09    6.30
  10   4   2  106.39    6.70
 -10   4  -2  108.39    5.70
 -10   4  -2  101.89    7.00
 -10   4  -2  109.19    6.70
 -12  -4  -2  825.72   25.40
  12  -4   2  835.22   26.20
 -12  -4  -2  812.92   27.30
 -12  -4  -2  849.41   26.10
 -12  -4  -2  831.32   26.20
  12   4   2  821.22   26.10
 -12   4  -2  817.22   25.40
 -12   4  -2  846.72   23.80
  12   4   2  869.01   24.90
  12   4   2  838.42   27.10
 -12   4  -2  837.52   27.10
 -12   4  -2  849.32   26.10
 -12   4  -2  846.12   27.30
  14  -4   2    7.80    3.30
 -14  -4  -2   10.10    3.70
 -14  -4  -2    1.60    2.60
 -14   4  -2    3.70    3.10
 -14   4  -2    7.80    3.40
 -14   4  -2    3.30    2.70
 -17  -5   2   41.80    5.90
  17  -5  -2   48.80    6.80
  17   5  -2   45.40    6.00
  17   5  -2   40.50    5.70
 -17   5   2   47.20    6.60
 -15  -5   2   62.09    6.50
  15  -5  -2   64.89    5.40
 -15  -5   2   59.89    6.00
  15  -5  -2   55.09    6.20
  15  -5  -2   59.19    6.80
 -15  -5   2   62.39    6.60
  15   5  -2   66.69    6.70
 -15   5   2   60.69    6.70
  15   5  -2   58.59    6.20
  15   5  -2   71.79    5.50
 -15   5   2   71.19    5.80
  15   5  -2   66.59    7.60
  13  -5  -2   55.19    4.70
 -13  -5   2   49.50    5.40
 -13  -5   2   53.99    4.60
  13  -5  -2   55.19    5.70
 -13  -5   2   65.39    5.20
  13  -5  -2   65.99    5.70
  13  -5  -2   59.89    4.70
 -13   5   2   57.09    4.80
 -13   5   2   57.99    5.30
  13   5  -2   50.09    5.20
  13   5  -2   64.69    5.20
  13   5  -2   52.59    6.20
  11  -5  -2  196.38    8.40
 -11  -5   2  175.48    8.20
 -11  -5   2  194.08    8.80
 -11  -5   2  193.88    8.10
  11  -5  -2  189.98    8.20
  11  -5  -2  184.28    8.50
  11  -5  -2  183.38    8.80
 -11   5   2  197.38    8.20
  11   5  -2  194.28    8.30
 -11   5   2  188.88    9.00
  11   5  -2  198.58    9.30
  11   5  -2  186.18    8.30
  -9  -5   2  245.58    8.70
   9  -5  -2  249.97    9.30
  -9  -5   2  247.78    9.10
   9  -5  -2  253.37    9.40
  -9  -5   2  220.98    8.90
   9  -5  -2  255.07    9.60
   9  -5  -2  249.88    9.20
   9   5  -2  260.57    9.20
   9   5  -2  263.37    7.50
   9   5  -2  255.07   10.00
  -9   5   2  250.77    9.90
   9   5  -2  248.08    9.20
  -9   5   2  252.57    9.00
  -9   5   2  239.88    7.10
  -7  -5   2  716.63   19.40
   7  -5  -2  709.73   19.50
   7  -5  -2  727.93   19.60
  -7  -5   2  694.13   18.50
  -7  -5   2  695.03   18.70
   7  -5  -2  688.63   19.00
  -7  -5   2  709.33   18.80
   7  -5  -2  715.53   19.30
  -7  -5   2  742.13   18.30
   7   5  -2  720.33   19.10
   7   5  -2  703.43   19.20
   7   5  -2  718.83   17.70
  -7   5   2  724.03   17.60
  -7   5   2  716.93   19.90
   7   5  -2  730.93   18.50
   7   5  -2  671.13   19.70
  -7   5   2  718.33   18.80
  -5  -5   2    1.80    0.90
  -5  -5   2    3.20    0.90
   5  -5  -2    2.30    1.00
   5  -5  -2    3.00    1.20
   5  -5  -2    3.10    1.00
  -5  -5   2    1.80    0.80
   5  -5  -2    1.70    1.00
   5  -5  -2    3.10    1.00
   5   5  -2    3.10    1.20
  -5   5   2    3.30    0.90
   5   5  -2    3.40    1.10
  -5   5   2    2.90    1.00
  -5   5   2    3.50    0.90
  -5   5   2    3.10    1.30
  -5   5   2    2.70    0.80
   5   5  -2    2.30    0.70
   5   5  -2    2.90    0.80
   5   5  -2    2.40    0.80
   3  -5  -2  688.73   18.50
   3  -5  -2  719.63   17.20
   3  -5  -2  715.13   17.80
  -3  -5   2  709.43   17.90
   3  -5  -2  713.73   17.70
   3  -5  -2  695.23   18.20
   3  -5  -2  714.73   16.70
   3  -5  -2  709.63   17.60
  -3  -5   2  709.73   17.40
   3  -5  -2  722.63   18.00
   3   5  -2  681.13   18.40
  -3   5   2  732.43   17.30
  -3   5   2  718.33   17.60
  -3   5   2  716.13   16.70
  -3   5   2  708.23   17.70
   3   5  -2  723.23   16.70
   3   5  -2  684.03   18.00
   3   5  -2  685.23   17.70
   3   5  -2  697.93   17.60
   3   5  -2  707.93   17.40
   3   5  -2  712.53   17.50
   1  -5  -2   80.79    3.30
   1  -5  -2   87.19    3.40
   1  -5  -2   76.99    3.50
  -1  -5   2   81.49    3.10
  -1  -5   2   84.09    3.20
   1  -5  -2   77.29    3.30
   1  -5  -2   81.59    3.80
   1  -5  -2   79.19    3.40
   1   5  -2   86.69    3.30
   1   5  -2   87.99    3.70
   1   5  -2   82.39    3.20
   1   5  -2   85.29    3.60
  -1   5   2   80.39    3.30
  -1   5   2   82.49    3.00
   1   5  -2   80.09    2.20
   1   5  -2   82.69    3.30
  -1   5   2   86.79    3.60
   1   5  -2   81.69    3.40
  -1  -5  -2  667.03   17.30
   1  -5   2  700.33   16.60
  -1  -5  -2  663.33   17.00
   1  -5   2  663.63   17.00
  -1  -5  -2  678.33   15.90
  -1  -5  -2  653.83   17.60
   1  -5   2  696.33   15.70
  -1  -5  -2  672.63   17.20
   1  -5   2  686.53   17.40
  -1  -5  -2  657.03   17.40
   1  -5   2  680.43   16.90
  -1  -5  -2  650.73   17.30
  -1  -5  -2  671.83   16.50
  -1   5  -2  646.74   16.60
  -1   5  -2  690.73   16.90
  -1   5  -2  678.73   17.80
  -1   5  -2  695.53   15.90
   1   5   2  658.23   17.40
  -1   5  -2  687.83   17.10
   1   5   2  673.93   17.20
   1   5   2  694.23   16.00
  -1   5  -2  665.93   17.40
  -1   5  -2  653.53   17.10
   1   5   2  672.13   18.30
  -1   5  -2  686.83   16.90
  -3  -5  -2   96.99    4.70
  -3  -5  -2  109.49    4.60
  -3  -5  -2  105.99    3.40
  -3  -5  -2  105.89    4.50
  -3  -5  -2  107.49    4.40
  -3  -5  -2  103.79    4.10
   3  -5   2   99.09    4.20
   3  -5   2  100.39    4.30
  -3  -5  -2   96.39    4.20
   3  -5   2  105.09    4.10
   3  -5   2  104.59    3.80
   3  -5   2   93.99    4.60
  -3  -5  -2   91.99    4.40
  -3   5  -2   98.99    4.50
  -3   5  -2  101.89    3.90
  -3   5  -2  107.49    4.60
   3   5   2  102.09    4.70
   3   5   2  100.59    4.20
  -3   5  -2  102.89    4.40
   3   5   2  110.29    3.40
  -3   5  -2  100.69    4.50
  -3   5  -2  102.99    3.70
  -3   5  -2  102.69    5.10
  -5  -5  -2  501.65   14.40
  -5  -5  -2  515.45   14.60
   5  -5   2  494.35   14.40
   5  -5   2  513.45   14.20
   5  -5   2  515.25   15.30
  -5  -5  -2  513.95   14.80
   5  -5   2  499.25   12.90
  -5  -5  -2  509.35   15.30
  -5  -5  -2  498.25   14.90
   5   5   2  500.65   14.80
   5   5   2  506.55   13.50
  -5   5  -2  497.45   14.60
  -5   5  -2  503.55   14.10
  -5   5  -2  512.15   12.60
   5   5   2  530.45   15.30
  -5   5  -2  510.55   14.50
  -5   5  -2  508.25   15.80
  -5   5  -2  485.65   14.70
  -5   5  -2  518.65   15.20
  -7  -5  -2    5.40    1.80
  -7  -5  -2   10.60    2.00
  -7  -5  -2    3.20    1.30
   7  -5   2    7.10    1.60
  -7  -5  -2    2.80    1.40
  -7  -5  -2    5.90    1.60
   7  -5   2    9.90    1.20
   7  -5   2    6.00    1.80
  -7  -5  -2    4.40    1.80
   7   5   2    7.70    2.10
  -7   5  -2    6.70    1.80
  -7   5  -2    4.80    1.60
  -7   5  -2    0.90    1.30
   7   5   2    3.80    1.30
  -7   5  -2    4.80    1.40
   7   5   2    7.10    2.00
  -7   5  -2    6.00    2.00
  -7   5  -2    3.90    1.60
   9  -5   2  152.88    8.10
  -9  -5  -2  166.38    8.70
  -9  -5  -2  157.48    8.10
   9  -5   2  169.58    6.80
  -9  -5  -2  167.68    7.80
  -9  -5  -2  159.28    7.20
  -9  -5  -2  153.58    7.80
  -9  -5  -2  160.18    7.70
  -9   5  -2  161.88    8.00
  -9   5  -2  178.88    8.20
   9   5   2  160.28    8.20
  -9   5  -2  167.18    7.70
  -9   5  -2  163.08    8.50
  -9   5  -2  162.28    7.10
   9   5   2  171.48    7.30
  -9   5  -2  151.48    8.50
   9   5   2  179.28    8.70
 -11  -5  -2   22.50    4.30
 -11  -5  -2   19.70    3.50
 -11  -5  -2   17.00    3.30
 -11  -5  -2   17.40    3.70
 -11  -5  -2   16.50    4.30
  11  -5   2   14.90    3.30
 -11  -5  -2   23.20    3.30
 -11   5  -2   21.90    3.70
 -11   5  -2   16.50    2.80
 -11   5  -2   14.70    3.20
 -11   5  -2   29.00    4.80
 -11   5  -2   17.60    3.50
  11   5   2   12.00    3.00
  11   5   2   19.00    3.30
 -11   5  -2   23.00    4.00
  11   5   2   13.40    3.30
 -13  -5  -2   17.70    4.00
 -13  -5  -2   26.10    4.90
  13  -5   2   22.20    4.30
 -13   5  -2   20.60    4.50
 -13   5  -2   28.00    5.50
 -13   5  -2   25.80    4.40
  13   5   2   13.40    3.40
 -15  -5  -2   24.40    5.00
 -15  -5  -2   13.00    4.00
  15  -5   2   14.00    4.20
 -15   5  -2   15.90    4.80
 -15   5  -2   18.10    4.70
 -15   5  -2   15.70    4.20
 -18  -6   2    3.00    3.00
  18  -6  -2   -2.50    2.50
  18   6  -2   -0.50    2.40
  18   6  -2    5.90    3.10
 -18   6   2    2.20    3.10
  16  -6  -2  216.38   10.70
 -16  -6   2  236.68   11.80
 -16  -6   2  205.98   14.90
  16  -6  -2  230.48   12.10
 -16   6   2  231.28   11.40
  16   6  -2  216.48   11.30
  16   6  -2  229.78   11.60
 -16   6   2  233.98   12.20
 -14  -6   2   20.70    3.70
 -14  -6   2   20.10    3.60
 -14  -6   2   22.60    4.00
  14  -6  -2   26.20    4.60
  14  -6  -2   23.50    3.60
  14  -6  -2   27.30    4.40
  14  -6  -2   23.20    3.70
  14   6  -2   32.00    4.60
 -14   6   2   25.50    4.50
  14   6  -2   23.90    4.00
  14   6  -2   28.10    5.10
 -14   6   2   20.80    3.90
  12  -6  -2  111.69    6.30
 -12  -6   2  117.09    6.70
  12  -6  -2  109.29    7.00
 -12  -6   2  105.39    6.10
  12  -6  -2  114.29    6.90
 -12  -6   2  108.89    6.70
  12  -6  -2  114.19    6.50
  12   6  -2  112.49    7.30
  12   6  -2  106.49    6.60
 -12   6   2   99.09    6.90
  12   6  -2  112.69    6.50
 -12   6   2  107.39    6.40
  10  -6  -2  476.65   15.00
 -10  -6   2  504.35   14.80
  10  -6  -2  459.45   15.20
 -10  -6   2  451.75   14.90
  10  -6  -2  473.85   15.20
 -10  -6   2  464.95   14.90
  10  -6  -2  500.05   15.70
  10   6  -2  474.45   15.20
 -10   6   2  489.85   16.20
 -10   6   2  428.66   12.60
 -10   6   2  485.95   14.90
  10   6  -2  495.65   16.30
  10   6  -2  468.55   14.90
  -8  -6   2    8.10    1.60
   8  -6  -2    6.20    1.70
  -8  -6   2    8.90    1.70
  -8  -6   2    8.90    1.80
   8  -6  -2   10.30    2.00
   8  -6  -2    7.70    1.70
   8  -6  -2    6.20    1.80
   8  -6  -2   10.30    2.00
  -8  -6   2    6.10    1.60
  -8   6   2    6.70    1.20
  -8   6   2    9.40    1.70
   8   6  -2    9.60    1.80
  -8   6   2    9.60    2.20
   8   6  -2    7.10    1.30
   8   6  -2    5.50    1.50
  -8   6   2   11.60    2.00
   8   6  -2    8.90    2.10
  -6  -6   2 1704.13   41.70
  -6  -6   2 1815.72   43.00
   6  -6  -2 1776.62   43.20
   6  -6  -2 1755.82   42.20
   6  -6  -2 1736.13   42.30
   6  -6  -2 1765.42   43.10
  -6  -6   2 1778.62   42.00
  -6  -6   2 1846.82   41.70
   6  -6  -2 1742.23   42.50
  -6  -6   2 1783.42   41.40
   6  -6  -2 1773.92   42.20
   6   6  -2 1775.72   41.60
   6   6  -2 1734.23   42.70
  -6   6   2 1815.52   42.40
  -6   6   2 1774.92   41.50
  -6   6   2 1746.73   43.50
   6   6  -2 1811.82   42.50
   6   6  -2 1814.02   41.20
   6   6  -2 1716.63   43.20
   4  -6  -2   30.20    2.20
   4  -6  -2   31.40    2.30
   4  -6  -2   29.50    2.00
   4  -6  -2   28.10    2.50
  -4  -6   2   35.30    1.70
   4  -6  -2   32.10    2.60
   4  -6  -2   35.30    2.40
  -4  -6   2   26.60    2.20
  -4  -6   2   30.10    2.10
   4   6  -2   32.20    2.20
  -4   6   2   32.50    2.30
   4   6  -2   30.70    2.60
   4   6  -2   31.20    2.40
  -4   6   2   32.40    1.90
  -4   6   2   29.70    2.50
   4   6  -2   31.20    2.10
  -4   6   2   29.00    2.10
   4   6  -2   32.10    1.20
   4   6  -2   30.20    2.20
   2  -6  -2 1385.06   31.40
  -2  -6   2 1341.77   31.10
   2  -6  -2 1294.67   31.60
   2  -6  -2 1304.57   31.70
  -2  -6   2 1308.97   31.30
   2  -6  -2 1269.27   31.30
   2  -6  -2 1355.06   30.00
   2  -6  -2 1296.87   32.20
   2   6  -2 1393.16   31.20
  -2   6   2 1146.79   30.70
  -2   6   2 1321.77   30.00
   2   6  -2 1316.37   30.80
  -2   6   2 1277.17   31.20
  -2   6   2 1339.17   31.50
   2   6  -2 1261.97   31.40
   2   6  -2 1339.97   31.10
   2   6  -2 1302.17   31.20
   2   6  -2 1322.27   31.70
   0  -6  -2  129.19    5.20
   0  -6  -2  122.59    4.90
   0  -6  -2  130.39    5.20
   0  -6  -2  132.29    4.80
   0  -6   2  139.89    3.90
   0  -6   2  136.49    4.40
   0  -6   2  134.89    4.80
   0  -6   2  137.49    5.30
   0  -6  -2  125.99    5.30
   0  -6  -2  130.29    4.90
   0   6   2  142.89    5.30
   0   6  -2  135.99    5.30
   0   6  -2  135.59    5.00
   0   6  -2  141.89    4.90
   0   6  -2  130.49    3.90
   0   6  -2  136.29    5.30
   0   6  -2  133.79    4.90
   0   6  -2  138.29    5.60
   0   6   2  136.49    4.70
  -2  -6  -2   71.59    3.90
  -2  -6  -2   77.49    3.20
  -2  -6  -2   76.59    3.80
  -2  -6  -2   76.19    3.80
   2  -6   2   76.59    3.50
   2  -6   2   80.49    3.70
   2  -6   2   74.59    3.50
  -2  -6  -2   74.89    3.80
  -2  -6  -2   79.19    3.90
  -2  -6  -2   82.39    3.00
   2  -6   2   74.89    3.80
  -2  -6  -2   76.79    3.70
   2  -6   2   81.79    2.40
   2  -6   2   78.79    3.40
  -2   6  -2   81.99    3.80
   2   6   2   75.49    3.90
   2   6   2   78.19    3.90
  -2   6  -2   72.99    3.80
  -2   6  -2   76.79    3.40
  -2   6  -2   77.89    4.30
  -2   6  -2   74.69    3.40
  -2   6  -2   70.29    3.70
  -2   6  -2   82.09    2.90
   2   6   2   73.19    3.10
   4  -6   2  412.16   13.20
   4  -6   2  428.16   12.60
   4  -6   2  446.76   12.80
  -4  -6  -2  441.96   12.70
  -4  -6  -2  439.56   13.00
  -4  -6  -2  462.35   12.90
   4  -6   2  425.56   11.80
  -4  -6  -2  440.26   12.60
  -4  -6  -2  434.86   13.00
  -4  -6  -2  418.06   12.80
  -4  -6  -2  419.66   13.20
  -4   6  -2  438.26   12.90
   4   6   2  426.56   12.60
  -4   6  -2  433.36   12.90
  -4   6  -2  434.76   12.80
  -4   6  -2  436.86   14.00
  -4   6  -2  434.26   13.00
   4   6   2  425.86   11.30
  -4   6  -2  449.46   11.60
  -4   6  -2  450.85   12.00
   6  -6   2   38.10    3.20
   6  -6   2   37.10    2.40
  -6  -6  -2   48.60    3.70
  -6  -6  -2   44.70    3.40
   6  -6   2   43.60    3.80
   6  -6   2   49.80    3.40
  -6  -6  -2   40.50    3.20
  -6  -6  -2   39.80    4.10
  -6  -6  -2   45.00    3.80
  -6   6  -2   44.00    4.20
  -6   6  -2   40.90    3.40
  -6   6  -2   46.80    3.20
  -6   6  -2   42.50    3.60
  -6   6  -2   42.50    4.90
   6   6   2   42.50    2.80
  -6   6  -2   49.50    3.40
   6   6   2   41.80    3.50
   6   6   2   40.40    4.10
  -8  -6  -2  581.34   18.20
   8  -6   2  582.24   18.50
  -8  -6  -2  606.24   17.90
   8  -6   2  556.54   17.60
  -8  -6  -2  587.24   17.70
   8  -6   2  562.64   16.80
  -8  -6  -2  568.64   18.00
  -8  -6  -2  592.84   17.50
  -8  -6  -2  584.44   18.80
  -8   6  -2  586.14   18.60
  -8   6  -2  611.14   18.20
   8   6   2  572.64   18.40
  -8   6  -2  584.84   18.20
  -8   6  -2  594.44   17.20
  -8   6  -2  606.34   17.50
  -8   6  -2  564.84   19.20
   8   6   2  583.34   18.30
   8   6   2  590.24   16.70
 -10  -6  -2    4.30    2.30
 -10  -6  -2    3.60    1.80
 -10  -6  -2    3.80    1.90
 -10  -6  -2    5.50    2.20
  10  -6   2    6.50    2.50
 -10  -6  -2    5.00    1.90
 -10  -6  -2    6.50    2.30
 -10   6  -2    6.40    2.30
 -10   6  -2    4.70    2.30
 -10   6  -2    4.50    2.40
 -10   6  -2    6.40    2.50
 -10   6  -2    6.40    1.80
  10   6   2    7.60    2.50
 -10   6  -2    7.50    2.40
  10   6   2    7.50    1.90
  10   6   2    5.50    2.10
  12  -6   2  169.38    9.70
 -12  -6  -2  188.88   11.90
 -12  -6  -2  174.98    8.50
 -12  -6  -2  161.48    9.40
 -12  -6  -2  148.99    9.20
 -12  -6  -2  164.08    9.70
 -12   6  -2  171.28    9.60
 -12   6  -2  185.08   10.40
 -12   6  -2  175.08   10.50
 -12   6  -2  182.38    9.20
  12   6   2  151.28    9.40
  12   6   2  163.28    9.50
  14  -6   2   65.69    7.40
 -14  -6  -2   74.19    8.10
 -14  -6  -2   78.59    8.20
 -14   6  -2   86.19    7.00
 -14   6  -2   74.59    8.40
  14   6   2   69.79    7.70
 -14   6  -2   87.09    8.60
  17  -7  -2  387.66   17.30
  17  -7  -2  416.16   17.60
 -17  -7   2  422.46   17.30
  17  -7  -2  392.56   16.90
 -17   7   2  423.76   17.90
  17   7  -2  395.06   16.90
  17   7  -2  405.76   16.70
 -15  -7   2   26.30    4.40
 -15  -7   2   14.60    4.00
  15  -7  -2   25.80    4.20
  15  -7  -2   30.00    4.60
  15  -7  -2   23.20    4.90
 -15  -7   2   23.20    4.30
 -15   7   2   27.40    5.30
 -15   7   2   20.20    3.90
  15   7  -2   18.10    3.90
  15   7  -2   23.90    4.10
  13  -7  -2  490.45   17.60
  13  -7  -2  492.95   17.00
 -13  -7   2  517.85   17.10
  13  -7  -2  497.85   16.70
 -13  -7   2  481.95   17.10
  13  -7  -2  537.85   18.70
 -13  -7   2  508.75   17.60
  13   7  -2  503.95   18.70
  13   7  -2  518.05   17.80
  13   7  -2  508.55   17.20
 -13   7   2  523.65   18.80
 -13   7   2  493.85   17.00
  11  -7  -2    0.90    1.30
  11  -7  -2    3.10    1.80
 -11  -7   2    6.10    1.90
  11  -7  -2   15.50    3.20
  11  -7  -2    4.90    1.80
  11  -7  -2    5.30    2.00
 -11  -7   2    5.20    1.80
 -11  -7   2    4.40    1.80
  11   7  -2    3.00    1.80
  11   7  -2    5.40    2.20
  11   7  -2    2.50    1.90
 -11   7   2    5.60    2.30
 -11   7   2    1.40    1.40
  -9  -7   2  480.55   14.60
  -9  -7   2  487.25   14.80
   9  -7  -2  475.65   15.10
  -9  -7   2  482.75   15.30
  -9  -7   2  450.95   14.50
   9  -7  -2  492.05   15.40
   9  -7  -2  481.75   15.40
   9  -7  -2  470.25   15.10
   9  -7  -2  510.75   15.50
   9   7  -2  497.75   13.50
  -9   7   2  467.45   13.30
  -9   7   2  477.75   16.20
   9   7  -2  508.65   15.10
   9   7  -2  488.75   15.40
   9   7  -2  503.55   16.10
  -9   7   2  475.05   14.90
   7  -7  -2  504.85   15.50
  -7  -7   2  503.95   14.40
  -7  -7   2  529.45   14.80
  -7  -7   2  487.05   14.00
   7  -7  -2  490.95   15.00
   7  -7  -2  532.15   15.00
   7  -7  -2  511.05   15.60
  -7  -7   2  522.85   15.40
   7  -7  -2  512.85   14.60
   7  -7  -2  511.15   14.90
   7  -7  -2  528.55   15.00
  -7   7   2  517.85   14.90
   7   7  -2  546.55   13.90
  -7   7   2  512.95   14.10
  -7   7   2  542.45   16.40
   7   7  -2  490.65   15.20
   7   7  -2  515.65   14.90
   7   7  -2  511.95   14.10
   7   7  -2  518.35   15.80
  -7   7   2  534.15   14.70
  -5  -7   2  338.37   10.30
   5  -7  -2  352.46   10.60
   5  -7  -2  352.16   11.20
   5  -7  -2  325.67   10.60
  -5  -7   2  379.76   10.10
  -5  -7   2  345.37   10.90
   5  -7  -2  355.46   10.50
   5  -7  -2  347.67   10.30
   5  -7  -2  329.07   11.10
  -5  -7   2  359.36    9.60
  -5   7   2  325.87   10.10
   5   7  -2  354.76   11.00
   5   7  -2  338.27   11.20
  -5   7   2  357.96   10.30
  -5   7   2  350.16   11.50
  -5   7   2  345.77   10.20
   5   7  -2  351.26   10.30
   5   7  -2  351.36    8.80
  -5   7   2  344.17   10.50
   3  -7  -2 3599.74   84.99
   3  -7  -2 3680.33   83.99
   3  -7  -2 3777.72   84.29
   3  -7  -2 3812.92   82.89
   3  -7  -2 3626.64   84.49
  -3  -7   2 3662.43   84.09
   3  -7  -2 3577.74   84.09
  -3  -7   2 3616.34   83.59
   3   7  -2 3706.03   83.79
  -3   7   2 3770.52   83.99
  -3   7   2 3589.84   81.79
  -3   7   2 3746.13   84.09
   3   7  -2 3494.15   84.59
   3   7  -2 3774.52   82.69
   3   7  -2 3765.42   83.99
  -3   7   2 3695.73   82.29
   3   7  -2 3547.04   84.29
   3   7  -2 3600.74   83.89
  -1  -7   2   14.40    1.70
  -1  -7   2   10.00    1.40
   1  -7  -2    8.30    1.40
   1  -7  -2    7.10    1.30
  -1  -7   2   10.40    1.80
   1  -7  -2   10.70    1.70
   1  -7  -2    9.80    1.60
   1  -7  -2    8.30    1.60
   1   7  -2    8.60    1.50
   1   7  -2    7.70    1.50
   1   7  -2    8.90    1.40
  -1   7   2   10.60    1.30
   1   7  -2    8.10    1.50
  -1   7   2    8.90    1.50
  -1   7   2   10.70    1.80
   1   7  -2   10.70    1.50
   1   7  -2   10.40    1.60
  -1  -7  -2 3610.04   79.89
   1  -7   2 3621.14   78.69
  -1  -7  -2 3412.36   80.19
  -1  -7  -2 3418.46   80.39
  -1  -7  -2 3422.86   80.19
   1  -7   2 3493.35   80.19
   1  -7   2 3420.56   78.49
  -1  -7  -2 3411.36   79.99
   1  -7   2 3666.93   79.29
  -1  -7  -2 3431.16   79.39
  -1  -7  -2 3507.15   79.89
   1  -7   2 3543.45   80.59
  -1   7  -2 3479.85   79.99
  -1   7  -2 3575.24   80.39
  -1   7  -2 3440.16   79.79
   1   7   2 3405.96   80.19
  -1   7  -2 3447.16   80.49
   1   7   2 3383.26   77.89
   1   7   2 3410.66   79.59
  -3  -7  -2  127.69    5.70
   3  -7   2  146.49    3.70
   3  -7   2  139.99    5.50
  -3  -7  -2  147.49    5.80
  -3  -7  -2  128.89    5.70
  -3  -7  -2  132.19    5.70
  -3  -7  -2  139.59    4.80
  -3  -7  -2  143.89    4.90
  -3  -7  -2  129.39    5.70
   3  -7   2  127.89    5.50
  -3  -7  -2  138.79    6.00
   3  -7   2  145.89    5.90
   3  -7   2  122.29    5.10
   3   7   2  140.09    5.10
  -3   7  -2  134.99    5.80
  -3   7  -2  141.99    5.50
  -3   7  -2  139.99    4.60
   3   7   2  129.89    3.90
   3   7   2  136.19    5.90
  -3   7  -2  134.59    6.40
  -3   7  -2  137.39    5.70
   5  -7   2 1921.21   47.20
  -5  -7  -2 2010.40   49.20
   5  -7   2 2021.00   48.50
   5  -7   2 2050.69   48.50
  -5  -7  -2 2056.99   48.80
  -5  -7  -2 1936.51   48.60
  -5  -7  -2 2009.50   48.20
  -5  -7  -2 1966.10   48.70
  -5  -7  -2 2006.40   48.50
   5  -7   2 2025.90   49.40
  -5   7  -2 2085.29   47.40
   5   7   2 1984.60   48.20
  -5   7  -2 2011.80   48.90
   5   7   2 1991.80   49.10
   5   7   2 1966.80   46.50
  -5   7  -2 1978.10   48.40
  -5   7  -2 1996.50   48.60
  -5   7  -2 2009.10   50.19
  -5   7  -2 2065.69   48.80
  -7  -7  -2  346.07   12.10
   7  -7   2  336.77   11.20
  -7  -7  -2  324.37   11.70
  -7  -7  -2  320.87   11.40
   7  -7   2  312.37   11.40
  -7  -7  -2  337.97   11.60
  -7  -7  -2  340.07   11.40
  -7  -7  -2  313.77   12.10
  -7   7  -2  343.57   12.00
  -7   7  -2  327.07   10.80
  -7   7  -2  312.87   11.00
   7   7   2  311.47   12.00
  -7   7  -2  323.17   11.60
   7   7   2  330.27   11.80
  -7   7  -2  312.57   12.70
   7   7   2  345.87   10.30
  -7   7  -2  331.57   12.10
  -9  -7  -2  140.19    7.20
   9  -7   2  132.89    7.70
   9  -7   2  121.89    6.30
  -9  -7  -2  126.19    7.40
  -9  -7  -2  136.99    6.90
  -9  -7  -2  139.09    7.00
  -9  -7  -2  120.19    7.00
  -9  -7  -2  141.39    8.00
   9  -7   2  133.39    7.10
   9   7   2  105.69    7.00
   9   7   2  128.49    7.30
  -9   7  -2  135.29    7.70
  -9   7  -2  123.59    7.90
  -9   7  -2  133.29    6.70
  -9   7  -2  128.89    7.30
  -9   7  -2  131.59    6.60
  -9   7  -2  133.19    7.20
  11  -7   2  207.48    9.90
 -11  -7  -2  203.88   11.00
 -11  -7  -2  198.08   10.20
 -11  -7  -2  209.98    9.60
  11  -7   2  207.48   10.70
 -11  -7  -2  203.58    9.50
 -11  -7  -2  194.18   10.10
 -11   7  -2  213.78   11.50
 -11   7  -2  207.58   10.40
 -11   7  -2  203.58    9.60
 -11   7  -2  218.58    9.20
 -11   7  -2  221.98   10.90
  11   7   2  219.18   10.70
  11   7   2  194.48   10.30
 -13  -7  -2   10.90    3.70
  13  -7   2    6.90    3.10
 -13  -7  -2    7.20    3.20
 -13   7  -2   15.10    3.90
 -13   7  -2    6.90    2.80
 -13   7  -2   14.80    4.50
  13   7   2   10.40    3.40
 -16  -8   2  139.39    8.90
  16  -8  -2  127.39    9.10
  16  -8  -2  129.79    8.90
  16  -8  -2  134.69    8.60
  16   8  -2  142.99    9.30
 -16   8   2  129.59    9.50
  16   8  -2  128.29    8.70
  14  -8  -2   55.09    6.10
  14  -8  -2   68.69    5.70
 -14  -8   2   66.49    6.60
  14  -8  -2   69.59    6.90
 -14  -8   2   55.09    5.70
  14  -8  -2   62.79    7.00
  14   8  -2   65.29    7.20
 -14   8   2   57.29    6.90
 -14   8   2   53.99    5.70
  14   8  -2   56.39    6.20
  14   8  -2   65.89    6.60
  12  -8  -2  165.38    8.20
  12  -8  -2  172.58    8.70
  12  -8  -2  166.18    9.00
 -12  -8   2  174.08    8.50
  12  -8  -2  175.18    7.50
  12  -8  -2  176.28    8.80
 -12  -8   2  172.98    8.50
  12  -8  -2  168.58    8.80
 -12  -8   2  167.28    8.30
 -12   8   2  164.78    8.40
  12   8  -2  167.68    8.70
  12   8  -2  171.68    8.30
  12   8  -2  168.48    9.40
 -12   8   2  171.48    9.60
  10  -8  -2   13.40    2.30
  10  -8  -2   12.80    2.40
 -10  -8   2   19.30    2.90
  10  -8  -2   11.50    2.40
  10  -8  -2   10.30    2.50
 -10  -8   2   13.20    2.40
 -10  -8   2   17.70    2.90
  10  -8  -2   13.70    2.70
  10  -8  -2   16.80    3.00
 -10  -8   2   13.50    2.60
  10  -8  -2   16.30    2.90
  10   8  -2   12.90    3.00
 -10   8   2   15.60    2.20
  10   8  -2   18.80    2.40
  10   8  -2   18.30    2.90
 -10   8   2   14.50    3.20
 -10   8   2   13.30    2.50
  10   8  -2   12.50    2.70
   8  -8  -2  176.78    7.60
  -8  -8   2  173.28    7.10
  -8  -8   2  163.38    6.50
  -8  -8   2  161.28    6.80
   8  -8  -2  178.38    7.80
  -8  -8   2  185.28    7.80
   8  -8  -2  180.98    7.90
   8  -8  -2  169.58    6.80
   8  -8  -2  160.68    7.20
   8  -8  -2  167.48    7.30
   8   8  -2  176.58    6.60
  -8   8   2  184.38    7.50
   8   8  -2  177.58    7.30
  -8   8   2  172.78    6.50
   8   8  -2  168.08    7.60
   8   8  -2  171.88    7.90
  -8   8   2  190.88    8.60
   6  -8  -2   78.39    4.70
  -6  -8   2   78.09    4.50
   6  -8  -2   72.99    4.30
   6  -8  -2   69.09    4.00
   6  -8  -2   74.19    4.60
  -6  -8   2   81.19    4.20
   6  -8  -2   80.69    4.40
  -6  -8   2   82.09    3.30
   6  -8  -2   80.59    4.20
  -6  -8   2   71.49    3.60
  -6   8   2   82.69    4.10
  -6   8   2   82.39    4.20
   6   8  -2   73.29    4.50
  -6   8   2   80.89    4.30
   6   8  -2   79.09    4.10
   6   8  -2   80.59    4.80
   6   8  -2   80.79    3.10
  -6   8   2   79.79    5.00
   4  -8  -2  114.79    5.00
  -4  -8   2  112.59    5.20
   4  -8  -2  108.49    5.60
  -4  -8   2  115.99    4.90
   4  -8  -2  114.99    5.50
  -4  -8   2  123.99    4.70
   4  -8  -2  121.29    5.20
   4  -8  -2  115.79    4.50
  -4  -8   2  130.99    3.70
   4  -8  -2  107.69    5.10
   4   8  -2  109.89    5.20
  -4   8   2  117.09    5.00
   4   8  -2  103.99    5.30
  -4   8   2  124.09    5.20
   4   8  -2  107.79    4.90
   4   8  -2  114.59    5.00
  -4   8   2  115.59    4.30
  -4   8   2  108.49    5.50
  -4   8   2  115.59    4.80
   2  -8  -2    1.70    1.10
  -2  -8   2    1.00    0.80
  -2  -8   2    0.70    0.60
   2  -8  -2    1.40    0.90
   2  -8  -2    0.70    0.80
   2  -8  -2    1.90    1.20
  -2  -8   2   -0.20    0.60
   2  -8  -2    0.90    1.00
   2   8  -2    1.20    0.70
  -2   8   2    1.60    0.90
   2   8  -2    1.30    1.00
  -2   8   2    0.10    0.60
  -2   8   2    1.50    0.90
  -2   8   2    0.70    0.50
   2   8  -2    1.00    0.70
   2   8  -2    0.60    0.70
   2   8  -2    1.20    0.90
   0  -8   2   46.10    3.20
   0  -8   2   44.80    2.60
   0  -8  -2   44.90    3.10
   0  -8  -2   42.20    3.00
   0  -8  -2   43.60    3.30
   0  -8   2   48.30    1.80
   0  -8   2   45.20    2.60
   0  -8  -2   44.10    3.00
   0  -8   2   43.90    2.80
   0  -8  -2   44.10    2.80
   0  -8  -2   42.60    2.90
   0  -8   2   46.90    3.30
   0  -8  -2   48.10    3.00
   0   8  -2   47.20    3.10
   0   8  -2   45.20    3.10
   0   8   2   42.40    3.00
   0   8  -2   47.70    3.20
   0   8   2   45.90    2.70
   0   8  -2   42.20    2.90
  -2  -8  -2  305.87   10.10
  -2  -8  -2  298.77    9.60
  -2  -8  -2  290.17    9.90
  -2  -8  -2  305.37    9.70
   2  -8   2  312.97    9.60
   2  -8   2  297.37   10.10
   2  -8   2  296.97    8.90
   2  -8   2  294.67    9.10
   2  -8   2  300.47    8.20
  -2  -8  -2  319.67   10.00
  -2  -8  -2  295.47    9.00
   2  -8   2  284.87    9.70
  -2  -8  -2  306.27    9.90
   2   8   2  284.57    8.20
   2   8   2  306.77    9.70
  -2   8  -2  307.37   10.00
  -2   8  -2  291.37    9.80
  -2   8  -2  281.87    9.60
  -2   8  -2  291.17   10.30
   2   8   2  287.87    9.80
  -4  -8  -2  225.38    8.40
  -4  -8  -2  231.68    8.40
   4  -8   2  229.28    8.60
  -4  -8  -2  227.98    8.60
  -4  -8  -2  220.28    8.50
  -4  -8  -2  216.28    8.40
   4  -8   2  227.98    8.30
  -4  -8  -2  219.38    8.20
   4  -8   2  215.38    7.80
  -4   8  -2  234.08    7.10
   4   8   2  208.68    8.40
   4   8   2  219.48    7.70
  -4   8  -2  222.18    8.30
  -4   8  -2  229.08    8.50
  -4   8  -2  207.68    9.00
   4   8   2  218.88    6.30
  -4   8  -2  221.38    7.90
  -4   8  -2  230.98    8.60
   6  -8   2  121.79    5.50
  -6  -8  -2  144.59    7.00
   6  -8   2  135.39    7.00
   6  -8   2  151.58    6.70
  -6  -8  -2  137.69    6.60
   6  -8   2  133.19    6.40
  -6  -8  -2  135.79    6.60
  -6  -8  -2  126.69    6.40
  -6  -8  -2  138.19    6.70
  -6   8  -2  143.79    6.50
  -6   8  -2  129.79    6.50
  -6   8  -2  132.79    6.70
   6   8   2  144.09    7.00
  -6   8  -2  137.19    6.50
   6   8   2  141.59    6.50
  -6   8  -2  142.89    5.80
  -6   8  -2  124.49    7.20
  -8  -8  -2    1.00    1.50
   8  -8   2    1.50    1.40
   8  -8   2    0.70    1.40
  -8  -8  -2    2.50    1.40
   8  -8   2    1.90    1.40
  -8  -8  -2    0.50    1.20
  -8  -8  -2   -0.80    1.20
  -8  -8  -2    7.20    2.20
  -8  -8  -2   -0.10    1.20
   8   8   2    0.90    1.40
  -8   8  -2   -0.40    1.30
  -8   8  -2   -0.90    1.20
  -8   8  -2    1.50    1.50
  -8   8  -2    1.60    1.90
  -8   8  -2    2.20    1.80
   8   8   2    0.90    1.70
  -8   8  -2    1.20    1.20
 -10  -8  -2   77.49    6.30
 -10  -8  -2   75.59    6.00
 -10  -8  -2   78.99    5.70
 -10  -8  -2   77.29    5.50
  10  -8   2   91.99    6.80
  10  -8   2   79.39    5.80
 -10  -8  -2   74.69    5.90
 -10   8  -2   76.69    6.80
 -10   8  -2   75.19    6.20
 -10   8  -2   80.29    6.10
 -10   8  -2   79.09    6.10
 -10   8  -2   81.69    5.50
  10   8   2   82.49    6.20
  10   8   2   72.09    6.10
 -10   8  -2   81.89    5.40
 -12  -8  -2    0.60    2.00
 -12  -8  -2    1.20    1.70
 -12  -8  -2    2.50    2.10
  12  -8   2    0.60    1.80
  12  -8   2    0.00    2.20
  12   8   2    1.10    2.30
 -12   8  -2   -0.40    2.20
 -12   8  -2    0.40    2.00
 -12   8  -2   -1.10    2.20
 -14  -8  -2   70.49    8.00
 -14  -8  -2   84.29    8.50
  14  -8   2  100.09    9.90
 -14   8  -2   62.39   10.30
 -14   8  -2   80.89    9.60
  14   8   2   78.39    8.30
 -14   8  -2   83.19    8.80
  17  -9  -2  257.27   12.80
  17  -9  -2  258.77   13.40
 -17  -9   2  262.67   13.30
  17  -9  -2  252.17   13.40
  17   9  -2  271.17   13.00
 -17   9   2  247.88   14.00
  17   9  -2  257.67   13.40
 -15  -9   2    8.70    3.20
  15  -9  -2    9.00    3.10
  15  -9  -2   12.70    3.40
  15  -9  -2    6.50    3.00
  15   9  -2   10.80    3.40
  15   9  -2    5.10    2.70
 -15   9   2    7.90    3.40
 -15   9   2    6.30    3.00
  13  -9  -2  497.15   17.10
  13  -9  -2  498.05   17.90
  13  -9  -2  522.05   18.10
 -13  -9   2  498.85   17.20
 -13  -9   2  506.55   17.40
  13  -9  -2  479.95   17.40
 -13   9   2  504.85   19.20
  13   9  -2  481.15   17.90
  13   9  -2  507.95   17.20
 -13   9   2  481.95   17.30
  13   9  -2  518.05   19.00
  11  -9  -2  103.39    5.40
 -11  -9   2   88.69    6.10
 -11  -9   2   92.99    5.90
 -11  -9   2   89.49    5.70
  11  -9  -2   88.09    6.00
  11  -9  -2   98.29    6.40
  11  -9  -2   97.09    6.10
  11  -9  -2   88.89    5.90
 -11  -9   2   90.79    6.20
  11  -9  -2   82.69    5.90
  11   9  -2   92.29    5.80
  11   9  -2   90.49    6.60
  11   9  -2   91.19    6.40
 -11   9   2   84.89    5.90
  11   9  -2  107.19    5.20
 -11   9   2   98.89    7.20
   9  -9  -2  697.43   19.70
   9  -9  -2  737.33   20.80
  -9  -9   2  701.53   20.10
   9  -9  -2  701.23   20.60
  -9  -9   2  738.23   21.40
  -9  -9   2  670.93   19.50
  -9  -9   2  727.83   20.60
   9  -9  -2  717.83   21.20
   9  -9  -2  712.03   21.30
   9  -9  -2  711.13   21.00
   9   9  -2  715.13   21.70
   9   9  -2  749.23   19.60
   9   9  -2  711.53   20.40
  -9   9   2  716.23   22.40
   9   9  -2  693.73   21.10
  -9   9   2  698.33   20.70
  -9   9   2  706.63   19.40
   7  -9  -2   34.90    4.10
  -7  -9   2   36.00    2.40
   7  -9  -2   27.30    3.20
  -7  -9   2   35.80    3.90
   7  -9  -2   33.90    3.60
  -7  -9   2   28.30    3.20
   7  -9  -2   31.90    3.30
   7  -9  -2   26.00    3.40
   7  -9  -2   31.80    3.20
  -7  -9   2   31.00    3.00
   7   9  -2   32.30    3.30
  -7   9   2   27.40    3.10
   7   9  -2   34.40    3.30
  -7   9   2   35.30    3.50
   7   9  -2   32.60    3.90
  -7   9   2   29.40    3.90
   7   9  -2   33.90    3.80
   5  -9  -2   28.80    3.50
  -5  -9   2   32.20    3.50
   5  -9  -2   28.20    3.00
  -5  -9   2   34.40    2.80
   5  -9  -2   30.30    3.60
  -5  -9   2   35.10    2.00
   5  -9  -2   35.10    3.40
   5  -9  -2   29.70    3.10
   5  -9  -2   31.20    2.50
  -5   9   2   26.90    2.30
   5   9  -2   32.60    3.50
  -5   9   2   24.90    3.20
  -5   9   2   37.10    2.90
  -5   9   2   34.70    3.90
   5   9  -2   28.30    2.90
  -5   9   2   28.40    3.00
   5   9  -2   25.80    3.10
  -3  -9   2  234.08    8.20
   3  -9  -2  218.58    8.40
   3  -9  -2  228.78    8.90
  -3  -9   2  237.98    7.90
   3  -9  -2  222.98    8.20
   3  -9  -2  221.38    8.20
   3  -9  -2  226.78    8.10
  -3  -9   2  251.37    8.90
   3   9  -2  229.18    8.00
  -3   9   2  232.98    7.80
  -3   9   2  231.88    8.20
  -3   9   2  209.78    6.30
   3   9  -2  223.18    8.10
   3   9  -2  239.18    7.10
  -3   9   2  240.98    8.20
   3   9  -2  227.38    8.50
   3   9  -2  226.68    8.20
   3   9  -2  228.78    8.20
  -3   9   2  223.98    6.50
  -1  -9   2  936.31   24.80
  -1  -9   2  948.81   24.00
   1  -9  -2  964.30   24.50
   1  -9  -2  940.71   25.20
  -1  -9   2  968.00   23.60
   1  -9  -2  945.01   24.50
  -1  -9   2  932.81   23.80
   1  -9  -2  916.31   24.10
  -1  -9   2  935.21   25.10
   1  -9  -2  941.21   24.40
   1   9  -2  940.91   24.30
   1   9  -2  898.61   24.40
   1   9  -2  944.01   23.90
  -1   9   2  960.50   24.60
   1   9  -2  922.11   24.10
  -1   9   2  944.51   23.10
   1   9  -2  913.21   24.30
  -1   9   2  934.61   24.30
  -1  -9  -2  172.68    7.30
  -1  -9  -2  172.78    6.50
   1  -9   2  161.38    5.80
  -1  -9  -2  168.28    6.70
   1  -9   2  174.68    5.30
   1  -9   2  180.68    7.40
   1  -9   2  173.98    6.60
  -1  -9  -2  177.68    7.00
  -1  -9  -2  173.28    6.80
   1  -9   2  178.98    7.20
  -1  -9  -2  161.38    6.80
  -1  -9  -2  166.58    6.40
   1   9   2  167.08    6.90
  -1   9  -2  167.98    7.10
  -1   9  -2  181.28    6.90
  -1   9  -2  169.78    7.00
  -1   9  -2  165.98    6.80
   1   9   2  164.08    4.80
   1   9   2  171.38    6.50
  -3  -9  -2   94.99    4.90
  -3  -9  -2   87.99    5.00
  -3  -9  -2   99.99    4.40
   3  -9   2   96.29    3.50
  -3  -9  -2  100.49    5.00
   3  -9   2   95.89    4.90
  -3  -9  -2   98.39    5.30
  -3  -9  -2   93.89    5.00
   3  -9   2   96.39    5.00
   3  -9   2   94.49    5.30
  -3  -9  -2   93.79    5.10
   3   9   2   96.59    5.10
  -3   9  -2   94.59    5.10
  -3   9  -2   92.49    5.50
   3   9   2   87.89    4.00
   3   9   2  102.99    5.30
  -3   9  -2   97.89    5.10
  -3   9  -2   95.79    5.20
  -5  -9  -2  497.15   15.30
   5  -9   2  496.25   15.30
  -5  -9  -2  508.95   15.40
  -5  -9  -2  482.05   15.50
   5  -9   2  493.15   15.50
  -5  -9  -2  505.25   15.40
  -5  -9  -2  490.55   15.50
  -5  -9  -2  509.95   15.70
   5  -9   2  470.95   14.60
   5   9   2  495.65   15.70
  -5   9  -2  496.95   15.70
  -5   9  -2  487.25   16.50
  -5   9  -2  476.15   15.10
  -5   9  -2  503.25   15.50
   5   9   2  510.65   14.70
   7  -9   2  113.59    6.30
  -7  -9  -2  105.39    6.10
  -7  -9  -2  109.89    6.60
   7  -9   2  102.89    6.10
  -7  -9  -2  118.79    6.60
  -7  -9  -2  114.79    6.50
  -7  -9  -2  103.99    6.30
  -7   9  -2  122.69    5.60
   7   9   2  131.69    6.60
  -7   9  -2  123.29    6.90
  -7   9  -2  117.29    6.60
  -7   9  -2  116.29    7.40
  -7   9  -2  114.09    6.20
   7   9   2  116.19    6.70
  -7   9  -2  124.79    6.60
  -9  -9  -2   20.20    3.70
  -9  -9  -2   16.10    3.70
  -9  -9  -2   20.30    3.20
  -9  -9  -2   19.90    3.40
  -9  -9  -2   17.10    3.50
  -9  -9  -2   21.60    3.70
   9  -9   2   24.70    3.70
   9  -9   2   12.40    2.90
   9  -9   2   19.30    4.00
  -9   9  -2   17.40    3.30
  -9   9  -2   12.90    3.40
   9   9   2   15.30    3.20
  -9   9  -2   14.60    3.40
  -9   9  -2   16.60    3.00
  -9   9  -2   17.10    3.30
   9   9   2   18.70    3.70
  -9   9  -2   19.50    3.10
 -11  -9  -2  264.77   12.90
 -11  -9  -2  281.87   12.60
  11  -9   2  281.37   13.00
  11  -9   2  261.07   11.70
 -11  -9  -2  267.87   11.60
 -11  -9  -2  274.97   12.50
  11   9   2  242.98   12.10
 -11   9  -2  256.57   12.30
 -11   9  -2  255.17   13.30
 -11   9  -2  260.57   10.90
 -11   9  -2  271.87   13.20
 -13  -9  -2   22.10    4.80
  13  -9   2   15.90    4.20
 -13  -9  -2   10.20    3.10
 -13  -9  -2   18.10    4.50
  13   9   2   11.70    3.90
 -13   9  -2   13.80    4.00
 -13   9  -2   21.00    5.40
  16 -10  -2   73.09    7.70
 -16 -10   2   79.49    7.90
  16 -10  -2   65.89    7.70
  16 -10  -2   72.49    7.60
 -16  10   2   87.79    9.70
  16  10  -2   73.89    7.70
  16  10  -2   78.99    8.40
  14 -10  -2   21.00    4.20
 -14 -10   2   24.30    4.20
  14 -10  -2   27.80    4.80
  14 -10  -2   27.80    4.80
  14  10  -2   16.80    3.80
 -14  10   2   23.10    5.00
 -14  10   2   23.00    4.40
  14  10  -2   21.70    4.10
  12 -10  -2   47.00    5.20
  12 -10  -2   54.39    4.50
 -12 -10   2   61.89    5.90
  12 -10  -2   49.60    5.50
  12 -10  -2   56.19    6.10
  12 -10  -2   58.29    6.20
 -12 -10   2   58.49    5.90
 -12  10   2   43.30    6.00
  12  10  -2   55.39    6.20
  12  10  -2   60.59    6.80
 -12  10   2   38.30    4.80
  12  10  -2   46.90    5.10
 -10 -10   2  111.99    6.30
 -10 -10   2  106.59    6.00
  10 -10  -2  112.29    6.80
  10 -10  -2  106.59    5.60
  10 -10  -2  119.59    6.70
 -10 -10   2  101.69    6.40
  10 -10  -2  102.49    6.70
  10 -10  -2  112.89    6.50
  10 -10  -2  115.59    6.80
  10  10  -2  120.39    7.10
  10  10  -2  120.59    6.40
  10  10  -2  109.89    7.00
  10  10  -2  108.59    5.60
 -10  10   2  113.09    6.60
 -10  10   2  116.39    5.70
 -10  10   2  110.39    7.40
  -8 -10   2  279.47   11.10
   8 -10  -2  283.17   10.00
  -8 -10   2  261.47    9.60
   8 -10  -2  280.87   11.20
   8 -10  -2  307.97   10.90
   8 -10  -2  296.87   10.60
   8 -10  -2  298.67   11.10
  -8 -10   2  298.07   10.60
   8 -10  -2  278.17   11.20
   8  10  -2  295.97   10.10
  -8  10   2  280.77   11.90
  -8  10   2  285.77   10.00
   8  10  -2  304.57   11.60
  -8  10   2  280.87   10.60
   8  10  -2  284.17   11.00
   8  10  -2  291.97   10.40
   6 -10  -2   86.99    5.60
   6 -10  -2   92.69    5.10
  -6 -10   2   82.09    3.90
   6 -10  -2   88.59    4.80
  -6 -10   2   90.09    4.90
   6 -10  -2   87.99    4.60
   6 -10  -2   83.49    5.30
  -6 -10   2   93.19    5.30
   6 -10  -2   89.89    5.20
  -6  10   2   84.99    4.80
   6  10  -2   89.59    5.30
  -6  10   2   93.89    5.20
   6  10  -2   92.09    4.90
  -6  10   2   90.39    5.80
   6  10  -2   87.99    5.30
   4 -10  -2  123.79    6.00
   4 -10  -2  136.29    6.80
  -4 -10   2  130.39    5.80
  -4 -10   2  133.19    6.20
   4 -10  -2  149.49    6.30
   4 -10  -2  139.69    6.10
   4 -10  -2  128.29    6.40
  -4  10   2  139.89    6.10
  -4  10   2  120.29    4.90
   4  10  -2  130.99    6.00
   4  10  -2  135.39    6.40
  -4  10   2  129.19    5.90
   4  10  -2  128.69    6.00
   4  10  -2  132.69    6.10
   2 -10  -2    3.90    1.60
   2 -10  -2    1.50    1.20
   2 -10  -2    2.80    1.10
  -2 -10   2    3.10    1.10
  -2 -10   2    3.60    1.40
   2 -10  -2    0.80    1.10
  -2 -10   2    2.50    1.30
   2 -10  -2    3.00    1.30
  -2  10   2    3.20    1.20
   2  10  -2    2.60    1.40
  -2  10   2    2.20    1.40
   2  10  -2    2.40    1.00
   2  10  -2    3.40    1.20
  -2  10   2    6.80    1.20
  -2  10   2    2.30    0.60
   2  10  -2    1.30    1.10
   2  10  -2    2.60    1.40
  -2  10   2    2.70    0.50
   0 -10   2   70.89    4.60
   0 -10  -2   68.69    4.70
   0 -10   2   62.99    3.60
   0 -10  -2   75.39    4.30
   0 -10  -2   72.39    4.30
   0 -10  -2   73.59    4.00
   0 -10  -2   63.49    4.10
   0 -10  -2   68.39    4.10
   0 -10   2   75.29    4.10
   0 -10  -2   70.39    4.10
   0  10  -2   71.29    4.30
   0  10  -2   68.39    4.10
   0  10  -2   76.49    4.30
   0  10  -2   73.69    4.30
   0  10   2   71.39    4.40
   0  10   2   67.59    3.70
   0  10  -2   72.49    4.50
  -2 -10  -2   82.99    4.80
   2 -10   2   86.39    5.20
  -2 -10  -2   94.99    4.90
  -2 -10  -2   82.89    4.90
   2 -10   2   79.09    4.80
  -2 -10  -2   81.89    4.60
   2 -10   2   93.49    4.80
   2 -10   2   74.59    3.60
  -2 -10  -2   87.49    4.60
  -2 -10  -2   90.09    5.30
  -2 -10  -2   80.49    4.30
   2  10   2   83.39    4.90
   2  10   2   79.69    4.50
  -2  10  -2   92.09    5.30
   2  10   2   85.79    3.40
  -2  10  -2   88.29    5.10
  -2  10  -2   90.79    5.10
  -2  10  -2   87.29    4.80
  -4 -10  -2    4.30    1.60
   4 -10   2    1.70    1.30
  -4 -10  -2    5.80    1.90
  -4 -10  -2    3.10    1.40
  -4 -10  -2    2.50    1.40
  -4 -10  -2    2.80    1.30
  -4 -10  -2    2.80    1.40
   4 -10   2    3.20    1.50
   4 -10   2    2.40    1.40
  -4  10  -2    3.80    1.50
  -4  10  -2    4.50    1.60
   4  10   2    5.70    1.70
  -4  10  -2    2.70    1.50
  -4  10  -2    0.80    1.10
   4  10   2    3.70    1.20
   4  10   2    3.50    1.60
   6 -10   2   83.49    5.60
   6 -10   2   98.59    5.30
  -6 -10  -2  100.09    6.00
  -6 -10  -2  104.59    6.10
  -6 -10  -2  103.39    6.00
  -6 -10  -2  101.39    5.80
   6 -10   2   97.19    5.80
  -6 -10  -2   89.99    5.60
  -6  10  -2   97.69    5.90
  -6  10  -2   95.59    5.70
  -6  10  -2  105.59    6.30
   6  10   2  100.99    6.00
   6  10   2  100.49    6.10
  -6  10  -2  100.89    6.80
  -8 -10  -2  138.69    7.80
  -8 -10  -2  139.59    7.90
   8 -10   2  136.09    7.40
  -8 -10  -2  133.59    7.40
  -8 -10  -2  134.89    7.60
  -8 -10  -2  141.79    7.80
   8 -10   2  133.19    7.40
  -8 -10  -2  141.59    7.00
  -8  10  -2  144.89    8.10
   8  10   2  152.18    8.20
  -8  10  -2  137.79    8.60
  -8  10  -2  132.09    7.60
  -8  10  -2  138.79    7.30
  10 -10   2  254.57   12.20
 -10 -10  -2  250.77   12.00
  10 -10   2  232.08   11.00
  10 -10   2  255.57   10.80
 -10 -10  -2  273.47   11.50
 -10 -10  -2  245.98   11.60
 -10 -10  -2  256.17   11.70
 -10  10  -2  245.18   10.60
 -10  10  -2  225.98   11.50
  10  10   2  262.57   12.10
 -10  10  -2  250.87   12.80
  12 -10   2    7.00    3.20
 -12 -10  -2    5.10    2.60
 -12 -10  -2    3.60    2.80
 -12 -10  -2    9.40    3.30
  12  10   2    9.50    3.40
 -12  10  -2    7.90    3.70
 -12  10  -2    5.60    3.10
  15 -11  -2  114.79    8.60
  15 -11  -2  108.49    8.40
  15 -11  -2  128.39    8.70
 -15  11   2  113.19    9.50
  15  11  -2  106.89    7.90
  15  11  -2  128.59    9.00
  13 -11  -2   38.10    5.50
 -13 -11   2   34.30    4.70
  13 -11  -2   44.50    5.80
  13 -11  -2   34.50    5.10
  13  11  -2   31.80    5.30
  13  11  -2   41.60    5.00
 -13  11   2   24.70    4.90
 -13  11   2   22.30    4.10
  13  11  -2   40.40    5.80
  11 -11  -2  218.58   10.30
  11 -11  -2  209.58    8.70
  11 -11  -2  219.98   10.20
 -11 -11   2  198.08    9.50
 -11 -11   2  203.08   10.10
  11 -11  -2  198.48   10.20
 -11 -11   2  214.38    9.30
  11 -11  -2  223.78   10.10
 -11  11   2  211.18   11.30
  11  11  -2  189.58   10.00
  11  11  -2  227.78   10.90
 -11  11   2  207.28    9.90
  11  11  -2  223.88    8.80
  11  11  -2  211.78    9.40
  -9 -11   2  219.88    9.30
   9 -11  -2  230.98    8.90
  -9 -11   2  227.58   10.10
   9 -11  -2  212.98    9.40
   9 -11  -2  204.18    9.60
   9 -11  -2  221.78   10.10
   9 -11  -2  233.28    9.50
  -9 -11   2  213.38    8.50
   9 -11  -2  218.58   10.20
   9  11  -2  227.78    9.20
   9  11  -2  221.58   10.20
   9  11  -2  237.28    9.00
  -9  11   2  204.98   10.50
  -9  11   2  224.28    9.60
   9  11  -2  212.88    9.80
  -9  11   2  218.08    8.80
   7 -11  -2   81.39    4.80
   7 -11  -2   88.19    5.60
  -7 -11   2   93.49    5.80
   7 -11  -2   96.49    6.20
  -7 -11   2   94.79    5.40
   7 -11  -2   81.59    5.60
   7 -11  -2   95.99    5.60
   7 -11  -2   98.59    5.20
  -7  11   2   83.19    5.10
   7  11  -2   93.89    5.20
   7  11  -2   86.19    5.00
   7  11  -2   94.49    5.90
  -7  11   2   94.09    5.50
   7  11  -2   92.09    5.80
  -7  11   2   92.49    6.20
   5 -11  -2  463.65   14.20
   5 -11  -2  455.65   14.40
   5 -11  -2  454.95   15.30
   5 -11  -2  463.25   14.70
   5 -11  -2  442.36   15.00
  -5 -11   2  464.35   14.10
  -5 -11   2  452.85   14.60
   5  11  -2  446.76   14.80
   5  11  -2  446.66   14.50
   5  11  -2  450.35   14.20
  -5  11   2  445.46   15.30
  -5  11   2  445.76   14.30
  -5  11   2  470.05   14.40
   3 -11  -2  260.57    9.60
   3 -11  -2  263.87   10.10
  -3 -11   2  269.27    9.40
   3 -11  -2  268.17   10.60
  -3 -11   2  278.77    9.80
   3 -11  -2  259.87    9.60
   3 -11  -2  262.57    9.80
   3  11  -2  262.17    9.60
   3  11  -2  262.77    9.70
   3  11  -2  269.57   10.00
   3  11  -2  272.67    9.90
  -3  11   2  263.67    9.80
   3  11  -2  281.47    8.50
  -3  11   2  257.07    9.60
  -3  11   2  253.87    7.70
   3  11  -2  260.27    9.70
   1 -11  -2  642.94   18.60
   1 -11  -2  646.64   19.50
   1 -11  -2  635.94   17.60
   1 -11  -2  632.14   18.60
   1 -11  -2  651.53   18.40
   1 -11  -2  633.04   18.60
  -1 -11   2  646.74   18.00
  -1 -11   2  655.03   19.60
  -1 -11   2  664.43   18.20
  -1 -11   2  626.94   18.90
   1 -11  -2  641.34   18.20
  -1  11   2  647.04   17.10
   1  11  -2  664.73   18.00
   1  11  -2  649.64   18.60
  -1  11   2  657.73   18.50
   1  11  -2  626.34   18.30
  -1  11   2  651.23   18.80
   1  11  -2  633.14   18.30
   1  11  -2  605.84   18.50
  -1 -11  -2  672.83   18.80
   1 -11   2  636.74   19.60
  -1 -11  -2  644.74   19.30
   1 -11   2  674.33   18.80
  -1 -11  -2  653.53   18.30
  -1 -11  -2  684.83   20.10
   1 -11   2  689.03   20.00
  -1 -11  -2  683.83   19.10
   1 -11   2  625.14   17.70
  -1 -11  -2  657.23   18.60
  -1 -11  -2  660.23   19.20
  -1  11  -2  640.24   19.20
  -1  11  -2  663.23   18.70
  -1  11  -2  671.63   19.30
   1  11   2  642.94   19.20
   1  11   2  684.63   18.50
  -1  11  -2  690.23   19.20
  -1  11  -2  678.73   19.40
  -3 -11  -2  640.84   18.40
  -3 -11  -2  621.34   18.80
   3 -11   2  599.64   18.50
  -3 -11  -2  631.34   17.90
  -3 -11  -2  636.04   17.50
   3 -11   2  621.04   18.20
   3 -11   2  635.24   19.10
  -3 -11  -2  624.04   19.10
  -3 -11  -2  629.44   18.30
  -3 -11  -2  609.44   18.50
   3  11   2  621.04   18.20
  -3  11  -2  604.74   19.10
  -3  11  -2  608.04   18.50
   3  11   2  598.04   18.40
  -3  11  -2  609.44   18.30
  -3  11  -2  585.94   18.40
  -5 -11  -2  169.88    8.10
   5 -11   2  173.28    7.80
   5 -11   2  152.68    7.90
  -5 -11  -2  177.78    8.20
   5 -11   2  158.88    7.40
  -5 -11  -2  159.78    7.60
  -5 -11  -2  168.28    7.80
  -5 -11  -2  146.39    7.70
  -5 -11  -2  169.68    7.60
  -5  11  -2  166.48    8.10
  -5  11  -2  155.88    8.50
  -5  11  -2  168.48    8.00
   5  11   2  161.48    7.80
  -5  11  -2  162.08    7.80
  -7 -11  -2  125.89    7.10
   7 -11   2  133.39    7.30
  -7 -11  -2  125.19    7.30
  -7 -11  -2  133.39    7.50
  -7 -11  -2  135.69    7.60
   7 -11   2  124.29    7.20
  -7 -11  -2  134.59    7.30
   7  11   2  128.19    7.50
  -7  11  -2  128.79    7.10
  -7  11  -2  135.59    7.60
  -7  11  -2  124.09    8.00
  -7  11  -2  138.49    7.80
  -9 -11  -2  306.17   13.00
  -9 -11  -2  280.37   12.30
   9 -11   2  321.17   12.80
  -9 -11  -2  289.27   12.50
  -9 -11  -2  296.17   12.80
   9 -11   2  303.57   12.30
  -9  11  -2  274.97   12.70
   9  11   2  295.97   12.90
  -9  11  -2  291.97   11.90
  -9  11  -2  297.77   14.00
 -11 -11  -2   60.59    6.80
 -11 -11  -2   51.69    6.10
 -11 -11  -2   54.99    6.80
 -11  11  -2   62.59    7.80
 -11  11  -2   58.79    5.80
 -11  11  -2   57.99    7.10
  11  11   2   61.19    7.00
 -13 -11  -2  121.69    9.10
 -13 -11  -2  102.59    8.40
 -13 -11  -2  111.49    8.10
  13  11   2  114.79    8.90
 -13  11  -2  106.99    9.60
 -13  11  -2   99.79    9.80
  14 -12  -2    0.10    2.50
  14 -12  -2    9.70    3.50
  14 -12  -2    6.40    3.00
  14  12  -2   12.10    3.70
 -14  12   2    7.70    3.50
 -14  12   2    6.00    3.30
  12 -12  -2   48.80    5.80
  12 -12  -2   43.30    5.70
 -12 -12   2   36.10    5.10
  12 -12  -2   36.70    5.10
  12 -12  -2   40.50    5.40
  12  12  -2   35.60    4.70
  12  12  -2   34.00    5.20
 -12  12   2   33.60    4.80
  12  12  -2   41.70    5.90
 -12  12   2   43.10    6.40
 -10 -12   2  107.59    7.10
 -10 -12   2   94.89    6.40
  10 -12  -2  122.39    7.00
  10 -12  -2  114.19    7.30
  10 -12  -2  103.89    7.20
  10 -12  -2  115.29    7.50
  10 -12  -2  116.69    6.20
  10  12  -2  126.99    6.50
 -10  12   2  131.49    9.60
  10  12  -2  114.29    7.50
  10  12  -2  119.79    7.50
 -10  12   2  118.59    8.30
  10  12  -2  114.39    6.60
 -10  12   2  115.79    7.20
   8 -12  -2   28.50    4.10
   8 -12  -2   21.10    3.00
   8 -12  -2   18.90    3.10
  -8 -12   2   20.60    3.60
   8 -12  -2   17.50    2.90
  -8 -12   2   18.60    3.10
   8 -12  -2   12.20    2.90
   8 -12  -2   16.10    3.20
   8  12  -2   19.90    3.00
  -8  12   2   16.50    3.60
  -8  12   2   21.10    3.20
   8  12  -2   17.40    3.30
  -8  12   2   14.90    2.80
   8  12  -2   19.80    3.10
   8  12  -2   12.10    2.70
   6 -12  -2  281.07   11.00
   6 -12  -2  259.77   11.10
  -6 -12   2  268.37   10.90
   6 -12  -2  285.57   10.80
   6 -12  -2  283.47   10.30
  -6 -12   2  274.27   10.30
   6 -12  -2  283.37   11.60
   6  12  -2  263.67   10.70
   6  12  -2  293.47   10.60
   6  12  -2  277.67   11.00
  -6  12   2  273.57   11.60
  -6  12   2  273.97   10.70
  -6  12   2  288.77   10.60
   4 -12  -2   59.29    4.30
  -4 -12   2   59.29    4.10
   4 -12  -2   56.59    4.60
   4 -12  -2   57.39    4.80
  -4 -12   2   56.39    4.30
   4 -12  -2   57.09    4.30
   4 -12  -2   59.99    4.20
   4  12  -2   59.59    4.50
  -4  12   2   49.99    4.10
   4  12  -2   60.09    4.30
   4  12  -2   58.39    4.30
  -4  12   2   44.10    4.40
   4  12  -2   54.29    4.20
   2 -12  -2  130.89    6.60
  -2 -12   2  122.39    6.10
   2 -12  -2  121.69    6.30
   2 -12  -2  131.09    6.70
  -2 -12   2  131.49    6.80
   2 -12  -2  132.09    6.40
   2 -12  -2  140.89    7.40
  -2 -12   2  134.09    6.30
  -2  12   2  135.89    6.50
   2  12  -2  132.19    5.80
  -2  12   2  138.19    6.80
   2  12  -2  130.29    6.60
   2  12  -2  135.19    6.60
  -2  12   2  126.59    5.10
   2  12  -2  126.09    6.50
   2  12  -2  130.59    6.40
   2  12  -2  124.89    6.30
   0 -12  -2   25.40    2.90
   0 -12  -2   21.70    3.40
   0 -12  -2   22.30    2.80
   0 -12  -2   26.80    3.30
   0 -12   2   19.30    3.30
   0 -12   2   26.80    3.80
   0 -12   2   26.50    3.30
   0 -12   2   23.30    2.80
   0 -12  -2   21.40    3.10
   0 -12  -2   30.70    3.60
   0 -12  -2   19.20    2.90
   0  12   2   25.60    2.90
   0  12  -2   22.80    3.00
   0  12  -2   24.10    3.10
   0  12   2   20.10    3.10
   0  12  -2   24.70    3.10
   0  12  -2   21.30    3.00
   0  12  -2   24.70    3.40
  -2 -12  -2    9.70    2.40
   2 -12   2    7.70    2.20
  -2 -12  -2   15.40    2.60
   2 -12   2   17.50    3.10
  -2 -12  -2   14.00    2.60
   2 -12   2   16.60    2.70
  -2 -12  -2   10.20    2.40
  -2 -12  -2   15.30    2.50
   2 -12   2   16.90    2.30
  -2 -12  -2   13.80    2.30
  -2 -12  -2   14.10    2.60
  -2  12  -2    9.90    2.30
  -2  12  -2    9.90    2.40
  -2  12  -2   15.80    2.60
   2  12   2   16.80    2.80
   2  12   2   17.40    2.70
  -2  12  -2   10.00    2.50
  -2  12  -2   12.10    2.50
  -4 -12  -2   25.80    3.70
  -4 -12  -2   25.60    3.70
   4 -12   2   28.20    4.00
  -4 -12  -2   27.60    3.50
   4 -12   2   37.10    4.40
   4 -12   2   27.80    3.70
  -4 -12  -2   33.00    3.90
  -4 -12  -2   22.30    3.20
  -4 -12  -2   31.20    3.90
   4  12   2   24.40    3.50
  -4  12  -2   35.10    4.20
  -4  12  -2   23.70    3.50
  -4  12  -2   34.80    4.30
   4  12   2   31.30    4.00
  -4  12  -2   23.50    3.70
   6 -12   2   21.40    3.70
  -6 -12  -2   28.00    4.10
  -6 -12  -2   31.70    4.10
  -6 -12  -2   33.70    4.40
  -6 -12  -2   24.90    3.70
   6 -12   2   31.10    4.10
  -6 -12  -2   28.30    3.90
  -6  12  -2   23.80    3.70
  -6  12  -2   32.50    4.30
   6  12   2   26.60    4.00
  -6  12  -2   24.90    4.10
  -6  12  -2   23.00    4.10
  -8 -12  -2  135.09    8.10
  -8 -12  -2  112.99    7.60
  -8 -12  -2  141.19    7.90
   8 -12   2  112.89    7.30
  -8 -12  -2  137.39    8.00
   8 -12   2  133.29    7.80
  -8  12  -2   90.89   10.40
  -8  12  -2  140.09    8.40
   8  12   2  133.09    8.10
  -8  12  -2  141.09    9.20
  -8  12  -2  136.79    7.70
 -10 -12  -2    1.60    2.60
 -10 -12  -2    2.10    2.30
 -10 -12  -2    4.50    2.40
 -10 -12  -2    2.10    2.40
  10 -12   2    3.30    2.40
  10  12   2    2.60    2.30
 -10  12  -2    1.30    2.50
 -10  12  -2    6.60    2.70
 -10  12  -2    0.20    2.30
 -12 -12  -2   33.20    5.40
 -12 -12  -2   28.70    5.30
 -12 -12  -2   33.60    5.50
 -12  12  -2   36.70    6.40
 -12  12  -2   35.90    6.00
  12  12   2   45.60    6.40
  15 -13  -2  212.88   12.40
  15 -13  -2  230.08   12.50
  15 -13  -2  245.88   13.10
  15  13  -2  255.57   13.30
 -15  13   2  246.28   14.40
  13 -13  -2   22.00    4.50
  13 -13  -2   23.00    4.30
  13 -13  -2   16.60    4.10
  13  13  -2   18.10    4.20
 -13  13   2   26.10    4.80
 -13  13   2   25.80    5.40
  11 -13  -2  342.37   13.60
  11 -13  -2  311.57   13.90
  11 -13  -2  308.47   13.90
  11 -13  -2  328.87   14.10
 -11 -13   2  323.87   13.90
 -11  13   2  335.97   15.50
 -11  13   2  334.67   13.80
  11  13  -2  328.87   14.30
  11  13  -2  346.27   12.70
  11  13  -2  334.87   14.40
  11  13  -2  336.87   12.80
  -9 -13   2   37.60    4.90
   9 -13  -2   40.90    5.40
   9 -13  -2   44.70    4.90
   9 -13  -2   31.60    4.50
   9 -13  -2   36.60    4.90
  -9 -13   2   34.70    4.40
   9 -13  -2   37.60    4.30
   9  13  -2   33.80    4.20
   9  13  -2   41.50    5.10
  -9  13   2   43.80    6.10
   9  13  -2   40.60    5.10
   9  13  -2   39.50    4.50
  -9  13   2   30.50    4.20
  -9  13   2   41.20    4.60
   7 -13  -2  204.38   10.10
   7 -13  -2  216.78    9.50
  -7 -13   2  203.98    9.50
   7 -13  -2  203.18    9.90
   7 -13  -2  215.98    9.80
   7 -13  -2  209.68    8.80
  -7 -13   2  196.28    8.90
   7  13  -2  201.58    8.60
   7  13  -2  214.18    9.70
   7  13  -2  200.68    9.50
  -7  13   2  205.18   10.40
  -7  13   2  186.28    9.00
  -7  13   2  202.58    9.00
   7  13  -2  199.48    8.80
  -5 -13   2  117.79    6.30
   5 -13  -2  119.89    6.40
  -5 -13   2  108.29    6.40
   5 -13  -2  127.99    7.20
   5 -13  -2  122.49    6.70
   5 -13  -2  125.79    6.90
   5 -13  -2  130.29    7.50
  -5  13   2  123.09    6.70
   5  13  -2  126.19    6.90
   5  13  -2  121.69    6.60
   5  13  -2  124.69    6.90
  -5  13   2  120.09    6.60
   3 -13  -2    3.70    1.70
  -3 -13   2    5.60    1.80
   3 -13  -2    4.90    1.90
   3 -13  -2    9.90    2.80
   3 -13  -2    6.00    1.80
  -3 -13   2    4.50    1.90
   3 -13  -2    7.40    2.10
  -3  13   2    8.70    2.20
   3  13  -2    3.40    1.80
   3  13  -2    5.70    1.80
   3  13  -2    3.60    1.70
  -3  13   2    5.80    2.10
   3  13  -2    5.00    1.80
   3  13  -2    4.70    1.80
   1 -13  -2  380.56   14.40
   1 -13  -2  402.46   13.50
   1 -13  -2  406.26   13.80
   1 -13  -2  381.66   13.60
  -1 -13   2  408.96   13.40
  -1 -13   2  366.96   12.80
   1 -13  -2  406.36   13.80
   1 -13  -2  396.26   12.50
  -1 -13   2  392.86   14.10
   1 -13  -2  413.76   13.10
   1  13  -2  381.16   13.60
   1  13  -2  408.56   13.40
  -1  13   2  391.36   12.60
   1  13  -2  387.46   13.40
  -1  13   2  391.66   13.80
   1  13  -2  417.16   13.10
   1  13  -2  415.96   13.80
   1 -13   2    7.90    2.50
  -1 -13  -2    4.60    2.00
  -1 -13  -2    7.10    2.10
   1 -13   2    9.40    2.00
  -1 -13  -2   10.50    2.80
  -1 -13  -2    4.70    1.80
   1 -13   2    4.40    1.70
   1 -13   2    8.90    2.40
  -1 -13  -2   12.60    2.30
  -1 -13  -2    5.90    1.70
  -1 -13  -2    5.00    1.80
   1  13   2    8.90    2.30
   1  13   2   10.30    2.10
  -1  13  -2   10.30    2.20
  -1  13  -2    7.30    2.10
  -1  13  -2    7.20    2.40
  -1  13  -2    8.90    2.10
  -1  13  -2    9.20    2.30
   3 -13   2  324.07   12.70
  -3 -13  -2  335.77   11.60
   3 -13   2  338.37   13.20
  -3 -13  -2  326.97   12.20
   3 -13   2  311.47   11.90
  -3 -13  -2  325.97   12.60
  -3 -13  -2  347.57   11.70
  -3 -13  -2  332.77   12.60
  -3 -13  -2  338.87   13.10
  -3 -13  -2  335.27   11.90
  -3  13  -2  326.77   12.30
  -3  13  -2  318.87   12.50
   3  13   2  321.67   11.90
  -3  13  -2  320.97   12.40
  -3  13  -2  331.87   11.70
  -3  13  -2  338.27   13.00
   3  13   2  330.77   12.50
  -5 -13  -2   49.10    5.90
  -5 -13  -2   50.29    5.50
   5 -13   2   62.79    6.40
   5 -13   2   55.29    4.70
   5 -13   2   49.40    5.10
  -5 -13  -2   52.49    4.50
  -5 -13  -2   49.40    5.10
  -5 -13  -2   51.39    4.30
  -5 -13  -2   55.09    5.70
  -5  13  -2   47.00    5.20
  -5  13  -2   54.39    5.50
  -5  13  -2   51.69    5.90
  -5  13  -2   45.60    5.00
   5  13   2   47.50    5.20
  -7 -13  -2    5.90    2.50
   7 -13   2    6.60    2.50
  -7 -13  -2    9.80    2.60
  -7 -13  -2    9.70    2.80
  -7 -13  -2    8.30    2.60
   7 -13   2    6.40    2.60
  -7  13  -2   10.30    3.20
   7  13   2    9.20    2.90
  -7  13  -2    7.60    2.50
  -7  13  -2    8.30    2.90
  -7  13  -2    6.40    2.70
  -9 -13  -2  178.18   10.00
   9 -13   2  196.58   10.40
  -9 -13  -2  185.58   10.30
  -9 -13  -2  173.68    9.70
  -9  13  -2  202.28   10.90
  -9  13  -2  183.98   11.20
  -9  13  -2  197.98    9.80
   9  13   2  199.18   10.70
 -11 -13  -2    9.30    3.10
 -11 -13  -2    5.90    3.10
 -11 -13  -2    8.50    3.30
  11  13   2    7.50    3.30
 -11  13  -2    7.60    3.90
 -11  13  -2    7.60    3.50
  14 -14  -2   21.40    4.60
  14 -14  -2   18.70    4.40
  14 -14  -2   15.80    4.40
 -14  14   2   19.70    5.40
  14  14  -2   17.20    4.60
  12 -14  -2   11.40    3.40
 -12 -14   2    9.00    3.00
  12 -14  -2    7.00    3.00
  12 -14  -2   12.30    3.90
 -12  14   2    5.40    3.00
  12  14  -2    9.30    3.20
 -12  14   2    9.40    3.90
  10 -14  -2   49.00    6.10
 -10 -14   2   43.30    5.60
  10 -14  -2   48.80    5.90
  10 -14  -2   53.99    6.50
  10 -14  -2   62.49    6.30
 -10  14   2   45.20    6.20
  10  14  -2   46.20    5.90
 -10  14   2   56.59    6.30
  10  14  -2   46.00    5.80
  10  14  -2   49.00    5.10
  10  14  -2   46.00    4.90
   8 -14  -2    3.20    2.10
  -8 -14   2    3.80    1.90
  -8 -14   2    3.40    2.10
   8 -14  -2    6.80    2.50
   8 -14  -2    3.90    2.50
   8 -14  -2    5.50    2.00
   8  14  -2    4.80    2.10
   8  14  -2    7.00    2.40
   8  14  -2    4.30    2.10
  -8  14   2    3.50    2.00
  -8  14   2    4.00    2.60
   8  14  -2    7.10    2.50
  -8  14   2    4.70    2.50
  -6 -14   2    1.10    1.60
   6 -14  -2    3.00    2.10
   6 -14  -2    1.40    1.60
  -6 -14   2    1.40    1.40
   6 -14  -2    2.80    1.80
   6 -14  -2    1.70    1.80
   6 -14  -2    2.60    1.70
  -6  14   2    0.10    1.40
  -6  14   2    1.80    1.70
   6  14  -2    2.80    1.70
   6  14  -2    1.50    1.80
   6  14  -2    4.40    2.00
  -4 -14   2   30.70    4.10
  -4 -14   2   32.40    4.00
   4 -14  -2   41.20    5.40
   4 -14  -2   33.70    4.10
   4 -14  -2   35.90    4.10
   4 -14  -2   29.70    4.10
   4 -14  -2   30.70    4.40
  -4  14   2   31.70    4.20
  -4  14   2   35.10    4.50
   4  14  -2   30.00    4.10
   4  14  -2   32.90    4.30
   4  14  -2   44.50    4.90
   2 -14  -2   27.10    3.80
   2 -14  -2   24.10    3.60
   2 -14  -2   32.20    4.00
  -2 -14   2   25.60    3.50
   2 -14  -2   32.80    4.80
   2 -14  -2   28.60    3.90
   2 -14  -2   32.30    3.40
   2 -14  -2   28.80    3.50
  -2 -14   2   27.20    3.60
   2  14  -2   30.30    4.00
   2  14  -2   39.30    4.50
  -2  14   2   32.70    4.30
   2  14  -2   32.40    4.10
   2  14  -2   31.10    3.80
   2  14  -2   26.40    3.50
  -2  14   2   24.70    3.60
   0 -14  -2    5.30    1.70
   0 -14  -2    7.60    2.10
   0 -14   2    4.20    1.60
   0 -14   2    4.70    1.80
   0 -14  -2    5.50    2.10
   0 -14  -2    8.70    2.00
   0 -14   2    7.10    2.40
   0 -14  -2    7.80    2.50
   0 -14   2    7.10    2.40
   0 -14  -2    7.20    2.20
   0 -14  -2   10.40    2.70
   0  14  -2    8.60    2.30
   0  14  -2    7.10    2.20
   0  14   2    4.90    2.20
   0  14  -2    7.10    2.00
   0  14  -2    7.60    2.10
   0  14  -2    7.40    2.20
  -2 -14  -2   68.89    5.80
   2 -14   2   68.09    5.70
   2 -14   2   78.59    6.00
  -2 -14  -2   73.69    4.70
  -2 -14  -2   68.09    5.10
  -2 -14  -2   73.89    4.80
  -2 -14  -2   70.29    5.30
  -2 -14  -2   75.69    5.10
  -2 -14  -2   70.69    5.50
   2 -14   2   74.09    5.10
  -2  14  -2   72.49    5.50
  -2  14  -2   69.69    4.90
  -2  14  -2   74.99    5.60
  -2  14  -2   74.59    5.70
   2  14   2   74.49    5.50
  -2  14  -2   72.69    5.40
   2  14   2   74.59    5.00
   4 -14   2   62.69    5.00
   4 -14   2   57.49    6.20
  -4 -14  -2   69.79    5.10
   4 -14   2   76.49    5.90
  -4 -14  -2   71.19    5.60
  -4 -14  -2   67.49    5.80
  -4 -14  -2   70.99    5.80
  -4 -14  -2   76.59    5.10
  -4  14  -2   73.09    5.00
   4  14   2   72.09    5.30
  -4  14  -2   64.69    6.30
  -4  14  -2   66.29    5.40
   4  14   2   66.39    5.40
  -4  14  -2   69.19    5.80
  -4  14  -2   74.89    5.80
  -6 -14  -2    1.30    1.80
   6 -14   2    0.90    1.80
  -6 -14  -2    3.20    2.10
  -6 -14  -2    0.90    1.90
   6 -14   2    2.10    2.10
  -6  14  -2    1.80    2.10
  -6  14  -2    2.50    2.30
  -6  14  -2   -1.10    1.70
   6  14   2    2.60    2.10
  -6  14  -2    0.40    2.20
  -8 -14  -2    6.60    2.80
  -8 -14  -2    0.80    2.00
  -8 -14  -2    6.10    2.60
   8 -14   2    4.90    2.80
  -8  14  -2    5.40    2.90
   8  14   2    3.70    2.30
  -8  14  -2    1.10    2.10
  -8  14  -2    2.60    2.80
 -10 -14  -2    9.30    3.10
 -10 -14  -2   12.80    3.50
  10 -14   2   13.90    3.80
 -10 -14  -2    4.10    2.90
  10  14   2    9.60    3.30
 -10  14  -2   15.00    4.60
 -10  14  -2    6.90    3.60
 -10  14  -2    7.40    3.00
  13 -15  -2    4.10    2.80
  13 -15  -2    7.30    3.10
  13 -15  -2    6.30    3.10
  13  15  -2   13.60    4.50
 -13  15   2    6.80    3.80
 -11 -15   2  105.49    7.80
  11 -15  -2  110.59    8.40
  11 -15  -2  104.39    8.00
 -11  15   2  103.49    8.70
 -11  15   2  108.39    8.20
  11  15  -2  101.79    8.00
   9 -15  -2   38.90    5.40
   9 -15  -2   67.19    7.10
   9 -15  -2   49.90    8.20
  -9 -15   2   60.29    6.80
   9  15  -2   48.00    5.90
  -9  15   2   41.40    4.90
  -9  15   2   58.09    7.30
  -9  15   2   58.29    6.40
   9  15  -2   54.19    5.60
  -7 -15   2    1.50    1.90
   7 -15  -2    1.10    2.10
  -7 -15   2    0.60    1.70
   7 -15  -2    3.40    2.10
   7 -15  -2    1.80    1.90
   7 -15  -2    6.20    2.20
   7  15  -2    3.60    2.10
  -7  15   2    2.10    1.70
   7  15  -2    2.40    1.80
  -7  15   2    1.40    1.90
   7  15  -2    2.90    2.30
   7  15  -2   -0.10    1.60
  -5 -15   2  484.45   16.80
  -5 -15   2  503.35   16.40
   5 -15  -2  474.15   16.10
   5 -15  -2  469.15   16.80
   5 -15  -2  464.95   17.80
   5 -15  -2  487.35   17.50
  -5  15   2  494.45   16.90
   5  15  -2  487.15   16.60
  -5  15   2  443.56   16.30
   5  15  -2  454.35   16.40
   5  15  -2  482.95   16.60
   3 -15  -2    1.40    1.70
   3 -15  -2    1.10    1.60
   3 -15  -2    4.40    1.60
  -3 -15   2    4.60    2.00
   3 -15  -2    4.50    2.40
   3 -15  -2    1.90    1.80
  -3 -15   2    1.90    1.50
   3 -15  -2    1.40    1.20
   3 -15  -2    7.40    2.80
   3  15  -2    2.40    2.00
  -3  15   2    0.30    1.50
   3  15  -2    2.60    1.60
   3  15  -2    0.40    1.40
  -3  15   2    2.00    1.80
   3  15  -2    1.20    1.60
   1 -15  -2  352.66   14.70
   1 -15  -2  383.46   15.00
  -1 -15   2  371.36   13.40
   1 -15  -2  375.66   13.90
   1 -15  -2  379.96   12.40
  -1 -15   2  368.96   14.40
  -1 -15   2  382.26   13.30
   1 -15  -2  358.96   16.10
   1 -15  -2  374.06   14.10
   1 -15  -2  378.96   13.90
   1  15  -2  367.76   13.70
   1  15  -2  374.06   14.00
   1  15  -2  385.46   14.30
  -1  15   2  372.06   14.20
   1  15  -2  386.96   13.40
   1  15  -2  357.06   13.90
   1  15  -2  376.06   13.90
   1 -15   2   -0.70    1.30
  -1 -15  -2    4.00    1.90
  -1 -15  -2    0.40    1.20
  -1 -15  -2    7.40    2.50
   1 -15   2    2.60    2.10
   1 -15   2    9.30    2.60
  -1 -15  -2    1.80    1.80
  -1 -15  -2    2.20    1.50
   1  15   2    4.60    2.20
  -1  15  -2    3.50    1.90
  -1  15  -2    3.30    2.00
  -1  15  -2    2.20    1.90
  -1  15  -2    0.80    1.60
  -1  15  -2    3.40    1.80
  -3 -15  -2  448.36   16.80
  -3 -15  -2  434.06   15.90
   3 -15   2  414.56   15.20
   3 -15   2  421.96   16.30
  -3 -15  -2  438.36   14.90
  -3 -15  -2  430.56   16.00
   3 -15   2  422.06   16.40
  -3 -15  -2  432.76   14.40
   3  15   2  438.06   16.00
  -3  15  -2  441.86   16.00
  -3  15  -2  417.16   15.90
  -3  15  -2  428.76   16.10
   3  15   2  437.06   15.00
  -3  15  -2  433.26   15.80
  -3  15  -2  449.76   14.80
  -5 -15  -2    4.30    2.20
  -5 -15  -2    3.00    2.30
  -5 -15  -2    8.90    2.70
  -5 -15  -2    4.80    2.30
   5 -15   2    7.80    2.50
   5 -15   2    4.30    2.50
   5  15   2    6.90    2.70
  -5  15  -2    5.00    2.30
  -5  15  -2    5.30    2.70
  -5  15  -2    6.30    2.60
   5  15   2    7.50    2.50
  -5  15  -2    3.40    2.50
  -7 -15  -2  441.16   16.30
   7 -15   2  444.36   17.80
  -7 -15  -2  447.56   17.40
  -7 -15  -2  444.66   17.50
  -7  15  -2  456.55   18.50
  -7  15  -2  473.05   17.20
  -7  15  -2  476.35   18.20
   7  15   2  446.56   17.10
  -9 -15  -2   -0.70    2.10
  -9 -15  -2    2.00    2.60
  -9 -15  -2    3.00    2.50
   9 -15   2    1.00    2.40
  -9  15  -2    0.50    2.30
   9  15   2    0.30    2.20
  -9  15  -2   -2.30    2.50
  -9  15  -2    5.80    3.30
  12 -16  -2  162.48   10.80
 -12 -16   2  169.68   10.70
  12 -16  -2  145.49   10.20
  12  16  -2  168.58   10.90
 -12  16   2  177.78   11.90
  10 -16  -2   83.09    8.50
 -10 -16   2   85.09    8.30
  10 -16  -2   76.59    8.20
  10  16  -2   90.49    6.60
  10  16  -2   88.59    8.60
 -10  16   2   61.59    7.70
 -10  16   2   89.09    7.40
   8 -16  -2  615.24   22.00
   8 -16  -2  631.14   23.70
  -8 -16   2  593.44   21.20
   8 -16  -2  620.14   21.40
   8  16  -2  628.44   20.50
   8  16  -2  601.24   21.10
  -8  16   2  613.04   20.50
  -8  16   2  594.44   20.90
   6 -16  -2   45.20    5.80
   6 -16  -2   56.79    5.50
   6 -16  -2   51.29    5.90
   6 -16  -2   49.80    6.80
  -6 -16   2   54.39    6.20
   6  16  -2   50.49    5.70
  -6  16   2   55.59    6.20
   6  16  -2   53.79    5.80
  -6  16   2   54.59    6.00
   4 -16  -2  194.48    9.80
   4 -16  -2  193.48   10.00
   4 -16  -2  189.18    9.30
   4 -16  -2  202.58   10.70
  -4 -16   2  179.88    9.00
  -4 -16   2  204.18    9.70
  -4  16   2  188.58    9.70
   4  16  -2  185.88    9.30
   4  16  -2  176.78    9.70
  -4  16   2  184.28    9.50
   4  16  -2  192.08    9.70
  -2 -16   2   11.80    2.90
  -2 -16   2   11.00    2.60
   2 -16  -2   13.60    3.10
   2 -16  -2   10.50    2.90
   2 -16  -2   14.40    3.50
   2 -16  -2    7.80    2.60
   2  16  -2    9.80    2.80
   2  16  -2   11.00    2.90
  -2  16   2   11.70    3.10
   2  16  -2   14.00    2.90
   2  16  -2   11.10    3.00
   2  16  -2    8.20    2.70
   0 -16  -2   15.50    3.30
   0 -16   2   17.50    3.60
   0 -16  -2   17.00    3.80
   0 -16  -2   17.10    3.50
   0 -16   2   11.20    2.80
   0 -16  -2   23.30    4.10
   0  16  -2   24.90    4.20
   0  16  -2   18.90    3.60
   0  16  -2   20.50    4.40
   0  16  -2   21.70    3.80
   0  16   2   17.50    3.70
   0  16  -2   17.90    3.40
   0  16  -2   14.80    3.30
  -2 -16  -2   17.90    3.20
  -2 -16  -2   15.20    3.50
   2 -16   2   15.30    3.70
   2 -16   2   15.80    3.70
  -2 -16  -2   11.70    3.10
   2 -16   2   16.80    3.40
  -2 -16  -2   20.00    4.30
  -2  16  -2   14.10    3.50
  -2  16  -2   17.20    3.70
   2  16   2   21.80    3.80
  -2  16  -2   14.70    3.40
  -2  16  -2   15.80    3.10
  -2  16  -2   11.70    3.10
  -4 -16  -2    4.30    2.20
  -4 -16  -2    6.00    2.40
   4 -16   2    3.90    2.40
   4 -16   2    5.10    2.70
  -4  16  -2    6.90    2.70
   4  16   2    6.70    2.40
  -4  16  -2    6.30    2.70
   4  16   2    5.90    2.30
  -4  16  -2    5.00    2.60
  -6 -16  -2  385.66   15.60
   6 -16   2  372.86   15.90
  -6 -16  -2  367.56   15.50
  -6  16  -2  335.57   15.20
  -6  16  -2  344.07   15.70
  -6  16  -2  372.56   15.10
   6  16   2  356.56   14.70
   8 -16   2  129.79    9.10
  -8 -16  -2  120.59    8.60
  -8 -16  -2  118.69    8.60
  -8  16  -2  129.09    9.70
  -8  16  -2  117.19    8.20
   8  16   2  137.79    9.10
  -8  16  -2  129.49    9.50
 -11 -17   2    1.10    2.40
  11 -17  -2    0.50    2.80
  11 -17  -2   -0.60    2.60
 -11  17   2    2.50    3.30
  11  17  -2    5.20    2.80
   9 -17  -2   27.40    5.10
   9 -17  -2   30.30    4.90
  -9 -17   2   27.00    5.00
   9  17  -2   36.70    5.00
  -9  17   2   44.70    6.20
   9  17  -2   29.00    5.10
   7 -17  -2   23.10    4.40
   7 -17  -2   26.20    4.00
  -7 -17   2   14.90    3.70
   7 -17  -2   23.40    4.70
  -7  17   2   24.20    4.60
  -7  17   2   30.80    4.80
   7  17  -2   22.60    4.50
   7  17  -2   23.80    4.40
  -5 -17   2   12.90    3.30
   5 -17  -2    6.80    2.90
   5 -17  -2    8.10    2.80
   5 -17  -2    4.60    2.70
   5  17  -2    5.70    2.40
   5  17  -2    8.80    2.90
  -5  17   2    3.60    2.40
  -5  17   2    4.90    2.60
   3 -17  -2   46.90    5.60
  -3 -17   2   52.59    5.60
   3 -17  -2   45.60    5.80
   3 -17  -2   44.00    5.30
  -3  17   2   49.20    5.90
   3  17  -2   38.60    5.20
   3  17  -2   47.40    5.50
  -3  17   2   43.80    5.50
   1 -17  -2    4.30    2.10
   1 -17  -2    9.70    3.10
  -1 -17   2    8.50    2.90
   1 -17  -2    5.70    2.50
   1  17  -2    3.00    2.20
  -1  17   2    5.50    2.50
   1  17  -2    7.60    2.60
   1  17  -2    3.90    2.30
  -1 -17  -2   24.20    4.10
   1 -17   2   38.00    5.50
  -1 -17  -2   30.70    4.90
  -1 -17  -2   39.20    5.20
   1  17   2   32.00    4.80
  -1  17  -2   39.10    4.70
  -1  17  -2   32.10    5.00
  -1  17  -2   36.00    5.20
  -3 -17  -2    1.20    2.00
   3 -17   2    6.70    3.00
   3 -17   2    2.70    2.50
  -3 -17  -2    2.60    2.30
  -3  17  -2    7.70    2.70
  -3  17  -2    1.50    2.40
   3  17   2    3.90    2.40
  -3  17  -2    2.30    2.40
   5 -17   2   25.90    5.10
  -5 -17  -2   24.60    4.60
  -5 -17  -2   32.50    5.20
  -5  17  -2   20.30    4.30
  -5  17  -2   23.10    4.60
  -5  17  -2   28.00    5.10
  -7 -17  -2   47.90    6.60
  -7 -17  -2   26.00    5.00
   7 -17   2   34.30    5.50
  -7  17  -2   35.20    5.80
  -7  17  -2   35.40    6.10
  -7  17  -2   34.20    5.30
   7  17   2   29.00    4.80
  -8 -18   2  172.68   10.60
   8 -18  -2  166.88   10.70
   8 -18  -2  168.78   10.50
   8  18  -2  203.38   10.60
   8  18  -2  185.78   10.70
  -8  18   2  172.78   11.50
  -8  18   2  174.78   10.00
   6 -18  -2   59.89    6.40
   6 -18  -2   51.29    6.20
  -6 -18   2   72.69    7.50
   6 -18  -2   45.00    6.30
   6  18  -2   69.19    7.10
  -6  18   2   63.39    6.70
   6  18  -2   69.99    7.40
  -6  18   2   59.49    6.70
   4 -18  -2  113.29    8.10
  -4 -18   2  107.79    7.60
   4 -18  -2  116.29    7.70
   4 -18  -2  120.29    8.20
   4  18  -2  107.99    7.60
  -4  18   2  112.99    8.00
  -4  18   2  109.99    8.00
   4  18  -2  108.99    7.80
   2 -18  -2   11.90    3.50
   2 -18  -2   11.20    3.40
   2 -18  -2    9.50    3.10
  -2 -18   2   10.20    2.80
  -2  18   2    9.60    3.10
   2  18  -2   10.60    3.40
   2  18  -2   14.10    3.50
   0 -18  -2    1.60    2.20
   0 -18  -2    1.90    2.10
   0 -18  -2   -0.50    1.60
   0  18  -2   -0.50    1.80
   0  18  -2   -2.00    2.00
   0  18  -2    3.00    2.50
   0  18   2    1.00    2.00
  -2 -18  -2    0.70    1.70
  -2 -18  -2    3.40    2.60
  -2 -18  -2   -0.80    1.80
   2 -18   2    0.40    2.20
  -2  18  -2    2.30    2.40
   2  18   2   -1.30    1.70
  -2  18  -2   -3.30    1.70
   4 -18   2   25.40    5.10
  -4 -18  -2   17.90    4.00
  -4 -18  -2   17.60    4.40
  -4  18  -2   16.90    4.10
  -4  18  -2   12.00    3.70
   4  18   2   16.70    3.90
  -4  18  -2   20.20    4.20
   6 -18   2  107.19    8.70
  -6 -18  -2  124.39    8.90
  -6 -18  -2  113.09    8.70
  -6  18  -2  116.89    9.20
  -6  18  -2   99.69    8.50
  -6  18  -2  102.09    8.30
   7 -19  -2   97.79    9.40
  -7 -19   2  103.29    8.30
   7 -19  -2  113.89    8.80
  -7  19   2   96.89    7.90
   7  19  -2  112.09    8.10
   7  19  -2  101.29    8.10
   5 -19  -2   37.90    5.50
   5 -19  -2   48.60    6.40
  -5 -19   2   58.29    7.00
   5 -19  -2   44.80    5.70
  -5  19   2   41.90    6.10
   5  19  -2   46.60    6.00
   5  19  -2   60.29    6.70
  -5  19   2   51.89    6.30
   3 -19  -2  539.35   20.30
   3 -19  -2  534.85   19.40
  -3 -19   2  516.55   19.20
   3  19  -2  536.95   19.20
   3  19  -2  524.45   19.90
  -3  19   2  544.35   20.20
   1 -19  -2  246.98   12.20
   1 -19  -2  250.37   12.30
   1 -19  -2  244.78   12.30
  -1  19   2  239.68   12.30
   1  19  -2  236.38   12.20
  -1 -19  -2  716.83   24.70
  -1 -19  -2  707.33   23.90
  -1 -19  -2  710.83   24.60
   1  19   2  718.43   24.60
  -1  19  -2  740.23   24.90
  -1  19  -2  741.53   25.10
  -3 -19  -2  115.89    8.70
   3 -19   2  110.49    8.80
  -3 -19  -2  104.39    8.30
   3  19   2  110.19    8.30
  -3  19  -2  113.89    8.50
  -3  19  -2  129.69    9.20
   4 -20  -2   29.30    5.20
   4 -20  -2   26.40    5.00
  -4 -20   2   21.90    5.80
   4 -20  -2   22.40    4.60
   4  20  -2   32.50    5.40
  -4  20   2   24.40    5.00
   2 -20  -2   73.89    7.80
   2 -20  -2   72.69    8.10
   2 -20  -2   71.79    8.00
   2  20  -2   76.79    8.10
  -2  20   2   89.69    9.10
   0 -20  -2   13.50    3.60
   0 -20  -2   11.10    3.50
   0 -20  -2   16.40    4.10
   0  20   2   11.30    3.60
   0  20  -2   10.80    3.70
   2  20   2   11.30    3.80
  -2  20  -2    7.30    3.50
  -2  20  -2    6.30    3.30
  18   0  -3    0.00    2.50
  16   0  -3    1.00    2.00
  16   0  -3    1.00    2.80
  16   0  -3   -1.60    1.60
  16   0  -3    0.50    1.80
  16   0  -3    1.50    2.00
  14   0  -3    0.60    1.50
  14   0  -3   -0.90    1.80
 -14   0   3    2.10    2.00
  14   0  -3   -1.20    1.30
 -14   0   3    0.00    1.40
  14   0  -3    0.50    1.20
  14   0  -3    0.20    1.60
  12   0  -3   -0.30    1.00
  12   0  -3    0.50    1.10
  12   0  -3    0.80    1.40
 -12   0   3    1.10    1.00
  12   0  -3    0.10    1.30
 -12   0   3   -0.70    1.10
  12   0  -3   -0.80    1.00
 -12   0   3    0.60    1.40
 -10   0   3    0.90    0.90
  10   0  -3    0.10    0.90
  10   0  -3    2.00    1.40
 -10   0   3    0.90    0.80
  10   0  -3   -3.10    0.90
  10   0  -3    0.50    0.90
   8   0  -3    0.00    0.60
  -8   0   3   -0.40    0.50
   8   0  -3    0.10    0.90
   8   0  -3    1.10    0.80
   8   0  -3   -0.30    0.80
   6   0  -3    0.20    0.70
   6   0  -3    1.80    0.60
  -6   0   3    0.50    0.40
   6   0  -3   -0.50    0.60
   6   0  -3    0.60    0.30
   6   0  -3    1.10    0.70
   4   0  -3   -0.10    0.50
   4   0  -3   -0.30    0.30
   4   0  -3   -0.10    0.20
   4   0  -3   -0.70    0.40
   0   0  -3   -0.20    0.40
   0   0  -3    0.40    0.40
   0   0  -3    0.00    0.30
   0   0  -3    1.00    0.70
   0   0  -3    0.80    0.50
   0   0  -3    0.40    0.70
  -2   0  -3   -0.80    0.50
  -2   0  -3   -0.40    0.40
  -2   0  -3   -0.50    0.70
  -2   0  -3    0.10    0.30
  -2   0  -3    0.10    0.30
  -2   0  -3   -0.10    0.90
  -2   0  -3   -0.40    0.50
  -2   0  -3   -1.50    0.50
  -4   0  -3   -0.40    0.90
  -4   0  -3   -0.20    0.50
   4   0   3   -0.80    0.70
  -4   0  -3   -0.60    1.00
  -4   0  -3    0.50    0.90
  -4   0  -3    0.00    0.80
  -4   0  -3    2.20    1.30
  -6   0  -3    1.00    0.70
  -6   0  -3    0.60    1.10
  -6   0  -3    0.20    1.00
  -6   0  -3   -0.20    1.10
   6   0   3    1.30    1.10
  -6   0  -3   -0.90    0.80
  -6   0  -3    0.40    0.90
  -8   0  -3    1.60    1.60
  -8   0  -3    0.80    1.40
   8   0   3   -0.80    1.00
  -8   0  -3    0.80    1.30
  -8   0  -3   -0.20    1.00
  -8   0  -3    5.30    2.10
 -10   0  -3    0.80    1.70
 -10   0  -3   -0.50    1.60
 -10   0  -3   -0.90    1.50
  10   0   3    1.30    1.50
 -10   0  -3    0.70    1.50
 -10   0  -3   -0.90    1.20
 -12   0  -3    3.60    2.30
 -12   0  -3    0.70    2.20
 -12   0  -3   -0.70    1.70
 -12   0  -3    0.90    2.20
  12   0   3   -0.40    1.80
 -14   0  -3    4.40    3.00
 -14   0  -3   -2.70    2.10
  14   0   3    4.60    2.60
 -14   0  -3   -3.40    2.50
  19  -1  -3  152.28   10.80
  19   1  -3  167.58   10.90
  17  -1  -3  382.66   14.90
  17  -1  -3  407.26   16.70
 -17  -1   3  399.06   16.60
  17   1  -3  416.96   15.30
  17   1  -3  380.56   16.30
  17   1  -3  396.36   15.00
  15  -1  -3   60.29    7.10
  15  -1  -3   60.29    5.10
  15  -1  -3   66.89    6.80
  15  -1  -3   58.19    4.70
  15  -1  -3   69.79    5.50
 -15  -1   3   60.09    6.40
  15   1  -3   59.09    4.90
  15   1  -3   66.29    5.50
  15   1  -3   54.99    6.10
  15   1  -3   63.29    5.10
  15   1  -3   59.99    7.10
  13  -1  -3  179.48    8.90
  13  -1  -3  190.18    7.70
 -13  -1   3  170.48    8.60
 -13  -1   3  189.78    8.10
  13  -1  -3  185.58    8.40
  13  -1  -3  185.58    9.50
  13  -1  -3  193.58    8.70
  13   1  -3  182.38    7.90
  13   1  -3  173.68    9.50
 -13   1   3  168.28    7.90
 -13   1   3  177.08    7.90
  13   1  -3  190.38    9.00
  13   1  -3  179.38    8.10
  11  -1  -3    4.00    1.60
  11  -1  -3    9.70    1.80
 -11  -1   3    8.40    1.80
  11  -1  -3    8.00    2.00
 -11  -1   3    5.90    1.90
 -11  -1   3    5.40    1.40
  11  -1  -3    9.00    2.20
  11  -1  -3    8.40    2.40
  11   1  -3    5.80    2.00
  11   1  -3    4.00    1.70
 -11   1   3    9.10    1.90
  11   1  -3    4.60    1.50
 -11   1   3    3.60    1.40
  -9  -1   3  159.38    5.30
   9  -1  -3  151.98    5.50
   9  -1  -3  142.09    6.40
  -9  -1   3  153.68    5.70
   9  -1  -3  144.59    6.30
   9  -1  -3  145.19    6.80
   9  -1  -3  148.99    6.60
  -9   1   3  148.59    5.70
   9   1  -3  147.09    5.90
   9   1  -3  149.79    7.00
   9   1  -3  137.49    6.30
  -9   1   3  155.98    6.00
   7  -1  -3  734.13   19.80
  -7  -1   3  743.13   18.10
   7  -1  -3  721.13   19.60
   7  -1  -3  706.43   18.30
   7  -1  -3  733.93   19.20
   7  -1  -3  717.73   19.40
   7  -1  -3  735.73   18.10
   7   1  -3  727.23   19.80
   7   1  -3  708.33   19.20
  -7   1   3  749.53   18.10
   7   1  -3  738.83   18.30
   7   1  -3  742.33   18.70
   7   1  -3  752.22   16.70
   5  -1  -3   37.00    2.50
   5  -1  -3   50.09    2.30
   5  -1  -3   41.10    2.00
   5  -1  -3   44.20    1.90
   5  -1  -3   39.80    2.80
   5  -1  -3   43.30    2.50
   5   1  -3   44.10    2.00
  -5   1   3   45.50    2.60
   5   1  -3   41.30    2.40
   5   1  -3   42.00    1.80
   5   1  -3   41.10    2.60
   5   1  -3   42.00    1.90
   3  -1  -3 4798.42  104.59
   3  -1  -3 4454.45  105.99
   3  -1  -3 4580.04  105.39
   3  -1  -3 4759.22  105.19
   3   1  -3 4907.71  104.59
   3   1  -3 4600.04  106.09
   1  -1  -3   60.49    2.70
   1  -1  -3   57.79    1.80
   1  -1  -3   58.89    2.70
   1  -1  -3   53.89    3.00
   1  -1  -3   57.79    2.00
   1   1  -3   56.59    2.80
   1   1  -3   57.39    1.90
  -1  -1  -3  355.96    9.30
  -1  -1  -3  342.67   10.20
  -1  -1  -3  380.26   10.50
  -1  -1  -3  362.56    9.70
  -1  -1  -3  389.66    8.90
  -1  -1  -3  354.36   10.80
  -1  -1  -3  348.47    9.40
  -1  -1  -3  371.66    9.70
  -1   1  -3  352.36   10.80
  -1   1  -3  361.36   10.10
  -1   1  -3  364.46    9.70
  -1   1  -3  359.16    9.00
  -1   1  -3  368.56    9.10
  -1   1  -3  355.56    9.40
  -1   1  -3  374.06   10.60
  -3  -1  -3   47.80    2.90
  -3  -1  -3   49.30    3.40
  -3  -1  -3   48.40    2.40
  -3  -1  -3   48.80    3.10
  -3  -1  -3   51.19    1.60
  -3  -1  -3   43.20    3.20
  -3  -1  -3   45.60    2.70
  -3   1  -3   45.60    2.80
  -3   1  -3   46.40    3.20
  -3   1  -3   40.80    3.10
  -3   1  -3   47.80    2.70
  -3   1  -3   45.60    2.90
   3   1   3   46.50    2.70
  -3   1  -3   49.80    2.00
  -5  -1  -3  116.79    5.90
  -5  -1  -3  117.29    6.00
  -5  -1  -3  117.79    4.40
   5  -1   3  114.49    5.40
  -5  -1  -3  107.29    5.00
  -5  -1  -3  117.39    5.70
  -5  -1  -3  115.49    5.30
  -5   1  -3  113.59    5.90
  -5   1  -3  121.39    3.80
   5   1   3  120.99    5.20
  -5   1  -3  120.39    6.20
  -5   1  -3  112.09    5.10
  -5   1  -3  113.99    5.30
  -5   1  -3  109.79    5.40
  -7  -1  -3  142.09    6.90
  -7  -1  -3  137.19    5.10
  -7  -1  -3  136.89    6.30
  -7  -1  -3  121.49    6.80
  -7  -1  -3  133.99    6.50
  -7  -1  -3  130.79    7.20
   7  -1   3  124.59    6.40
  -7   1  -3  121.69    6.10
   7   1   3  131.49    6.20
  -7   1  -3  126.49    6.50
  -7   1  -3  117.19    6.80
  -7   1  -3  121.19    6.90
  -7   1  -3  132.49    6.50
  -9  -1  -3   93.99    6.00
  -9  -1  -3   98.69    6.80
  -9  -1  -3   87.19    5.60
   9  -1   3   89.19    5.90
  -9  -1  -3   88.19    6.30
  -9  -1  -3   93.49    6.20
  -9   1  -3  101.99    6.90
  -9   1  -3   97.49    6.10
   9   1   3   92.99    5.80
  -9   1  -3   98.69    6.30
  -9   1  -3   88.69    5.80
  -9   1  -3   91.99    6.60
 -11  -1  -3  166.28    9.50
 -11  -1  -3  157.08    9.00
  11  -1   3  169.48    9.00
 -11  -1  -3  176.58   10.30
 -11  -1  -3  168.58    8.90
 -11  -1  -3  148.89    8.70
 -11   1  -3  153.08    8.80
 -11   1  -3  170.08    9.10
 -11   1  -3  191.18    9.40
  11   1   3  164.88    8.70
 -11   1  -3  164.68    9.60
 -11   1  -3  149.88    9.60
 -13  -1  -3   61.29    6.70
  13  -1   3   47.40    6.30
 -13  -1  -3   40.30    6.10
 -13  -1  -3   53.59    6.60
  13   1   3   51.99    6.20
 -13   1  -3   58.29    6.80
 -13   1  -3   71.29    7.60
 -13   1  -3   56.79    7.30
  18  -2  -3    6.20    3.30
 -18  -2   3    3.60    3.00
  18  -2  -3    1.00    2.20
  18   2  -3    2.30    2.40
  18   2  -3    9.80    3.50
  16  -2  -3    2.30    2.00
 -16  -2   3    0.70    2.30
  16  -2  -3    3.30    2.20
  16  -2  -3    0.10    2.20
  16  -2  -3    3.10    2.70
  16   2  -3    1.80    2.00
  16   2  -3    4.90    2.10
  16   2  -3    4.40    2.00
  16   2  -3    2.30    2.20
  14  -2  -3  111.59    7.80
  14  -2  -3  117.19    7.40
  14  -2  -3  119.59    6.90
  14  -2  -3  126.89    6.10
  14  -2  -3  129.79    7.10
 -14  -2   3  114.29    6.60
 -14  -2   3  109.79    7.10
  14   2  -3  126.39    7.50
  14   2  -3  124.89    6.80
  14   2  -3  134.59    7.00
 -14   2   3  116.39    6.80
 -14   2   3  112.29    6.60
  14   2  -3  126.79    8.40
 -12  -2   3  230.98    9.90
 -12  -2   3  256.37    9.20
  12  -2  -3  232.28    9.60
  12  -2  -3  240.68    9.60
  12  -2  -3  241.78   10.60
  12  -2  -3  220.18    9.70
  12  -2  -3  254.57    8.60
  12   2  -3  245.58    9.40
  12   2  -3  224.48    9.70
 -12   2   3  233.08    9.00
 -12   2   3  228.38    9.40
  12   2  -3  234.38   10.60
  10  -2  -3  462.25   14.60
 -10  -2   3  455.25   14.50
 -10  -2   3  510.85   12.50
  10  -2  -3  439.66   14.20
 -10  -2   3  457.35   13.40
  10  -2  -3  484.95   13.00
  10  -2  -3  441.26   14.40
  10  -2  -3  449.76   15.00
  10   2  -3  452.85   14.50
  10   2  -3  462.55   13.90
 -10   2   3  474.05   14.20
  10   2  -3  451.45   15.30
 -10   2   3  480.35   13.60
   8  -2  -3  738.13   20.50
   8  -2  -3  789.02   18.90
   8  -2  -3  750.82   20.80
   8  -2  -3  759.72   20.40
   8  -2  -3  760.42   20.90
  -8  -2   3  769.22   19.30
   8  -2  -3  776.62   19.70
  -8   2   3  769.72   19.40
  -8   2   3  772.22   20.10
   8   2  -3  747.43   19.90
   8   2  -3  750.82   20.50
   8   2  -3  745.83   19.50
   8   2  -3  742.83   21.10
   8   2  -3  806.92   17.50
   6  -2  -3  688.73   18.10
   6  -2  -3  698.33   17.20
   6  -2  -3  651.03   18.50
   6  -2  -3  710.23   16.70
  -6  -2   3  702.63   16.90
   6  -2  -3  689.03   18.40
   6  -2  -3  678.73   17.90
   6   2  -3  666.13   18.10
   6   2  -3  677.83   18.70
   6   2  -3  739.43   18.00
  -6   2   3  708.33   17.00
   6   2  -3  687.13   17.80
   6   2  -3  699.53   16.50
  -6   2   3  694.33   18.80
   6   2  -3  699.13   17.10
   4  -2  -3  111.79    4.90
   4  -2  -3  125.09    4.40
   4  -2  -3  124.09    3.90
   4  -2  -3  121.59    3.70
   4  -2  -3  113.19    4.70
   4  -2  -3  124.19    4.40
   4   2  -3  132.99    3.80
   4   2  -3  120.69    4.10
   4   2  -3  120.49    5.00
   4   2  -3  123.09    4.60
   4   2  -3  118.79    3.40
   4   2  -3  119.39    3.50
   2  -2  -3    0.20    0.70
   2  -2  -3    0.80    0.50
   2  -2  -3   -0.30    0.40
   2  -2  -3   -0.20    0.80
   2  -2  -3   -1.10    0.30
   2   2  -3   -0.40    0.60
   2   2  -3   -0.30    0.40
   2   2  -3    0.40    0.40
   0  -2  -3   59.29    2.30
   0  -2  -3   58.59    2.70
   0  -2  -3   64.99    2.40
   0  -2  -3   62.69    2.80
   0  -2  -3   62.59    3.10
   0  -2  -3   62.99    3.40
   0  -2  -3   61.29    2.80
   0  -2   3   64.39    2.90
   0  -2  -3   59.99    2.50
   0   2  -3   59.79    3.00
   0   2  -3   56.49    3.10
   0   2  -3   58.69    2.30
   0   2  -3   66.99    2.50
   0   2  -3   61.89    2.70
   0   2  -3   62.59    2.30
   0   2   3   64.89    2.80
  -2  -2  -3  621.34   15.70
  -2  -2  -3  609.84   15.70
  -2  -2  -3  612.54   15.90
  -2  -2  -3  644.84   16.60
  -2  -2  -3  611.34   17.10
  -2  -2  -3  602.44   16.50
  -2  -2  -3  606.44   15.00
  -2   2  -3  643.74   14.20
  -2   2  -3  597.24   17.10
   2   2   3  639.04   15.20
  -2   2  -3  617.64   15.90
  -2   2  -3  615.04   14.10
  -2   2  -3  618.94   15.70
  -2   2  -3  644.54   14.30
  -2   2  -3  601.64   16.00
  -2   2  -3  597.34   16.60
  -4  -2  -3  319.17   10.50
  -4  -2  -3  292.17    9.50
  -4  -2  -3  287.37    9.80
  -4  -2  -3  297.67   10.40
   4  -2   3  307.27   10.00
  -4  -2  -3  290.17    9.30
  -4  -2  -3  289.87    8.80
  -4   2  -3  307.47    9.40
  -4   2  -3  292.87    9.60
  -4   2  -3  282.97   10.40
  -4   2  -3  308.97   10.30
  -4   2  -3  285.97    9.50
   4   2   3  303.57    9.10
   4   2   3  313.37    7.70
   6  -2   3   10.00    2.20
  -6  -2  -3    5.00    1.70
  -6  -2  -3    5.70    1.30
  -6  -2  -3    7.10    1.70
  -6  -2  -3    4.60    1.50
  -6  -2  -3    8.50    1.90
  -6  -2  -3    3.70    1.60
  -6   2  -3    8.00    1.70
  -6   2  -3    5.80    1.60
  -6   2  -3    9.80    2.30
   6   2   3    7.60    1.60
  -6   2  -3    7.80    2.10
  -6   2  -3    7.30    1.90
  -8  -2  -3   53.69    5.40
  -8  -2  -3   65.49    3.70
  -8  -2  -3   61.29    5.20
  -8  -2  -3   65.29    4.50
  -8  -2  -3   63.09    4.70
  -8  -2  -3   52.19    4.60
   8  -2   3   56.09    4.50
  -8   2  -3   59.39    5.00
  -8   2  -3   60.09    4.60
   8   2   3   53.19    4.10
  -8   2  -3   63.99    5.30
  -8   2  -3   62.49    4.50
  -8   2  -3   62.99    4.70
 -10  -2  -3   58.19    5.80
 -10  -2  -3   67.39    6.00
 -10  -2  -3   63.29    5.50
  10  -2   3   65.89    5.30
 -10  -2  -3   58.39    4.90
 -10  -2  -3   54.89    5.80
 -10   2  -3   53.69    5.60
  10   2   3   54.59    4.70
 -10   2  -3   54.69    6.20
 -10   2  -3   49.40    5.90
 -10   2  -3   52.59    5.60
 -10   2  -3   59.69    5.10
  12  -2   3    8.30    2.90
 -12  -2  -3    8.70    3.10
 -12  -2  -3    7.10    2.90
 -12  -2  -3    8.40    3.10
 -12   2  -3    8.50    2.90
 -12   2  -3    3.30    2.60
 -12   2  -3    7.80    2.40
  12   2   3    9.60    2.70
 -12   2  -3    2.90    3.00
 -12   2  -3    2.80    2.60
 -14  -2  -3  133.69    9.50
  14  -2   3  138.09    9.20
 -14  -2  -3  117.39    9.20
 -14  -2  -3  134.89    9.60
 -14   2  -3  153.48   10.00
 -14   2  -3  134.99   10.10
 -14   2  -3  141.09    9.50
  19  -3  -3   76.39    8.60
  19   3  -3   92.89    7.60
  19   3  -3   66.59    7.70
 -17  -3   3   15.40    4.20
  17  -3  -3   15.40    3.60
  17  -3  -3   17.10    4.40
  17   3  -3   20.60    4.30
  17   3  -3   18.90    3.90
  17   3  -3   16.60    3.50
  15  -3  -3  125.29    8.00
  15  -3  -3  120.39    7.30
  15  -3  -3  128.49    7.50
  15  -3  -3  126.89    8.70
 -15  -3   3  116.79    7.80
  15   3  -3  126.79    7.10
  15   3  -3  133.69    7.60
  15   3  -3  123.79    7.90
 -15   3   3  123.79    7.60
  15   3  -3  144.09    9.40
  13  -3  -3    2.20    1.70
  13  -3  -3    1.20    1.10
 -13  -3   3   -0.30    1.30
 -13  -3   3    2.70    1.70
  13  -3  -3    3.60    1.80
  13  -3  -3   -0.10    1.60
  13  -3  -3    1.20    1.80
  13   3  -3    1.80    1.90
 -13   3   3   -0.20    1.40
  13   3  -3    1.20    1.80
  13   3  -3    0.90    1.50
 -13   3   3    2.10    1.60
  11  -3  -3  355.26   12.50
  11  -3  -3  376.46   12.80
  11  -3  -3  367.56   10.80
  11  -3  -3  362.56   13.20
 -11  -3   3  349.17   12.50
  11  -3  -3  355.66   12.70
 -11  -3   3  397.56   12.00
  11   3  -3  350.06   12.10
  11   3  -3  356.46   13.40
  11   3  -3  366.86   12.70
 -11   3   3  369.96   11.90
 -11   3   3  369.96   12.60
   9  -3  -3    2.00    1.30
   9  -3  -3    2.10    1.30
   9  -3  -3    2.90    0.90
  -9  -3   3   -0.20    0.90
   9  -3  -3    3.70    1.50
   9  -3  -3    2.40    1.40
  -9  -3   3    2.60    1.00
   9   3  -3    0.80    1.30
   9   3  -3    0.30    0.90
  -9   3   3    0.10    0.80
   9   3  -3   -0.60    0.90
  -9   3   3    1.60    1.20
   9   3  -3    1.20    0.50
  -7  -3   3  869.21   21.80
   7  -3  -3  868.71   23.00
   7  -3  -3  920.31   22.30
   7  -3  -3  906.71   22.90
   7  -3  -3  894.81   23.60
   7  -3  -3  880.41   23.30
   7  -3  -3  943.31   21.10
   7   3  -3  879.31   22.10
   7   3  -3  881.81   22.80
   7   3  -3  880.61   23.80
  -7   3   3  906.71   22.00
   7   3  -3  865.81   23.10
   7   3  -3  909.81   21.10
  -7   3   3  905.21   23.10
   5  -3  -3  215.38    6.80
   5  -3  -3  216.48    6.80
   5  -3  -3  222.08    6.40
   5  -3  -3  205.58    7.50
   5  -3  -3  221.78    5.60
   5  -3  -3  214.68    7.30
  -5  -3   3  225.98    6.00
   5   3  -3  218.88    7.70
   5   3  -3  209.88    7.10
  -5   3   3  218.68    6.20
   5   3  -3  218.58    6.30
   5   3  -3  213.88    6.20
   5   3  -3  226.48    6.60
  -5   3   3  218.38    6.70
   3  -3  -3  761.22   18.60
   3  -3  -3  750.92   18.40
   3  -3  -3  803.72   18.70
   3  -3  -3  788.92   19.60
   3  -3  -3  788.22   18.70
   3  -3  -3  751.32   20.00
  -3  -3   3  807.12   17.90
   3   3  -3  790.42   19.00
   3   3  -3  812.02   18.40
   3   3  -3  789.42   18.40
   3   3  -3  779.92   18.20
   3   3  -3  778.52   19.30
   3   3  -3  766.02   18.10
   1  -3  -3  140.69    5.20
   1  -3  -3  139.09    4.30
  -1  -3   3  148.19    4.00
   1  -3  -3  145.99    4.50
   1  -3  -3  147.19    5.10
   1  -3  -3  147.49    4.70
   1  -3  -3  137.29    5.50
   1   3  -3  146.39    4.20
   1   3  -3  141.99    5.20
   1   3  -3  146.69    4.10
   1   3  -3  146.69    4.70
   1   3  -3  145.69    4.40
   1   3  -3  150.48    5.30
   1   3  -3  151.88    4.40
  -1   3   3  145.39    5.20
  -1  -3  -3 1223.78   28.60
  -1  -3  -3 1173.88   29.30
  -1  -3  -3 1187.08   28.70
  -1  -3  -3 1141.89   29.60
  -1  -3  -3 1180.78   28.40
   1  -3   3 1208.78   28.90
  -1  -3  -3 1199.48   28.30
  -1  -3  -3 1197.68   28.50
   1  -3   3 1224.28   28.00
  -1  -3  -3 1233.08   27.40
  -1   3  -3 1174.78   28.90
   1   3   3 1247.68   28.60
  -1   3  -3 1222.68   27.80
  -1   3  -3 1195.58   28.40
  -1   3  -3 1110.89   29.50
  -1   3  -3 1245.78   27.00
  -1   3  -3 1154.58   28.30
  -1   3  -3 1174.78   28.20
  -3  -3  -3  121.19    4.10
  -3  -3  -3  119.79    5.30
  -3  -3  -3  113.49    4.60
  -3  -3  -3  115.49    5.60
  -3  -3  -3  116.89    4.70
  -3  -3  -3  115.19    4.90
  -3   3  -3  116.99    4.80
  -3   3  -3  112.89    5.20
  -3   3  -3  121.49    5.00
  -3   3  -3  116.29    4.80
   3   3   3  121.69    5.40
  -3   3  -3  118.19    5.70
   3   3   3  118.69    4.20
   3   3   3  126.89    4.30
   5  -3   3   47.80    3.60
   5  -3   3   48.60    2.40
  -5  -3  -3   42.00    3.10
  -5  -3  -3   43.50    3.50
  -5  -3  -3   42.50    3.60
  -5  -3  -3   44.80    2.90
  -5  -3  -3   42.80    3.30
  -5  -3  -3   48.20    3.80
  -5   3  -3   43.60    3.90
   5   3   3   48.20    2.30
   5   3   3   44.40    2.90
  -5   3  -3   41.70    3.60
  -5   3  -3   44.40    3.30
  -5   3  -3   47.50    3.30
   5   3   3   43.20    3.60
  -5   3  -3   46.20    3.40
  -7  -3  -3    1.60    1.30
  -7  -3  -3    1.70    1.40
  -7  -3  -3    5.50    2.00
  -7  -3  -3    4.70    1.90
  -7  -3  -3    3.00    1.20
  -7  -3  -3    1.80    1.20
   7  -3   3    4.20    1.70
  -7   3  -3    5.70    1.90
  -7   3  -3    2.50    1.40
   7   3   3    1.90    1.50
  -7   3  -3    3.40    1.60
   7   3   3    5.30    1.60
  -7   3  -3    2.30    1.40
  -7   3  -3    3.60    1.80
  -9  -3  -3  104.59    6.10
  -9  -3  -3   92.99    6.40
  -9  -3  -3  103.19    5.20
  -9  -3  -3   94.19    6.70
   9  -3   3   84.89    6.10
  -9  -3  -3  101.89    6.60
  -9  -3  -3  103.29    6.40
   9   3   3   86.79    5.50
  -9   3  -3   81.49    5.90
  -9   3  -3   96.59    6.80
  -9   3  -3   93.49    6.00
  -9   3  -3   95.19    6.00
  -9   3  -3   94.99    6.60
 -11  -3  -3   58.59    6.00
 -11  -3  -3   64.89    7.20
  11  -3   3   59.89    6.80
 -11  -3  -3   52.49    6.10
 -11  -3  -3   55.19    6.40
 -11  -3  -3   55.99    6.20
 -11   3  -3   47.70    4.80
 -11   3  -3   39.20    5.60
 -11   3  -3   57.69    5.90
 -11   3  -3   48.40    5.80
 -11   3  -3   51.59    6.30
  11   3   3   60.99    5.10
 -11   3  -3   50.59    5.70
 -13  -3  -3    3.80    2.90
  13  -3   3    3.00    2.80
 -13  -3  -3    0.00    2.40
 -13  -3  -3    4.80    2.80
 -13   3  -3    4.20    2.80
 -13   3  -3    3.70    2.70
 -13   3  -3    1.40    2.70
  18  -4  -3   63.79    6.80
 -18  -4   3   40.50    6.40
  18  -4  -3   50.59    6.80
  18   4  -3   43.20    6.30
  18   4  -3   77.99    7.60
  16  -4  -3  106.49    7.20
 -16  -4   3  113.19    8.00
  16  -4  -3  122.39    8.50
  16  -4  -3  112.99   14.40
  16  -4  -3  120.49    9.40
 -16   4   3   98.39    7.40
  16   4  -3  110.99    7.90
  16   4  -3  107.39    6.80
  16   4  -3  115.59    7.50
  14  -4  -3  337.67   13.70
  14  -4  -3  358.66   13.40
  14  -4  -3  359.76   13.40
 -14  -4   3  340.97   13.60
  14  -4  -3  335.27   14.40
  14   4  -3  368.36   13.50
  14   4  -3  359.56   13.80
 -14   4   3  328.17   12.60
  14   4  -3  362.26   15.00
 -14   4   3  332.37   13.60
  12  -4  -3  209.38    9.70
 -12  -4   3  212.68    8.50
  12  -4  -3  201.28    8.90
  12  -4  -3  204.68    9.20
 -12  -4   3  190.18    8.80
  12  -4  -3  203.08    8.90
  12   4  -3  216.48    9.20
 -12   4   3  207.18    8.50
  12   4  -3  205.28    9.90
 -12   4   3  181.58    8.90
  12   4  -3  216.68    9.00
  10  -4  -3  305.27   11.30
 -10  -4   3  300.47   10.70
 -10  -4   3  326.07   10.20
  10  -4  -3  321.37    8.80
  10  -4  -3  300.97   10.90
  10  -4  -3  306.77   11.10
  10  -4  -3  297.67   10.90
 -10   4   3  317.57   11.30
  10   4  -3  297.27   10.80
 -10   4   3  317.77   10.30
  10   4  -3  297.47   11.60
  10   4  -3  297.67   10.60
   8  -4  -3  730.43   17.00
  -8  -4   3  715.23   18.40
   8  -4  -3  689.53   19.50
  -8  -4   3  726.93   19.00
   8  -4  -3  716.53   19.80
   8  -4  -3  720.63   19.40
   8  -4  -3  704.23   20.00
  -8   4   3  712.03   19.70
   8   4  -3  697.03   20.40
   8   4  -3  729.33   17.40
   8   4  -3  714.33   19.60
  -8   4   3  732.23   18.60
   8   4  -3  703.43   19.30
   8   4  -3  674.43   18.90
   6  -4  -3  460.25   13.10
   6  -4  -3  498.65   13.10
  -6  -4   3  504.05   12.60
   6  -4  -3  499.05   13.00
   6  -4  -3  473.15   13.20
   6  -4  -3  457.25   13.80
   6  -4  -3  495.85   14.30
   6   4  -3  486.15   12.40
  -6   4   3  455.85   12.60
   6   4  -3  487.15   12.70
   6   4  -3  465.45   14.30
   6   4  -3  492.05   12.80
  -6   4   3  486.05   13.10
   6   4  -3  473.85   13.50
   4  -4  -3   68.99    2.80
   4  -4  -3   77.39    3.00
   4  -4  -3   72.69    3.90
   4  -4  -3   75.59    3.10
   4  -4  -3   74.59    3.00
   4  -4  -3   72.19    2.00
  -4  -4   3   78.09    2.70
   4  -4  -3   69.69    3.60
   4   4  -3   68.39    2.80
  -4   4   3   72.99    2.80
   4   4  -3   71.89    3.60
   4   4  -3   72.29    2.80
   4   4  -3   71.09    3.90
  -4   4   3   74.29    2.90
   4   4  -3   76.49    2.80
   4   4  -3   76.99    2.70
   4   4  -3   70.69    3.20
   2  -4  -3  733.03   16.60
   2  -4  -3  689.43   18.10
   2  -4  -3  726.83   17.40
   2  -4  -3  711.23   17.90
   2  -4  -3  693.43   17.20
   2  -4  -3  720.03   16.40
   2  -4  -3  709.53   17.20
   2   4  -3  688.13   17.00
   2   4  -3  715.03   17.20
   2   4  -3  705.33   16.90
   2   4  -3  672.23   17.70
   2   4  -3  747.13   17.00
   2   4  -3  704.53   18.10
   0  -4  -3  459.45   13.10
   0  -4   3  484.25   12.30
   0  -4  -3  488.05   11.90
   0  -4  -3  470.85   12.30
   0  -4  -3  483.45   13.00
   0  -4  -3  461.85   12.90
   0  -4  -3  470.65   12.50
   0  -4  -3  473.55   12.10
   0  -4  -3  449.86   13.50
   0   4  -3  458.35   13.30
   0   4  -3  473.85   12.40
   0   4  -3  483.95   12.10
   0   4  -3  503.35   12.60
   0   4   3  495.65   13.20
   0   4  -3  464.15   12.20
   0   4  -3  486.35   12.40
   0   4  -3  477.05   11.90
   0   4  -3  473.75   13.20
   2  -4   3  728.43   18.40
  -2  -4  -3  710.53   18.60
  -2  -4  -3  767.12   17.10
  -2  -4  -3  745.93   18.90
  -2  -4  -3  726.73   18.50
  -2  -4  -3  729.23   20.00
  -2  -4  -3  707.73   18.90
  -2  -4  -3  713.33   19.40
  -2  -4  -3  763.92   18.70
  -2   4  -3  739.93   17.50
  -2   4  -3  739.23   18.70
   2   4   3  775.32   18.80
   2   4   3  744.73   19.50
  -2   4  -3  738.93   19.50
  -2   4  -3  718.83   18.40
  -2   4  -3  713.43   20.00
  -2   4  -3  711.53   19.10
  -2   4  -3  716.33   18.80
   4  -4   3  654.13   17.00
   4  -4   3  640.54   16.40
  -4  -4  -3  616.94   17.80
  -4  -4  -3  645.84   16.20
  -4  -4  -3  632.04   17.50
  -4  -4  -3  619.24   18.40
  -4  -4  -3  639.64   17.10
  -4  -4  -3  633.04   17.20
  -4   4  -3  599.24   17.10
   4   4   3  652.63   16.10
   4   4   3  672.93   16.50
  -4   4  -3  600.44   17.30
  -4   4  -3  625.04   17.70
   4   4   3  654.03   18.20
  -4   4  -3  612.84   17.90
  -4   4  -3  605.74   18.60
  -4   4  -3  639.44   17.00
   6  -4   3  429.06   11.90
  -6  -4  -3  416.96   14.50
  -6  -4  -3  434.16   13.60
  -6  -4  -3  419.56   14.00
  -6  -4  -3  435.46   14.00
   6  -4   3  403.96   13.90
  -6  -4  -3  436.66   12.80
  -6  -4  -3  435.66   13.40
  -6   4  -3  422.26   14.70
  -6   4  -3  427.56   13.20
   6   4   3  405.66   12.30
  -6   4  -3  419.46   14.20
  -6   4  -3  409.36   13.30
  -6   4  -3  414.36   13.30
   6   4   3  394.46   13.80
  -6   4  -3  422.66   13.50
   6   4   3  434.06   14.20
  -8  -4  -3  424.46   15.00
  -8  -4  -3  424.96   14.30
  -8  -4  -3  427.76   15.80
  -8  -4  -3  438.36   14.70
  -8  -4  -3  432.46   15.10
  -8  -4  -3  461.45   13.60
   8  -4   3  441.76   15.30
  -8   4  -3  423.86   14.70
  -8   4  -3  437.96   16.00
  -8   4  -3  431.06   14.30
   8   4   3  433.56   15.50
  -8   4  -3  410.56   14.40
   8   4   3  420.86   13.60
  -8   4  -3  431.76   15.60
  -8   4  -3  417.76   14.00
   8   4   3  421.46   15.00
 -10  -4  -3  145.29    8.90
 -10  -4  -3  140.09    7.80
  10  -4   3  137.19    8.20
 -10  -4  -3  140.59    8.10
 -10  -4  -3  131.09    8.00
 -10  -4  -3  136.89    8.00
 -10   4  -3  131.29    7.90
 -10   4  -3  146.39    9.00
 -10   4  -3  141.39    7.80
  10   4   3  127.49    7.00
 -10   4  -3  151.48    8.10
 -10   4  -3  141.79    8.70
 -10   4  -3  133.49    7.10
 -12  -4  -3   51.69    6.60
 -12  -4  -3   58.69    6.80
 -12  -4  -3   47.80    6.20
  12  -4   3   38.70    5.50
 -12   4  -3   52.89    7.20
 -12   4  -3   62.29    6.60
 -12   4  -3   51.49    5.30
 -12   4  -3   53.49    6.50
 -14  -4  -3    5.50    3.30
 -14  -4  -3    0.80    2.60
  14  -4   3    0.00    2.60
 -14   4  -3    2.50    2.80
 -14   4  -3    0.70    3.30
 -14   4  -3    2.10    2.80
 -17  -5   3   86.39    8.50
  17  -5  -3   89.19    7.00
  17  -5  -3   95.09    8.10
  17   5  -3  102.59    7.70
  17   5  -3  104.59    8.10
 -17   5   3  107.09    8.10
  15  -5  -3  219.78   10.30
  15  -5  -3  221.38   11.40
 -15  -5   3  210.78   10.60
  15  -5  -3  211.18   10.20
  15  -5  -3  187.28   10.40
  15   5  -3  216.48   11.90
  15   5  -3  218.88   10.40
 -15   5   3  210.18   10.80
  15   5  -3  210.68   10.60
 -13  -5   3    2.70    1.70
  13  -5  -3    5.00    2.10
  13  -5  -3    2.50    2.00
  13  -5  -3    2.60    2.00
  13  -5  -3    2.60    1.90
 -13  -5   3    2.00    1.80
  13   5  -3    2.00    1.80
  13   5  -3    2.20    2.20
  13   5  -3    5.70    2.30
 -13   5   3    3.30    1.80
 -13   5   3    5.30    2.40
 -11  -5   3  188.98    8.40
  11  -5  -3  215.58    9.10
  11  -5  -3  215.28    9.10
  11  -5  -3  204.88    8.90
 -11  -5   3  205.88    8.10
  11  -5  -3  211.08    9.20
  11   5  -3  212.28    8.80
 -11   5   3  199.08    8.10
 -11   5   3  193.18    9.10
  11   5  -3  222.38   10.00
  11   5  -3  196.68    8.70
  -9  -5   3  329.37   10.30
   9  -5  -3  325.67   11.10
   9  -5  -3  315.87   11.10
  -9  -5   3  336.27   10.80
   9  -5  -3  326.57   11.50
   9  -5  -3  324.97   11.40
   9   5  -3  321.87   11.10
  -9   5   3  351.66   11.90
   9   5  -3  329.27    9.10
  -9   5   3  333.77    8.50
   9   5  -3  322.37   11.10
  -9   5   3  321.07   10.40
   9   5  -3  304.57   11.70
   7  -5  -3   17.70    2.70
  -7  -5   3   20.60    2.10
   7  -5  -3   19.70    2.40
  -7  -5   3   21.20    2.10
   7  -5  -3   16.20    2.30
   7  -5  -3   16.60    2.10
   7  -5  -3   23.80    2.70
  -7   5   3   19.60    2.10
  -7   5   3   21.10    1.60
   7   5  -3   20.40    1.90
   7   5  -3   22.70    1.90
  -7   5   3   22.30    2.80
   7   5  -3   20.70    2.50
   7   5  -3   17.90    2.00
   5  -5  -3 1917.21   46.70
   5  -5  -3 1922.51   45.30
   5  -5  -3 1870.91   46.20
  -5  -5   3 1945.41   44.60
   5  -5  -3 2009.80   45.30
   5  -5  -3 1946.91   44.80
   5  -5  -3 1929.51   45.10
  -5   5   3 1968.50   44.70
   5   5  -3 1943.11   45.10
   5   5  -3 1854.01   45.90
   5   5  -3 1925.41   44.90
  -5   5   3 1958.40   45.00
  -5   5   3 1931.11   44.90
   5   5  -3 2016.60   44.30
   5   5  -3 1840.82   46.60
   5   5  -3 1962.20   44.90
   3  -5  -3  584.34   16.40
   3  -5  -3  631.54   14.40
   3  -5  -3  611.44   16.40
   3  -5  -3  607.54   15.60
   3  -5  -3  625.04   17.00
  -3  -5   3  629.24   15.20
   3  -5  -3  634.74   15.00
   3  -5  -3  657.83   15.80
   3  -5  -3  629.24   15.90
   3   5  -3  606.44   16.10
   3   5  -3  622.54   15.40
   3   5  -3  622.84   15.50
   3   5  -3  592.94   15.30
   3   5  -3  612.34   14.40
   3   5  -3  588.44   16.50
  -3   5   3  646.34   15.60
   3   5  -3  613.54   15.50
  -1  -5   3 2757.92   61.99
   1  -5  -3 2759.12   62.69
   1  -5  -3 2645.44   63.29
   1  -5  -3 2670.33   63.79
   1  -5  -3 2748.93   62.49
   1  -5  -3 2704.53   62.69
   1  -5  -3 2718.43   63.59
   1  -5  -3 2878.51   62.59
   1   5  -3 2728.33   62.49
   1   5  -3 2870.21   64.09
   1   5  -3 2624.74   63.19
   1   5  -3 2789.22   61.19
   1   5  -3 2852.61   62.29
   1   5  -3 2663.13   62.29
   1   5  -3 2576.44   63.19
   1   5  -3 2744.03   61.79
  -1  -5  -3   30.80    1.80
  -1  -5  -3   34.10    2.30
  -1  -5  -3   31.30    2.70
  -1  -5  -3   32.30    2.40
  -1  -5  -3   31.00    2.30
  -1  -5  -3   32.20    2.60
  -1  -5  -3   29.80    1.70
   1  -5   3   30.90    2.00
   1  -5   3   32.70    2.10
  -1  -5  -3   34.50    2.60
  -1   5  -3   34.30    2.90
  -1   5  -3   32.30    2.20
  -1   5  -3   30.60    2.30
  -1   5  -3   29.80    2.00
  -1   5  -3   33.40    2.70
  -1   5  -3   30.10    2.20
   1   5   3   33.30    2.50
  -1   5  -3   33.40    1.90
  -3  -5  -3  214.68    7.40
   3  -5   3  224.98    7.30
  -3  -5  -3  205.98    7.50
  -3  -5  -3  215.58    8.40
  -3  -5  -3  216.58    7.10
   3  -5   3  209.38    7.20
  -3  -5  -3  215.58    7.20
  -3  -5  -3  212.78    7.60
  -3  -5  -3  216.18    8.00
  -3   5  -3  209.58    8.50
  -3   5  -3  217.68    7.00
  -3   5  -3  210.58    7.50
   3   5   3  211.28    8.00
  -3   5  -3  209.68    7.60
  -3   5  -3  215.48    7.80
  -3   5  -3  219.28    8.00
  -3   5  -3  218.58    6.10
  -5  -5  -3   27.40    2.90
   5  -5   3   29.00    3.00
  -5  -5  -3   29.60    3.40
   5  -5   3   28.40    2.40
  -5  -5  -3   28.90    3.60
  -5  -5  -3   26.30    3.00
  -5  -5  -3   28.50    3.00
  -5   5  -3   24.10    3.10
  -5   5  -3   31.00    3.90
   5   5   3   28.70    3.30
   5   5   3   30.00    2.10
   5   5   3   23.80    3.00
  -5   5  -3   30.30    3.30
  -5   5  -3   33.40    3.60
  -5   5  -3   29.50    3.00
  -5   5  -3   31.30    3.30
   7  -5   3    1.30    1.40
  -7  -5  -3    4.90    1.80
  -7  -5  -3    5.10    1.90
  -7  -5  -3    1.60    1.20
  -7  -5  -3    1.80    1.50
  -7  -5  -3    2.60    1.60
  -7  -5  -3    2.80    1.40
   7  -5   3    1.20    1.00
  -7   5  -3    0.80    1.10
  -7   5  -3    1.80    1.40
  -7   5  -3    2.90    2.00
  -7   5  -3    2.40    1.50
  -7   5  -3    3.60    1.60
   7   5   3    1.20    1.00
   7   5   3    2.40    1.60
  -7   5  -3    3.20    1.70
   7   5   3    1.80    1.40
  -9  -5  -3  347.47   14.40
  -9  -5  -3  358.16   12.10
  -9  -5  -3  335.07   12.70
  -9  -5  -3  349.07   13.70
  -9  -5  -3  350.86   13.40
  -9  -5  -3  328.47   13.00
  -9   5  -3  336.67   12.60
  -9   5  -3  343.87   14.40
   9   5   3  338.47   13.50
  -9   5  -3  335.07   13.00
  -9   5  -3  356.46   14.10
  -9   5  -3  341.67   13.30
   9   5   3  340.37   13.80
  -9   5  -3  349.07   12.40
 -11  -5  -3   52.49    5.70
 -11  -5  -3   45.70    5.70
 -11  -5  -3   44.50    5.90
  11  -5   3   42.10    5.60
 -11  -5  -3   55.19    6.30
 -11   5  -3   47.10    5.50
 -11   5  -3   62.19    4.90
 -11   5  -3   55.79    7.10
 -11   5  -3   51.59    6.00
 -11   5  -3   47.60    5.40
 -11   5  -3   52.79    6.50
  13  -5   3  350.76   15.80
 -13  -5  -3  369.36   22.50
 -13  -5  -3  372.56   15.90
 -13  -5  -3  358.86   15.90
 -13   5  -3  336.07   14.50
 -13   5  -3  329.17   16.20
 -13   5  -3  356.16   15.70
  18  -6  -3   34.50    6.00
 -18  -6   3   39.50    6.10
  18  -6  -3   39.80    5.60
  18   6  -3   37.30    6.20
  18   6  -3   47.80    6.40
  16  -6  -3    0.00    1.90
  16  -6  -3   -0.40    2.20
 -16  -6   3    2.40    2.30
 -16   6   3    1.20    2.40
  16   6  -3    0.30    1.70
  16   6  -3   -1.00    1.80
  16   6  -3   -1.60    1.90
  14  -6  -3   27.50    4.20
 -14  -6   3   28.50    4.30
  14  -6  -3   23.70    4.10
  14  -6  -3   27.20    4.50
  14  -6  -3   18.20    3.70
 -14   6   3   25.20    4.30
  14   6  -3   28.80    4.70
  14   6  -3   27.20    4.40
 -14   6   3   18.30    3.80
  14   6  -3   24.60    4.10
 -12  -6   3   66.49    4.70
 -12  -6   3   69.69    5.10
  12  -6  -3   81.79    5.60
  12  -6  -3   72.19    5.40
  12  -6  -3   75.49    5.40
  12  -6  -3   80.49    5.80
  12   6  -3   72.29    5.30
 -12   6   3   73.09    4.90
 -12   6   3   69.49    5.70
  12   6  -3   66.69    5.10
  12   6  -3   73.29    6.00
  10  -6  -3    8.40    2.00
  10  -6  -3    6.80    2.00
 -10  -6   3    6.40    1.60
 -10  -6   3    9.40    2.10
  10  -6  -3    9.50    2.20
  10  -6  -3    9.50    2.20
  10   6  -3    8.00    1.30
  10   6  -3    7.70    2.40
  10   6  -3    8.20    2.00
 -10   6   3    8.30    2.40
  10   6  -3    6.80    1.80
 -10   6   3    6.90    1.90
   8  -6  -3   91.09    5.20
   8  -6  -3   93.69    4.90
   8  -6  -3  102.19    5.50
  -8  -6   3   97.89    4.60
   8  -6  -3   95.49    5.00
   8  -6  -3   99.99    5.00
  -8  -6   3  104.59    4.60
  -8   6   3   95.09    4.60
   8   6  -3  101.89    4.20
  -8   6   3   97.49    5.50
   8   6  -3   93.69    5.20
   8   6  -3   98.39    5.20
   8   6  -3   99.49    5.70
  -8   6   3  106.09    4.00
   6  -6  -3   35.60    2.60
   6  -6  -3   38.30    2.70
   6  -6  -3   35.20    3.10
   6  -6  -3   39.50    2.50
  -6  -6   3   37.70    2.40
   6  -6  -3   38.80    3.00
   6  -6  -3   39.00    2.80
   6  -6  -3   39.90    3.20
   6  -6  -3   35.00    2.60
  -6   6   3   40.20    2.60
   6   6  -3   38.70    2.00
   6   6  -3   38.70    3.30
  -6   6   3   37.70    2.40
  -6   6   3   37.10    2.40
   6   6  -3   39.90    2.60
   6   6  -3   39.60    3.10
   6   6  -3   44.00    2.70
   4  -6  -3    4.80    1.30
   4  -6  -3    7.70    1.20
   4  -6  -3    4.70    1.40
   4  -6  -3    7.30    0.90
  -4  -6   3    7.90    1.20
   4  -6  -3    5.50    1.20
   4  -6  -3    7.00    1.60
   4  -6  -3    7.20    1.40
   4  -6  -3    8.10    1.40
   4   6  -3    6.00    0.90
  -4   6   3    6.00    0.80
   4   6  -3    6.00    1.30
   4   6  -3    6.80    1.20
   4   6  -3    6.20    1.10
  -4   6   3    5.10    1.10
   4   6  -3   10.20    2.00
  -4   6   3    7.10    1.40
   4   6  -3    3.20    1.20
   2  -6  -3   42.30    2.60
   2  -6  -3   42.70    3.10
   2  -6  -3   46.00    2.90
   2  -6  -3   43.30    2.50
  -2  -6   3   46.50    2.30
   2  -6  -3   46.70    3.00
   2  -6  -3   40.20    2.50
   2   6  -3   42.00    2.50
   2   6  -3   44.20    2.90
   2   6  -3   46.90    2.70
  -2   6   3   49.00    3.00
   2   6  -3   45.20    2.40
   2   6  -3   42.30    2.40
   0  -6  -3  109.39    4.20
   0  -6  -3  106.99    4.40
   0  -6  -3  104.69    5.00
   0  -6  -3  105.89    4.50
   0  -6  -3  106.59    4.90
   0  -6  -3  111.59    4.90
   0  -6  -3  115.69    4.50
   0  -6   3  106.29    3.70
   0  -6  -3  106.29    4.80
   0  -6   3  105.69    4.10
   0   6  -3  107.09    5.00
   0   6  -3  110.39    4.50
   0   6   3  103.09    4.30
   0   6  -3  109.99    4.30
   0   6  -3  114.79    3.20
   0   6  -3  111.59    3.90
   0   6  -3  106.89    4.40
   0   6  -3  100.99    4.80
  -2  -6  -3   56.79    3.30
  -2  -6  -3   53.99    3.80
  -2  -6  -3   59.59    3.50
  -2  -6  -3   61.39    2.60
  -2  -6  -3   60.89    2.70
  -2  -6  -3   60.79    3.50
  -2  -6  -3   60.19    3.80
   2  -6   3   55.29    3.40
  -2  -6  -3   58.19    3.50
   2  -6   3   59.49    3.20
  -2   6  -3   59.69    3.00
  -2   6  -3   59.69    3.80
  -2   6  -3   63.09    2.80
   2   6   3   61.59    3.70
  -2   6  -3   53.79    3.40
  -2   6  -3   62.09    3.40
  -2   6  -3   61.79    4.10
  -2   6  -3   58.19    3.30
   4  -6   3   37.50    2.90
  -4  -6  -3   31.00    3.60
  -4  -6  -3   37.50    3.60
   4  -6   3   37.30    2.90
  -4  -6  -3   38.30    3.20
  -4  -6  -3   37.20    3.10
  -4  -6  -3   36.00    2.70
  -4  -6  -3   36.20    2.90
  -4   6  -3   34.20    4.00
  -4   6  -3   30.30    3.20
   4   6   3   28.80    3.30
  -4   6  -3   34.00    2.90
  -4   6  -3   35.80    3.10
   4   6   3   37.90    2.80
   4   6   3   38.50    1.90
  -4   6  -3   27.80    3.10
  -4   6  -3   32.60    2.50
   6  -6   3   14.90    2.50
  -6  -6  -3   17.60    2.90
  -6  -6  -3   14.10    2.60
  -6  -6  -3   17.60    2.60
   6  -6   3   11.40    2.00
  -6  -6  -3   10.90    2.30
  -6  -6  -3   14.50    2.90
  -6  -6  -3   16.50    2.50
  -6   6  -3   12.30    2.30
  -6   6  -3   15.10    2.70
  -6   6  -3   12.00    2.20
   6   6   3   13.60    2.70
  -6   6  -3   10.40    2.10
   6   6   3   14.60    2.50
  -6   6  -3   14.90    2.70
  -6   6  -3    8.60    2.50
   6   6   3   16.70    2.80
  -8  -6  -3  131.59    7.80
   8  -6   3  133.89    7.60
  -8  -6  -3  121.39    7.00
  -8  -6  -3  129.79    6.90
  -8  -6  -3  122.99    7.00
  -8  -6  -3  130.49    6.50
  -8  -6  -3  112.89    7.00
   8  -6   3  134.99    6.90
  -8   6  -3  124.09    7.10
   8   6   3  125.89    7.40
  -8   6  -3  119.19    7.90
  -8   6  -3  129.19    6.70
   8   6   3  120.49    7.20
  -8   6  -3  132.39    7.50
  -8   6  -3  122.49    6.60
  -8   6  -3  127.69    7.00
 -10  -6  -3   19.90    3.80
 -10  -6  -3   13.20    3.30
 -10  -6  -3   15.20    3.30
  10  -6   3   12.70    3.50
 -10  -6  -3   12.90    3.10
 -10  -6  -3   14.50    3.60
 -10  -6  -3   14.10    2.80
 -10   6  -3    6.80    2.50
 -10   6  -3   12.70    3.70
 -10   6  -3    9.10    2.90
 -10   6  -3   11.30    2.90
  10   6   3   12.60    3.20
  10   6   3   11.00    3.00
 -10   6  -3   12.50    3.20
 -10   6  -3    8.40    2.50
 -12  -6  -3  102.79    7.60
 -12  -6  -3   89.59    7.40
  12  -6   3   96.79    7.80
 -12  -6  -3   97.19    7.80
 -12   6  -3  111.09    8.80
 -12   6  -3   96.09    7.00
 -12   6  -3   92.79    7.60
 -12   6  -3   79.99    9.70
 -14  -6  -3   44.00    6.70
  14  -6   3   41.30    6.30
 -14  -6  -3   50.79    6.90
 -14   6  -3   50.79    6.30
 -14   6  -3   47.00    7.60
 -14   6  -3   36.20    6.10
  17  -7  -3   34.20    5.60
  17  -7  -3   24.40    4.60
 -17  -7   3   36.70    5.60
  17  -7  -3   32.60    5.30
  17   7  -3   35.40    5.70
  17   7  -3   33.90    5.40
 -17   7   3   37.50    6.00
  15  -7  -3   64.49    6.70
 -15  -7   3   59.99    6.60
  15  -7  -3   55.89    6.30
  15  -7  -3   61.19    7.00
  15  -7  -3   50.69    5.80
  15   7  -3   64.49    6.70
 -15   7   3   55.99    6.70
  15   7  -3   58.89    6.40
  13  -7  -3  157.38    8.20
 -13  -7   3  151.98    8.00
  13  -7  -3  148.49    8.30
  13  -7  -3  150.18    8.30
  13  -7  -3  155.88    8.30
  13  -7  -3  148.19    8.50
 -13   7   3  141.49    7.60
  13   7  -3  167.08    8.70
  13   7  -3  149.99    9.20
  13   7  -3  147.09    8.10
 -13   7   3  157.48    9.10
  11  -7  -3    0.40    1.50
  11  -7  -3    1.00    1.50
 -11  -7   3    6.70    2.00
  11  -7  -3    3.40    1.60
  11  -7  -3    6.90    2.20
  11  -7  -3    5.80    2.10
 -11  -7   3    3.40    1.50
 -11   7   3    2.80    1.50
 -11   7   3    4.40    2.10
  11   7  -3    4.50    2.00
  11   7  -3    2.60    1.70
  11   7  -3    3.10    1.70
   9  -7  -3 1073.39   30.00
   9  -7  -3 1112.09   30.30
  -9  -7   3 1157.38   28.80
   9  -7  -3 1107.49   29.20
   9  -7  -3 1093.89   29.40
  -9  -7   3 1154.28   28.70
   9  -7  -3 1146.89   29.60
  -9   7   3 1100.09   28.90
   9   7  -3 1148.09   29.80
   9   7  -3 1130.19   27.60
  -9   7   3 1127.89   27.30
   9   7  -3 1122.59   29.90
   9   7  -3 1124.59   30.90
  -9   7   3 1105.99   30.70
   7  -7  -3  149.39    6.20
   7  -7  -3  159.68    7.20
   7  -7  -3  142.39    6.80
  -7  -7   3  150.38    5.80
   7  -7  -3  153.38    6.40
   7  -7  -3  148.99    5.90
   7  -7  -3  149.29    6.40
  -7  -7   3  155.68    5.50
   7  -7  -3  150.68    6.20
  -7   7   3  151.98    5.60
  -7   7   3  148.79    6.00
  -7   7   3  148.59    7.00
   7   7  -3  156.88    5.00
   7   7  -3  141.89    6.50
   7   7  -3  144.49    5.70
   7   7  -3  146.49    7.00
   5  -7  -3 2783.12   67.09
  -5  -7   3 2887.81   65.59
   5  -7  -3 2923.01   66.49
   5  -7  -3 2792.42   66.69
   5  -7  -3 2818.82   66.09
   5  -7  -3 2736.23   67.59
   5  -7  -3 2918.01   65.49
  -5   7   3 2931.01   64.69
   5   7  -3 2763.42   65.99
   5   7  -3 2952.40   63.59
  -5   7   3 2877.61   65.99
   5   7  -3 2792.62   67.69
   5   7  -3 2789.02   66.89
  -5   7   3 2851.11   65.99
   5   7  -3 2834.62   65.89
   5   7  -3 2923.21   65.99
   3  -7  -3  309.87    9.40
  -3  -7   3  310.77    8.80
   3  -7  -3  288.67    9.10
   3  -7  -3  297.97   10.20
   3  -7  -3  312.07    7.80
   3  -7  -3  302.07    9.80
   3  -7  -3  325.77    9.40
   3  -7  -3  270.47    9.50
   3   7  -3  300.67    8.70
  -3   7   3  293.37    9.50
   3   7  -3  306.27    9.00
   3   7  -3  277.27    9.40
   3   7  -3  298.27    9.00
  -3   7   3  300.17    9.10
   3   7  -3  300.47    9.10
   3   7  -3  302.47    9.80
   1  -7  -3 3152.68   69.89
   1  -7  -3 3117.09   69.79
   1  -7  -3 2925.01   70.69
   1  -7  -3 3118.39   69.89
   1  -7  -3 3010.00   69.89
   1  -7  -3 2920.71   70.69
   1  -7  -3 2965.70   70.39
  -1  -7   3 2997.80   69.09
   1   7  -3 3066.49   67.49
   1   7  -3 2948.30   70.09
   1   7  -3 3032.20   69.49
   1   7  -3 3009.40   69.69
  -1   7   3 3042.50   68.99
   1   7  -3 2986.70   69.59
  -1   7   3 3029.90   70.29
   1  -7   3   69.89    4.00
  -1  -7  -3   59.79    3.80
  -1  -7  -3   65.09    3.60
  -1  -7  -3   67.09    4.10
  -1  -7  -3   59.99    3.80
   1  -7   3   65.29    2.90
   1  -7   3   65.79    3.40
  -1  -7  -3   61.79    3.80
  -1  -7  -3   72.59    3.30
  -1  -7  -3   62.79    3.60
   1   7   3   61.59    3.60
  -1   7  -3   66.89    2.40
  -1   7  -3   61.49    3.60
  -1   7  -3   56.29    3.80
  -1   7  -3   73.19    3.80
  -1   7  -3   65.69    4.20
  -1   7  -3   64.99    3.10
  -3  -7  -3  593.74   14.40
  -3  -7  -3  555.94   17.00
  -3  -7  -3  564.84   16.40
   3  -7   3  586.94   16.30
  -3  -7  -3  543.65   16.50
  -3  -7  -3  571.34   16.10
  -3  -7  -3  558.14   16.10
  -3  -7  -3  536.65   16.10
   3  -7   3  590.94   15.90
  -3   7  -3  581.04   16.20
  -3   7  -3  528.55   16.30
   3   7   3  566.94   16.60
  -3   7  -3  596.64   14.80
  -3   7  -3  553.54   15.80
  -3   7  -3  564.34   16.20
  -3   7  -3  547.25   17.30
  -5  -7  -3  142.49    6.60
  -5  -7  -3  138.19    6.70
   5  -7   3  145.49    6.50
  -5  -7  -3  143.89    7.30
   5  -7   3  154.78    6.60
  -5  -7  -3  147.49    7.10
  -5  -7  -3  154.98    6.80
  -5  -7  -3  146.99    6.20
  -5   7  -3  146.99    7.80
   5   7   3  142.59    6.40
  -5   7  -3  143.29    6.70
  -5   7  -3  149.19    6.00
   5   7   3  143.29    7.10
  -5   7  -3  139.79    6.60
  -5   7  -3  160.58    7.10
  -5   7  -3  144.79    6.90
  -7  -7  -3  159.88    7.60
   7  -7   3  152.98    6.90
  -7  -7  -3  163.98    8.50
  -7  -7  -3  159.28    7.40
  -7  -7  -3  152.18    7.90
  -7  -7  -3  141.29    7.40
  -7  -7  -3  163.48    7.90
   7  -7   3  154.18    7.20
  -7   7  -3  140.99    8.40
   7   7   3  141.29    7.30
  -7   7  -3  156.58    7.90
   7   7   3  157.98    8.10
  -7   7  -3  156.08    6.90
  -7   7  -3  139.69    7.30
  -7   7  -3  157.18    7.40
  -7   7  -3  142.59    7.60
  -9  -7  -3  187.18    9.20
  -9  -7  -3  183.38   10.10
   9  -7   3  211.68   10.40
  -9  -7  -3  169.98    9.40
  -9  -7  -3  184.18    9.30
  -9  -7  -3  178.78    8.50
  -9  -7  -3  188.78    9.20
   9   7   3  179.88    9.40
  -9   7  -3  199.08   10.80
  -9   7  -3  195.38    8.80
  -9   7  -3  182.18    9.20
  -9   7  -3  199.38   10.00
  -9   7  -3  192.48    9.60
   9   7   3  189.48    9.80
  -9   7  -3  196.08    8.60
  11  -7   3   32.30    5.10
 -11  -7  -3   33.30    5.30
 -11  -7  -3   34.80    5.10
 -11  -7  -3   41.00    5.70
 -11  -7  -3   37.10    4.60
 -11   7  -3   37.50    5.60
 -11   7  -3   40.90    5.60
 -11   7  -3   42.80    5.20
 -11   7  -3   40.90    4.90
 -11   7  -3   44.00    6.60
  11   7   3   42.40    6.00
  13  -7   3  493.35   20.20
 -13  -7  -3  564.04   20.80
 -13  -7  -3  497.15   20.10
 -13   7  -3  521.05   20.20
 -13   7  -3  517.25   21.60
  16  -8  -3  403.26   16.40
  16  -8  -3  421.96   17.30
  16  -8  -3  425.66   17.10
 -16  -8   3  413.06   16.50
 -16   8   3  442.56   18.20
  16   8  -3  410.86   16.80
  16   8  -3  410.26   16.60
  14  -8  -3  234.28   10.90
  14  -8  -3  233.18   11.20
 -14  -8   3  211.78   10.30
  14  -8  -3  240.18   11.50
  14  -8  -3  216.08   10.80
  14  -8  -3  258.47   11.50
  14   8  -3  239.38   11.30
  14   8  -3  226.58   10.80
 -14   8   3  218.98   11.80
  14   8  -3  232.88   12.30
  12  -8  -3  613.14   19.90
  12  -8  -3  639.34   20.10
  12  -8  -3  618.84   20.00
  12  -8  -3  636.04   19.90
  12  -8  -3  620.14   19.70
 -12  -8   3  557.64   18.70
  12   8  -3  623.44   21.20
  12   8  -3  630.44   19.70
 -12   8   3  626.44   19.20
 -12   8   3  610.94   21.10
  12   8  -3  619.04   20.00
 -10  -8   3  161.58    7.20
  10  -8  -3  182.88    8.00
  10  -8  -3  177.28    7.60
 -10  -8   3  164.68    7.20
  10  -8  -3  174.48    8.00
  10  -8  -3  163.48    7.70
  10  -8  -3  166.78    8.30
  10  -8  -3  180.28    8.50
  10  -8  -3  165.78    7.60
  10   8  -3  166.38    8.10
  10   8  -3  161.58    8.60
  10   8  -3  160.48    7.70
 -10   8   3  173.78    8.90
 -10   8   3  171.28    7.60
  10   8  -3  178.08    6.50
   8  -8  -3  796.62   21.90
   8  -8  -3  795.92   22.00
  -8  -8   3  841.72   20.80
   8  -8  -3  808.12   23.20
  -8  -8   3  804.12   21.40
   8  -8  -3  832.02   21.80
   8  -8  -3  720.43   22.40
   8  -8  -3  776.02   22.00
   8  -8  -3  831.62   21.60
   8   8  -3  807.42   21.00
  -8   8   3  754.02   20.60
  -8   8   3  790.82   23.40
  -8   8   3  825.32   21.70
   8   8  -3  790.12   22.20
   8   8  -3  789.52   22.60
   8   8  -3  821.82   23.40
   6  -8  -3  467.25   13.10
  -6  -8   3  451.55   13.10
   6  -8  -3  460.85   13.90
   6  -8  -3  448.96   14.30
   6  -8  -3  447.86   13.80
   6  -8  -3  462.85   13.60
   6  -8  -3  433.86   14.60
  -6  -8   3  472.75   14.30
   6   8  -3  468.65   13.40
  -6   8   3  457.15   13.40
   6   8  -3  442.86   14.00
  -6   8   3  466.45   13.30
  -6   8   3  474.85   12.60
   6   8  -3  469.35   14.90
  -4  -8   3    3.90    1.10
  -4  -8   3    3.30    1.30
   4  -8  -3    3.70    1.40
   4  -8  -3    6.50    1.50
   4  -8  -3    2.20    1.00
   4  -8  -3    4.20    1.60
   4  -8  -3    5.50    1.10
   4  -8  -3    2.80    1.20
   4   8  -3    3.40    1.30
   4   8  -3    4.10    0.90
  -4   8   3    4.60    1.20
   4   8  -3    4.20    1.20
   4   8  -3    3.80    1.20
   4   8  -3    4.00    1.60
  -4   8   3    4.70    1.40
   4   8  -3    4.40    1.30
  -2  -8   3  469.65   13.00
  -2  -8   3  479.85   13.20
   2  -8  -3  491.85   14.20
   2  -8  -3  452.65   13.50
   2  -8  -3  482.75   13.60
   2  -8  -3  479.05   14.70
   2  -8  -3  460.35   13.80
  -2   8   3  491.55   12.20
   2   8  -3  468.15   13.30
   2   8  -3  466.65   14.00
   2   8  -3  470.25   13.50
   2   8  -3  466.35   14.00
  -2   8   3  490.55   14.10
   2   8  -3  474.45   13.30
   0  -8  -3  547.75   16.00
   0  -8  -3  574.34   16.00
   0  -8   3  570.64   13.40
   0  -8  -3  540.05   16.20
   0  -8   3  563.04   15.00
   0  -8  -3  573.34   15.80
   0  -8  -3  553.84   15.20
   0  -8  -3  543.75   15.40
   0  -8  -3  537.15   16.20
   0   8  -3  530.35   16.00
   0   8  -3  593.74   15.60
   0   8   3  549.45   15.10
   0   8  -3  556.94   15.60
   0   8   3  532.45   15.90
   0   8  -3  548.85   16.10
   2  -8   3  945.41   24.20
  -2  -8  -3  931.31   25.50
  -2  -8  -3  964.10   24.70
  -2  -8  -3  913.21   24.90
  -2  -8  -3  939.51   25.00
  -2  -8  -3  943.41   24.90
  -2  -8  -3  933.61   25.00
   2  -8   3  944.01   25.10
  -2  -8  -3  965.80   23.40
  -2   8  -3 1001.70   23.80
  -2   8  -3  909.41   25.10
  -2   8  -3  987.60   22.50
  -2   8  -3  916.11   25.70
   2   8   3  946.01   24.80
  -2   8  -3  889.11   24.50
  -2   8  -3  952.60   24.80
   4  -8   3  568.14   16.80
  -4  -8  -3  575.34   17.00
  -4  -8  -3  563.24   16.90
  -4  -8  -3  554.84   16.40
  -4  -8  -3  561.94   17.50
  -4  -8  -3  552.24   16.60
  -4  -8  -3  559.24   17.00
   4  -8   3  560.14   16.30
   4   8   3  549.15   15.40
  -4   8  -3  532.45   17.90
  -4   8  -3  589.54   15.00
   4   8   3  554.74   17.20
  -4   8  -3  566.84   17.00
  -4   8  -3  583.24   16.40
  -4   8  -3  558.24   16.80
  -4   8  -3  554.64   16.90
  -6  -8  -3 1129.39   30.30
   6  -8   3 1016.80   29.20
  -6  -8  -3 1117.39   29.90
  -6  -8  -3 1134.79   30.00
   6  -8   3 1159.08   29.60
  -6  -8  -3 1161.88   31.30
  -6  -8  -3 1124.69   30.40
  -6   8  -3 1096.59   31.80
  -6   8  -3 1092.69   30.00
   6   8   3 1070.29   30.40
  -6   8  -3 1162.28   30.40
   6   8   3  983.30   28.90
  -6   8  -3 1086.09   29.80
  -6   8  -3 1160.28   28.40
  -6   8  -3 1147.89   30.10
  -8  -8  -3  287.97   11.40
  -8  -8  -3  294.67   11.70
  -8  -8  -3  285.67   11.90
  -8  -8  -3  272.17   11.40
  -8  -8  -3  298.37   12.80
  -8  -8  -3  279.17   12.00
  -8   8  -3  281.07   10.50
  -8   8  -3  292.07   11.90
  -8   8  -3  288.77   11.30
  -8   8  -3  282.87   11.90
  -8   8  -3  281.47   13.00
   8   8   3  282.97   12.10
  -8   8  -3  292.07   12.00
 -10  -8  -3  491.35   16.40
 -10  -8  -3  454.25   19.60
 -10  -8  -3  417.46   16.70
 -10  -8  -3  456.45   16.50
 -10  -8  -3  451.15   17.40
  10   8   3  437.46   17.20
 -10   8  -3  449.16   16.90
 -10   8  -3  446.16   17.20
 -10   8  -3  458.55   15.90
 -10   8  -3  456.95   18.60
 -10   8  -3  473.35   17.60
 -12  -8  -3    9.30    3.30
 -12  -8  -3   13.40    3.90
 -12   8  -3    4.60    3.20
  12   8   3   12.90    3.70
 -12   8  -3    6.60    3.30
  17  -9  -3  136.29    9.70
 -17  -9   3  151.68    9.70
  17  -9  -3  147.19    9.60
  17  -9  -3  145.39    9.90
  17   9  -3  144.59    9.70
  17   9  -3  154.98   10.20
 -17   9   3  151.28   10.60
  15  -9  -3   35.50    5.20
  15  -9  -3   35.80    5.40
  15  -9  -3   41.30    5.70
 -15  -9   3   32.40    4.90
 -15   9   3   33.10    5.80
  15   9  -3   42.30    6.00
  15   9  -3   41.90    5.70
  13  -9  -3  164.18    9.00
  13  -9  -3  177.88    9.30
  13  -9  -3  162.68    8.80
  13  -9  -3  170.18    8.10
 -13  -9   3  161.28    8.40
  13  -9  -3  169.78    9.10
  13  -9  -3  172.18    9.30
  13  -9  -3  179.98    9.40
 -13   9   3  158.68   12.20
  13   9  -3  170.28    9.30
 -13   9   3  165.68   10.00
  13   9  -3  178.68    9.10
  13   9  -3  181.78   10.30
  11  -9  -3   82.49    5.50
  11  -9  -3   68.59    5.10
  11  -9  -3   64.59    5.40
  11  -9  -3   66.69    4.70
  11  -9  -3   61.39    5.00
  11  -9  -3   72.09    5.70
 -11  -9   3   67.79    4.70
  11  -9  -3   75.89    5.50
 -11   9   3   62.59    4.90
  11   9  -3   59.39    4.90
  11   9  -3   67.29    5.40
 -11   9   3   63.99    5.80
  11   9  -3   69.99    5.90
   9  -9  -3    0.10    1.20
  -9  -9   3    2.70    1.40
   9  -9  -3    2.00    1.70
   9  -9  -3    3.00    1.60
   9  -9  -3    3.70    1.60
   9  -9  -3    1.80    1.30
   9  -9  -3    5.70    2.20
   9   9  -3    3.00    1.80
   9   9  -3    1.60    1.20
  -9   9   3    3.60    1.30
  -9   9   3   -0.70    1.00
   9   9  -3    1.00    1.40
   9   9  -3    2.00    1.40
  -9   9   3    6.10    2.40
  -7  -9   3  486.15   15.30
   7  -9  -3  466.05   15.40
   7  -9  -3  455.85   14.50
   7  -9  -3  514.95   15.10
   7  -9  -3  471.95   14.60
   7  -9  -3  463.65   15.60
  -7  -9   3  459.65   13.90
  -7  -9   3  501.25   12.80
   7  -9  -3  498.05   14.10
  -7   9   3  471.85   14.00
  -7   9   3  478.05   16.00
   7   9  -3  455.95   15.00
   7   9  -3  464.75   15.60
  -7   9   3  471.85   14.40
   7   9  -3  482.15   14.10
   5  -9  -3   40.90    3.30
  -5  -9   3   43.20    3.40
   5  -9  -3   43.60    3.30
   5  -9  -3   39.70    3.20
  -5  -9   3   37.00    2.80
   5  -9  -3   40.00    4.00
   5  -9  -3   46.30    2.70
   5  -9  -3   40.70    4.40
   5   9  -3   41.70    3.10
   5   9  -3   47.60    3.40
  -5   9   3   44.00    3.30
   5   9  -3   46.50    3.70
  -5   9   3   40.00    3.10
   5   9  -3   47.60    3.90
  -3  -9   3  598.64   16.20
   3  -9  -3  595.64   17.20
   3  -9  -3  583.34   16.70
   3  -9  -3  584.14   17.20
   3  -9  -3  609.34   18.00
  -3  -9   3  591.64   16.60
   3  -9  -3  592.34   16.80
   3   9  -3  596.94   16.70
   3   9  -3  595.74   16.50
  -3   9   3  604.14   17.00
  -3   9   3  591.74   16.50
   3   9  -3  582.24   17.00
   3   9  -3  598.14   17.30
   3   9  -3  616.24   15.80
   1  -9  -3   25.30    2.90
   1  -9  -3   18.60    2.40
  -1  -9   3   19.50    2.10
   1  -9  -3   19.50    2.70
   1  -9  -3   20.90    2.80
   1  -9  -3   17.20    2.70
  -1  -9   3   25.70    2.70
   1  -9  -3   20.50    2.60
   1   9  -3   19.20    2.50
  -1   9   3   15.60    2.40
   1   9  -3   22.60    2.60
   1   9  -3   15.50    2.40
   1   9  -3   15.50    2.40
  -1   9   3   20.60    2.20
   1   9  -3   20.00    2.90
  -1  -9  -3  226.38    9.00
  -1  -9  -3  232.58    8.90
  -1  -9  -3  234.88    9.00
   1  -9   3  234.98    8.20
  -1  -9  -3  256.07    8.10
  -1  -9  -3  243.38    8.80
   1  -9   3  238.58    9.10
  -1  -9  -3  235.78    8.60
  -1  -9  -3  221.88    8.60
  -1   9  -3  216.08    8.40
  -1   9  -3  236.98    9.10
   1   9   3  234.08    8.30
  -1   9  -3  228.78    8.50
  -1   9  -3  239.28    9.00
  -3  -9  -3   96.69    5.40
  -3  -9  -3  103.09    5.40
  -3  -9  -3   98.49    4.20
   3  -9   3   88.29    5.30
  -3  -9  -3  100.99    5.50
  -3  -9  -3   97.99    5.40
  -3  -9  -3   99.69    5.40
  -3  -9  -3   90.39    5.50
  -3   9  -3   99.09    5.50
  -3   9  -3  100.49    4.60
  -3   9  -3  101.09    6.10
  -3   9  -3   90.59    5.30
  -3   9  -3   96.19    5.30
   3   9   3   85.59    5.10
  -5  -9  -3  126.69    6.80
  -5  -9  -3  125.39    6.30
   5  -9   3  128.09    6.70
  -5  -9  -3  113.19    6.40
  -5  -9  -3  126.19    7.00
  -5  -9  -3  124.49    6.50
   5  -9   3  136.69    6.50
  -5  -9  -3  139.29    6.90
  -5   9  -3  125.69    6.70
  -5   9  -3  123.09    6.60
  -5   9  -3  119.69    7.40
  -5   9  -3  141.59    7.10
  -5   9  -3  128.69    6.20
   5   9   3  119.79    6.80
  -7  -9  -3  185.78    8.80
  -7  -9  -3  191.68    9.60
  -7  -9  -3  193.88    9.20
  -7  -9  -3  186.68    8.80
   7  -9   3  167.68   10.50
  -7  -9  -3  195.48    8.90
   7  -9   3  167.88    8.20
  -7  -9  -3  191.48    9.20
  -7   9  -3  172.98    9.80
  -7   9  -3  195.88    8.90
  -7   9  -3  190.98    8.80
  -7   9  -3  197.08    9.30
   7   9   3  186.88    9.30
  -7   9  -3  194.48    9.20
  -9  -9  -3    1.20    1.90
  -9  -9  -3    2.20    2.10
  -9  -9  -3    1.00    1.70
  -9  -9  -3    4.60    2.50
  -9  -9  -3    2.40    1.80
  -9  -9  -3    4.50    2.20
  -9   9  -3    1.90    2.10
  -9   9  -3   -0.20    1.90
  -9   9  -3    3.30    2.00
  -9   9  -3    0.60    1.90
   9   9   3    0.50    1.90
  -9   9  -3    2.00    2.20
 -11  -9  -3  146.69    9.40
 -11  -9  -3  152.98    8.60
 -11  -9  -3  152.98    9.70
 -11   9  -3  150.18    8.60
 -11   9  -3  164.78    9.90
  11   9   3  163.28    9.90
 -11   9  -3  159.18   10.70
 -13  -9  -3    0.00    2.60
 -13   9  -3    0.40    2.80
  16 -10  -3  333.57   15.20
  16 -10  -3  343.77   15.20
  16 -10  -3  326.27   14.90
  16  10  -3  332.57   15.40
  16  10  -3  336.87   14.70
 -16  10   3  341.67   16.40
  14 -10  -3    2.80    2.40
  14 -10  -3    1.40    2.30
 -14 -10   3    3.80    2.90
  14 -10  -3    0.40    2.40
  14 -10  -3    1.10    2.20
  14  10  -3    2.90    2.50
 -14  10   3    2.20    2.70
  14  10  -3    6.70    2.60
  12 -10  -3  296.97   13.00
  12 -10  -3  309.67   11.70
  12 -10  -3  311.57   12.90
  12 -10  -3  318.97   13.10
  12 -10  -3  314.07   12.60
 -12 -10   3  323.97   12.00
  12 -10  -3  326.47   12.80
 -12  10   3  299.97   14.00
  12  10  -3  325.37   12.70
  12  10  -3  311.87   13.20
 -12  10   3  316.47   12.50
  12  10  -3  334.37   14.30
  10 -10  -3    9.20    2.70
 -10 -10   3    7.60    1.90
  10 -10  -3   10.30    2.20
 -10 -10   3    8.60    3.40
  10 -10  -3    5.80    2.20
  10 -10  -3    9.90    2.30
  10 -10  -3    5.30    2.00
  10 -10  -3    4.40    1.80
 -10  10   3    3.70    2.30
 -10  10   3    6.20    2.00
  10  10  -3   11.30    2.80
  10  10  -3    8.70    2.30
  10  10  -3    5.20    1.70
  10  10  -3   10.20    3.00
   8 -10  -3  364.96   12.70
   8 -10  -3  379.46   13.10
   8 -10  -3  352.46   13.30
   8 -10  -3  387.26   12.20
  -8 -10   3  389.76   12.30
  -8 -10   3  384.66   13.50
   8 -10  -3  404.46   14.20
   8 -10  -3  373.96   12.60
  -8  10   3  347.77   11.80
  -8  10   3  362.36   14.00
   8  10  -3  377.26   12.10
   8  10  -3  363.66   13.70
   8  10  -3  362.86   12.70
   8  10  -3  371.16   13.30
  -8  10   3  362.96   12.50
  -6 -10   3    2.90    1.30
   6 -10  -3    1.70    1.40
   6 -10  -3    3.10    1.30
   6 -10  -3    3.50    1.10
   6 -10  -3    2.60    1.30
   6 -10  -3    4.10    1.60
  -6 -10   3    2.10    1.40
   6 -10  -3    4.10    1.70
   6  10  -3    4.80    1.70
  -6  10   3    2.10    1.30
   6  10  -3    2.10    1.40
   6  10  -3    3.30    1.50
  -6  10   3    1.70    1.30
   4 -10  -3  134.19    6.30
   4 -10  -3  140.39    6.50
   4 -10  -3  149.09    7.00
  -4 -10   3  142.49    6.50
   4 -10  -3  137.39    6.60
  -4 -10   3  146.29    6.00
   4 -10  -3  138.99    7.20
   4  10  -3  153.18    5.20
  -4  10   3  150.68    6.30
   4  10  -3  153.08    6.60
  -4  10   3  140.09    6.50
   4  10  -3  140.09    7.10
   4  10  -3  143.79    6.30
   4  10  -3  146.99    6.80
   4  10  -3  144.59    6.50
   2 -10  -3  295.17   10.50
   2 -10  -3  302.47   10.10
  -2 -10   3  281.47    9.50
   2 -10  -3  309.67   11.30
  -2 -10   3  315.67    9.70
   2 -10  -3  289.47   10.20
   2 -10  -3  262.87    9.90
   2  10  -3  299.77   10.10
  -2  10   3  292.97   10.30
   2  10  -3  276.37    9.80
  -2  10   3  309.37    8.50
   2  10  -3  277.57   10.30
   2  10  -3  273.37   10.20
   2  10  -3  296.37    9.50
   0 -10  -3   88.39    4.90
   0 -10   3   92.49    5.40
   0 -10  -3   94.59    4.90
   0 -10   3   95.29    4.10
   0 -10  -3   91.79    5.20
   0 -10  -3   98.09    5.70
   0 -10  -3   92.59    4.90
   0 -10  -3  103.29    5.30
   0 -10   3   98.29    4.70
   0  10  -3   98.49    5.20
   0  10  -3  101.19    5.30
   0  10   3   86.99    4.40
   0  10  -3   90.89    5.30
   0  10  -3   88.09    4.90
   0  10   3   89.29    5.20
  -2 -10  -3  590.64   18.10
   2 -10   3  613.24   17.50
  -2 -10  -3  615.44   18.50
  -2 -10  -3  615.04   18.00
   2 -10   3  613.64   18.60
  -2 -10  -3  625.44   16.90
  -2 -10  -3  598.74   18.40
  -2 -10  -3  624.14   18.10
  -2 -10  -3  615.14   18.50
  -2  10  -3  652.23   18.30
  -2  10  -3  614.74   18.90
   2  10   3  598.54   17.80
  -2  10  -3  606.34   18.00
  -2  10  -3  602.14   18.40
   4 -10   3    4.00    1.50
  -4 -10  -3    6.60    2.00
  -4 -10  -3    5.70    1.90
  -4 -10  -3    7.70    2.00
  -4 -10  -3    7.50    2.20
  -4 -10  -3    4.60    1.80
  -4 -10  -3    2.20    1.50
   4 -10   3    2.70    1.60
  -4  10  -3    4.60    1.70
  -4  10  -3    0.60    1.50
   4  10   3    3.30    1.60
  -4  10  -3    5.30    1.90
  -4  10  -3    4.20    1.80
  -6 -10  -3  699.73   21.60
  -6 -10  -3  702.13   22.20
   6 -10   3  699.53   21.50
   6 -10   3  630.94   23.10
  -6 -10  -3  730.53   21.60
  -6 -10  -3  714.33   21.80
  -6 -10  -3  702.03   21.60
  -6  10  -3  691.43   21.40
  -6  10  -3  712.93   21.70
  -6  10  -3  741.63   22.10
   6  10   3  701.13   22.00
  -6  10  -3  779.52   24.40
  -6  10  -3  699.93   23.20
  -8 -10  -3   12.50    3.00
   8 -10   3   14.50    3.10
  -8 -10  -3   11.80    3.10
  -8 -10  -3   16.50    3.50
  -8 -10  -3    9.70    3.20
  -8 -10  -3   12.40    3.00
  -8 -10  -3   15.20    3.20
  -8  10  -3   13.50    3.30
  -8  10  -3   11.30    3.10
  -8  10  -3   12.10    3.00
  -8  10  -3   12.50    3.70
   8  10   3   15.20    3.40
 -10 -10  -3  301.27   13.80
 -10 -10  -3  275.27   13.30
 -10 -10  -3  309.67   12.90
 -10  10  -3  301.87   13.90
  10  10   3  299.97   13.80
 -10  10  -3  328.27   13.00
 -10  10  -3  299.87   14.90
 -12 -10  -3    2.00    2.90
 -12 -10  -3    4.70    2.70
 -12 -10  -3   -1.20    2.40
 -12  10  -3    6.20    3.50
 -12  10  -3    1.30    3.00
  12  10   3    6.20    3.00
  15 -11  -3   41.00    5.70
  15 -11  -3   53.29    6.90
  15 -11  -3   46.30    6.10
  15  11  -3   46.50    6.60
  15  11  -3   42.90    5.80
 -15  11   3   42.20    6.70
  13 -11  -3   43.90    5.80
  13 -11  -3   63.19    7.00
  13 -11  -3   70.19    7.10
  13 -11  -3   58.29    4.80
  13 -11  -3   67.09    6.80
  13  11  -3   59.09    9.60
  13  11  -3   49.90    6.30
 -13  11   3   66.69    7.80
  13  11  -3   57.59    6.30
  11 -11  -3  322.17   13.50
  11 -11  -3  324.17   12.50
  11 -11  -3  339.27   13.00
  11 -11  -3  335.57   12.10
  11 -11  -3  324.57   13.20
  11 -11  -3  332.67   13.70
  11  11  -3  313.97   13.30
 -11  11   3  338.37   14.70
 -11  11   3  321.67   12.60
  11  11  -3  315.97   12.60
  11  11  -3  314.37   13.80
   9 -11  -3   48.50    5.00
  -9 -11   3   45.60    5.10
   9 -11  -3   46.70    5.50
   9 -11  -3   44.10    4.60
   9 -11  -3   46.10    4.00
   9 -11  -3   46.40    5.40
   9 -11  -3   42.30    4.40
   9  11  -3   46.40    4.70
   9  11  -3   48.20    5.10
  -9  11   3   44.70    4.30
  -9  11   3   59.59    4.60
   9  11  -3   40.70    5.00
  -9  11   3   44.80    5.40
   9  11  -3   51.99    4.00
   7 -11  -3 1243.78   34.20
   7 -11  -3 1289.37   35.40
   7 -11  -3 1342.37   34.40
   7 -11  -3 1335.87   34.80
   7 -11  -3 1311.87   35.80
  -7 -11   3 1327.07   33.70
   7 -11  -3 1347.97   33.00
  -7 -11   3 1294.67   34.90
  -7  11   3 1238.38   33.60
  -7  11   3 1339.67   34.20
   7  11  -3 1352.96   33.90
   7  11  -3 1325.97   35.10
   7  11  -3 1337.07   35.70
   5 -11  -3  496.15   15.40
  -5 -11   3  470.95   15.50
   5 -11  -3  481.75   15.50
  -5 -11   3  477.95   14.70
   5 -11  -3  491.95   16.70
   5 -11  -3  492.05   15.60
   5 -11  -3  496.55   16.10
   5  11  -3  500.15   15.30
   5  11  -3  497.25   15.30
  -5  11   3  510.35   15.30
  -5  11   3  486.15   15.40
   5  11  -3  525.15   16.60
   5  11  -3  500.05   15.80
   3 -11  -3 2265.07   55.49
   3 -11  -3 2231.08   53.79
  -3 -11   3 2087.59   53.29
   3 -11  -3 2271.87   54.29
   3 -11  -3 2195.58   54.19
   3 -11  -3 2272.27   54.09
  -3 -11   3 2225.88   53.09
   3  11  -3 2286.07   52.29
  -3  11   3 2268.47   53.69
  -3  11   3 2184.18   53.99
   3  11  -3 2214.08   54.29
   3  11  -3 2185.58   53.99
   3  11  -3 2186.48   53.59
   3  11  -3 2242.78   55.09
   3  11  -3 2123.99   53.59
   1 -11  -3  476.75   15.10
  -1 -11   3  493.05   14.30
   1 -11  -3  465.55   14.50
   1 -11  -3  502.75   15.20
   1 -11  -3  481.95   14.80
   1 -11  -3  471.85   14.80
   1 -11  -3  476.75   15.90
   1 -11  -3  465.15   15.20
  -1 -11   3  465.25   13.80
   1  11  -3  473.95   15.00
   1  11  -3  478.25   15.30
   1  11  -3  462.45   14.60
  -1  11   3  455.55   13.30
   1  11  -3  464.35   14.80
  -1  11   3  468.15   15.10
   1  11  -3  500.15   14.60
  -1 -11  -3 1064.89   28.30
  -1 -11  -3 1063.29   28.70
   1 -11   3 1067.79   27.70
  -1 -11  -3 1088.29   29.30
  -1 -11  -3 1046.70   28.00
  -1 -11  -3 1068.89   28.60
  -1 -11  -3 1071.49   27.50
  -1 -11  -3 1027.50   28.60
   1 -11   3 1027.30   29.00
  -1  11  -3 1079.29   28.90
  -1  11  -3 1061.99   28.80
  -1  11  -3 1074.99   28.50
   1  11   3 1003.50   27.40
  -1  11  -3 1085.39   28.40
   1  11   3 1047.40   28.70
  -3 -11  -3   15.70    2.90
  -3 -11  -3   21.00    3.20
  -3 -11  -3   15.80    2.80
  -3 -11  -3   16.00    2.90
   3 -11   3   20.30    3.40
   3 -11   3   13.90    2.60
  -3 -11  -3   17.70    2.40
  -3 -11  -3   14.80    2.70
  -3 -11  -3   23.40    3.30
   3  11   3   18.00    2.90
  -3  11  -3   15.90    2.80
  -3  11  -3   16.80    2.80
  -3  11  -3   17.30    3.20
  -3  11  -3   17.90    3.10
  -5 -11  -3  145.49    7.50
  -5 -11  -3  141.29    7.80
  -5 -11  -3  148.69    7.80
   5 -11   3  136.79    7.60
  -5 -11  -3  145.89    7.50
  -5 -11  -3  152.78    7.70
  -5 -11  -3  131.89    7.50
  -5  11  -3  147.79    7.80
  -5  11  -3  153.38    8.70
  -5  11  -3  133.99    7.50
  -5  11  -3  141.29    7.80
   5  11   3  158.88    8.00
  -7 -11  -3  150.78    8.80
  -7 -11  -3  153.08    8.40
  -7 -11  -3  163.48    8.40
   7 -11   3  156.38    8.40
  -7 -11  -3  144.79    8.30
  -7 -11  -3  142.19    8.30
  -7  11  -3  156.58    9.50
  -7  11  -3  159.58    8.40
  -7  11  -3  154.78    8.60
   7  11   3  151.08    8.70
  -7  11  -3  156.48    8.70
  -9 -11  -3    3.80    2.50
  -9 -11  -3    0.00    1.60
  -9 -11  -3    2.80    2.70
  -9  11  -3    5.20    3.00
   9  11   3    4.30    2.50
  -9  11  -3    1.50    2.30
  -9  11  -3    4.80    3.00
  -9  11  -3    3.00    2.50
 -11 -11  -3  546.25   20.50
 -11 -11  -3  551.94   19.50
 -11 -11  -3  531.25   20.30
 -11  11  -3  529.55   21.90
  11  11   3  499.95   20.10
 -11  11  -3  525.85   18.70
 -11  11  -3  551.44   20.80
  14 -12  -3  570.64   20.60
  14 -12  -3  568.64   21.40
  14 -12  -3  634.64   21.90
  14  12  -3  593.44   20.50
 -14  12   3  596.54   23.20
  14  12  -3  606.34   21.90
  12 -12  -3    2.00    2.50
  12 -12  -3    3.10    2.50
  12 -12  -3    2.70    2.20
  12 -12  -3    5.50    2.10
  12 -12  -3    6.50    2.30
  12  12  -3    3.70    2.20
  12  12  -3    4.40    2.80
  12  12  -3    4.00    2.50
 -12  12   3    1.90    2.70
  10 -12  -3  287.07   12.80
  10 -12  -3  292.77   11.30
  10 -12  -3  290.87   12.30
  10 -12  -3  309.67   12.30
  10 -12  -3  297.17   12.80
  10 -12  -3  286.77   11.30
 -10  12   3  255.47   11.30
  10  12  -3  281.97   12.80
  10  12  -3  303.87   11.90
  10  12  -3  304.77   11.00
  10  12  -3  307.87   12.70
 -10  12   3  278.07   13.20
   8 -12  -3    7.00    2.10
   8 -12  -3    3.70    1.80
   8 -12  -3    5.10    2.00
   8 -12  -3    6.60    2.50
   8 -12  -3    4.60    1.60
   8 -12  -3    3.80    1.80
  -8 -12   3    2.60    1.80
   8  12  -3    8.40    2.20
  -8  12   3    3.60    1.80
   8  12  -3    4.20    2.10
   8  12  -3    4.60    1.70
   8  12  -3    4.30    2.10
  -8  12   3    5.70    2.00
   6 -12  -3  339.97   12.40
   6 -12  -3  348.27   13.70
  -6 -12   3  349.96   12.90
  -6 -12   3  370.36   12.10
   6 -12  -3  344.97   12.50
   6 -12  -3  356.06   13.30
   6 -12  -3  357.96   12.80
   6  12  -3  360.86   13.50
   6  12  -3  351.56   12.40
  -6  12   3  341.07   12.30
   6  12  -3  320.97   12.60
  -6  12   3  353.86   12.30
   4 -12  -3  196.98    8.50
  -4 -12   3  194.88    8.50
  -4 -12   3  202.58    8.10
   4 -12  -3  187.38    8.80
   4 -12  -3  190.18    8.60
   4 -12  -3  203.08    9.60
   4 -12  -3  218.18    8.90
   4  12  -3  202.78    8.80
   4  12  -3  197.98    8.40
  -4  12   3  194.88    8.60
   4  12  -3  208.58    8.70
   4  12  -3  224.18    9.60
  -4  12   3  199.18    8.30
  -2 -12   3   20.70    2.90
   2 -12  -3   16.40    3.10
   2 -12  -3   15.20    2.60
   2 -12  -3   22.50    3.30
   2 -12  -3   16.20    2.70
  -2 -12   3   21.60    3.00
   2 -12  -3   16.10    2.60
   2 -12  -3   12.00    2.50
   2  12  -3   11.40    2.30
   2  12  -3   16.50    2.60
   2  12  -3   16.20    2.60
   2  12  -3   17.10    2.90
   2  12  -3   19.30    2.70
  -2  12   3   15.20    2.70
   0 -12   3  568.64   18.00
   0 -12  -3  541.45   17.20
   0 -12  -3  556.14   17.20
   0 -12  -3  558.24   18.20
   0 -12  -3  537.75   16.50
   0 -12   3  555.34   15.50
   0 -12  -3  537.05   17.30
   0 -12  -3  545.35   16.50
   0 -12   3  553.44   16.40
   0 -12  -3  565.14   17.10
   0  12  -3  561.54   17.10
   0  12  -3  550.64   17.10
   0  12  -3  549.54   17.00
   0  12   3  543.95   17.40
   0  12   3  516.65   15.60
   0  12  -3  561.94   17.10
   0  12  -3  525.95   17.30
  -2 -12  -3   40.30    4.50
  -2 -12  -3   41.50    4.50
  -2 -12  -3   32.80    3.80
   2 -12   3   43.50    4.30
  -2 -12  -3   33.20    3.90
  -2 -12  -3   41.10    4.70
  -2 -12  -3   46.00    4.90
  -2 -12  -3   39.20    3.30
   2 -12   3   44.40    5.00
  -2  12  -3   36.00    4.50
  -2  12  -3   36.90    4.20
  -2  12  -3   39.40    4.30
   2  12   3   30.30    3.90
  -2  12  -3   41.20    4.70
   2  12   3   33.70    3.90
  -4 -12  -3  996.80   27.70
  -4 -12  -3  999.70   28.20
  -4 -12  -3 1003.00   27.60
   4 -12   3  912.81   27.90
  -4 -12  -3  982.40   28.20
  -4 -12  -3 1002.20   28.10
  -4 -12  -3  963.70   27.90
   4  12   3  952.90   27.60
  -4  12  -3  971.20   28.00
  -4  12  -3 1004.60   29.20
  -4  12  -3  981.70   27.90
  -4  12  -3  976.00   28.00
  -6 -12  -3   57.49    6.00
  -6 -12  -3   40.00    5.00
  -6 -12  -3   42.10    4.90
   6 -12   3   37.90    4.90
  -6 -12  -3   45.20    5.30
  -6 -12  -3   47.00    5.60
  -6  12  -3   36.00    4.70
  -6  12  -3   39.10    4.80
  -6  12  -3   47.80    6.30
   6  12   3   46.00    5.60
  -6  12  -3   32.80    4.70
   8 -12   3  582.84   19.70
  -8 -12  -3  605.84   20.40
  -8 -12  -3  588.84   20.50
  -8 -12  -3  555.04   20.00
  -8 -12  -3  597.24   20.90
  -8  12  -3  557.64   20.30
  -8  12  -3  582.44   21.90
  -8  12  -3  588.34   19.70
   8  12   3  578.94   20.40
  -8  12  -3  560.84   20.10
 -10 -12  -3    4.80    2.40
 -10 -12  -3    7.90    3.20
 -10 -12  -3    2.40    2.60
  10  12   3    2.40    2.60
 -10  12  -3    2.80    2.90
 -10  12  -3    4.00    2.70
 -10  12  -3    3.20    3.00
  15 -13  -3   -1.10    2.40
  15 -13  -3    1.50    3.00
  15 -13  -3    1.70    2.60
  15  13  -3    2.90    3.00
 -15  13   3    3.20    3.20
  13 -13  -3   39.40    5.80
  13 -13  -3   42.00    6.00
  13 -13  -3   49.70    6.10
  13  13  -3   40.50    5.50
  13  13  -3   39.30    5.80
 -13  13   3   50.29    7.60
  11 -13  -3   27.90    4.90
  11 -13  -3   15.40    3.10
  11 -13  -3   22.80    4.30
  11 -13  -3   24.20    4.70
  11 -13  -3   31.40    4.40
  11  13  -3   22.30    4.60
 -11  13   3   24.10    5.00
  11  13  -3   20.60    4.00
  11  13  -3   26.40    4.20
   9 -13  -3  177.88    9.60
   9 -13  -3  186.88    9.10
   9 -13  -3  168.38    9.00
  -9 -13   3  180.28    9.40
   9 -13  -3  178.58    8.50
   9 -13  -3  171.68    9.70
   9 -13  -3  170.58    9.50
  -9  13   3  156.68    7.90
   9  13  -3  170.38    9.20
   9  13  -3  180.68    9.70
   9  13  -3  180.88    8.40
  -9  13   3  171.88    8.70
   9  13  -3  182.08    8.70
   7 -13  -3    4.70    2.20
   7 -13  -3    6.10    2.00
   7 -13  -3    3.20    2.10
   7 -13  -3    5.50    2.10
   7 -13  -3    1.70    2.00
  -7 -13   3    6.20    2.20
   7  13  -3    3.20    2.10
   7  13  -3    6.90    2.50
   7  13  -3    5.20    2.10
  -7  13   3    5.40    2.00
  -7  13   3    3.10    1.90
   5 -13  -3   17.70    3.30
   5 -13  -3   20.10    3.40
   5 -13  -3   18.00    3.00
   5 -13  -3   20.30    3.30
  -5 -13   3   19.70    3.20
   5 -13  -3   23.60    3.90
   5  13  -3   20.10    3.10
   5  13  -3   19.60    3.20
  -5  13   3   23.90    3.60
   5  13  -3   19.50    3.40
   5  13  -3   23.30    3.70
  -5  13   3   23.10    3.30
   3 -13  -3   74.99    5.10
   3 -13  -3   72.09    5.70
  -3 -13   3   78.29    5.10
   3 -13  -3   80.49    5.40
   3 -13  -3   83.99    5.50
   3 -13  -3   77.59    5.40
  -3 -13   3   68.99    4.80
   3  13  -3   73.39    5.60
  -3  13   3   72.19    5.00
  -3  13   3   75.59    5.30
   3  13  -3   69.89    5.00
   3  13  -3   65.09    5.10
   3  13  -3   76.39    5.30
   3  13  -3   74.39    5.30
   1 -13  -3   30.30    3.80
   1 -13  -3   38.80    4.30
   1 -13  -3   34.70    4.60
  -1 -13   3   38.90    4.40
   1 -13  -3   41.20    4.40
   1 -13  -3   40.00    4.30
   1 -13  -3   38.70    4.50
   1 -13  -3   40.30    4.50
  -1 -13   3   44.50    4.10
   1  13  -3   29.20    3.70
   1  13  -3   27.90    3.60
   1  13  -3   42.90    4.70
  -1  13   3   39.30    4.50
   1  13  -3   46.60    5.10
   1  13  -3   36.90    4.00
  -1 -13  -3   43.30    5.30
  -1 -13  -3   39.90    4.40
  -1 -13  -3   34.00    4.30
   1 -13   3   29.70    4.30
  -1 -13  -3   42.70    4.60
  -1 -13  -3   41.80    4.30
  -1 -13  -3   30.70    3.80
  -1 -13  -3   33.00    4.20
  -1  13  -3   31.00    4.10
  -1  13  -3   33.10    4.30
  -1  13  -3   33.10    4.00
  -1  13  -3   38.30    4.30
  -1  13  -3   27.30    3.60
   1  13   3   36.30    4.50
   1  13   3   32.00    3.70
   3 -13   3   20.10    3.70
  -3 -13  -3   17.20    3.10
  -3 -13  -3   18.50    3.60
  -3 -13  -3   15.00    3.10
  -3 -13  -3   16.20    3.10
  -3 -13  -3   14.90    3.00
  -3 -13  -3   16.60    3.30
  -3  13  -3   16.80    3.10
  -3  13  -3   14.90    3.20
  -3  13  -3    8.90    2.60
   3  13   3   12.80    2.80
  -3  13  -3   11.20    2.90
  -5 -13  -3   47.10    5.70
  -5 -13  -3   40.00    4.90
  -5 -13  -3   42.70    5.20
  -5 -13  -3   45.30    5.30
  -5 -13  -3   33.70    4.50
  -5 -13  -3   50.49    5.80
   5 -13   3   34.90    4.90
  -5  13  -3   38.80    5.10
  -5  13  -3   33.60    5.10
   5  13   3   40.90    5.00
  -5  13  -3   29.00    4.20
  -5  13  -3   34.70    4.70
   7 -13   3   24.70    4.50
  -7 -13  -3   30.30    4.50
  -7 -13  -3   40.80    5.50
  -7 -13  -3   24.70    4.40
  -7 -13  -3   29.80    4.60
  -7  13  -3   35.10    5.70
  -7  13  -3   29.40    4.50
  -7  13  -3   26.40    4.50
   7  13   3   20.90    4.10
  -7  13  -3   24.50    4.50
  -9 -13  -3   35.40    5.40
  -9 -13  -3   38.40    5.70
  -9 -13  -3   21.70    4.50
  -9  13  -3   32.60    6.20
   9  13   3   29.20    5.10
  -9  13  -3   32.70    5.20
  -9  13  -3   33.70    5.50
  14 -14  -3  416.46   17.60
  14 -14  -3  392.16   18.60
  14 -14  -3  395.96   17.50
 -14  14   3  395.46   18.80
  14  14  -3  400.96   17.60
  12 -14  -3    5.10    2.70
  12 -14  -3    2.60    2.60
 -12  14   3    0.50    2.80
  12  14  -3    2.10    2.60
  12  14  -3    6.30    2.70
  10 -14  -3  798.02   25.10
 -10 -14   3  764.22   25.10
  10 -14  -3  778.92   25.50
  10 -14  -3  769.52   23.30
  10  14  -3  742.23   24.80
  10  14  -3  747.33   23.40
  10  14  -3  785.22   23.10
  10  14  -3  768.62   25.40
   8 -14  -3    7.60    2.40
  -8 -14   3    6.10    2.40
   8 -14  -3    5.80    2.30
   8 -14  -3    3.80    2.40
   8 -14  -3    5.70    2.50
   8 -14  -3    7.60    2.90
   8  14  -3    4.70    2.10
  -8  14   3    5.70    2.30
   8  14  -3    3.10    2.10
   8  14  -3    4.00    2.00
  -8  14   3    2.50    2.00
   8  14  -3    1.50    2.10
  -6 -14   3  410.26   15.20
   6 -14  -3  399.86   15.70
   6 -14  -3  431.86   16.60
   6 -14  -3  422.06   15.10
   6 -14  -3  428.96   15.00
   6 -14  -3  418.46   15.30
   6  14  -3  438.06   15.10
   6  14  -3  405.16   15.30
  -6  14   3  423.46   14.90
  -6  14   3  420.06   15.10
   6  14  -3  455.15   16.20
   4 -14  -3   94.09    6.00
   4 -14  -3  106.39    6.70
   4 -14  -3   95.89    7.00
  -4 -14   3   89.09    5.90
   4 -14  -3   91.99    6.20
   4 -14  -3   95.49    6.20
   4  14  -3   98.29    6.30
   4  14  -3  102.49    6.30
   4  14  -3   95.19    6.20
   4  14  -3   91.09    6.40
  -4  14   3  100.29    6.40
  -4  14   3   85.29    5.80
   2 -14  -3   57.49    4.30
   2 -14  -3   63.19    6.60
   2 -14  -3   57.49    4.70
   2 -14  -3   50.59    4.40
  -2 -14   3   63.29    4.60
   2 -14  -3   59.49    4.90
   2 -14  -3   64.29    5.20
   2 -14  -3   59.79    5.80
   2  14  -3   58.09    5.10
   2  14  -3   62.79    5.00
   2  14  -3   58.39    5.60
   2  14  -3   63.19    5.10
   2  14  -3   54.39    4.60
  -2  14   3   53.49    5.40
   0 -14  -3  846.22   24.50
   0 -14  -3  868.71   25.40
   0 -14  -3  867.71   24.90
   0 -14  -3  823.12   24.10
   0 -14  -3  871.21   25.20
   0 -14  -3  833.02   25.90
   0 -14  -3  871.21   24.00
   0  14  -3  796.22   24.90
   0  14   3  835.32   25.20
   0  14  -3  804.52   24.70
   0  14  -3  852.51   24.40
   0  14  -3  832.82   24.50
   0  14  -3  866.71   24.90
  -2 -14  -3   10.70    2.50
  -2 -14  -3    4.40    2.20
  -2 -14  -3    2.50    1.70
  -2 -14  -3    7.70    2.40
  -2 -14  -3    4.70    1.90
  -2 -14  -3    1.50    1.40
  -2 -14  -3    1.20    1.60
   2 -14   3    5.10    2.40
  -2  14  -3    3.50    1.90
  -2  14  -3    4.80    2.00
  -2  14  -3    5.50    2.20
  -2  14  -3    5.60    2.20
   2  14   3    7.00    2.40
  -2  14  -3    5.40    2.20
  -4 -14  -3  678.93   22.30
   4 -14   3  642.34   22.20
  -4 -14  -3  670.93   22.20
  -4 -14  -3  712.03   21.90
  -4 -14  -3  706.83   21.50
  -4 -14  -3  679.03   22.10
  -4 -14  -3  692.03   21.80
  -4  14  -3  656.23   21.80
   4  14   3  689.83   21.50
  -4  14  -3  674.13   22.20
  -4  14  -3  680.53   22.00
  -4  14  -3  704.23   21.50
  -4  14  -3  665.63   22.70
  -6 -14  -3    7.40    4.60
  -6 -14  -3    6.80    2.50
  -6 -14  -3    7.30    2.90
  -6 -14  -3    5.40    2.60
   6 -14   3    7.90    2.80
  -6  14  -3    4.10    2.70
  -6  14  -3    6.50    2.70
   6  14   3   10.20    3.10
  -6  14  -3    6.10    2.50
  -6  14  -3    6.60    2.80
   8 -14   3  600.94   21.20
  -8 -14  -3  603.84   21.20
  -8 -14  -3  600.74   21.80
  -8 -14  -3  629.04   22.00
  -8  14  -3  612.74   21.10
   8  14   3  620.14   21.80
  -8  14  -3  591.74   23.00
  -8  14  -3  615.84   22.00
  13 -15  -3   22.50    4.70
  13 -15  -3   25.60    5.40
  13  15  -3   25.00    5.50
  11 -15  -3    7.20    3.40
  11 -15  -3    3.10    2.70
  11  15  -3    5.80    2.80
  11  15  -3   10.00    3.10
   9 -15  -3  213.58   11.50
  -9 -15   3  212.28   11.00
   9 -15  -3  224.08   10.30
   9 -15  -3  237.68   11.50
   9  15  -3  208.18   10.10
   9  15  -3  213.88   11.20
   9  15  -3  230.28   10.30
   9  15  -3  224.08   11.30
  -9  15   3  212.08   10.60
   7 -15  -3  197.38   10.50
   7 -15  -3  202.98    9.60
   7 -15  -3  184.28    9.80
  -7 -15   3  196.68   10.10
   7 -15  -3  215.38   11.20
   7 -15  -3  204.18   10.10
  -7  15   3  203.98    9.90
   7  15  -3  205.28   10.30
   7  15  -3  210.38    9.90
   7  15  -3  219.88   10.80
  -7  15   3  190.08   10.30
  -5 -15   3  331.87   13.20
   5 -15  -3  334.07   13.10
   5 -15  -3  324.87   13.00
   5 -15  -3  340.17   13.90
   5 -15  -3  334.17   14.60
   5 -15  -3  364.36   13.80
   5  15  -3  336.87   13.20
  -5  15   3  331.07   13.00
   5  15  -3  343.17   13.90
   5  15  -3  327.27   13.30
  -5  15   3  320.07   13.20
   3 -15  -3  322.27   12.90
   3 -15  -3  302.47   12.50
   3 -15  -3  322.47   11.60
   3 -15  -3  320.17   12.90
   3 -15  -3  310.07   13.80
   3 -15  -3  325.37   12.70
   3 -15  -3  322.07   12.30
  -3 -15   3  289.57   11.80
  -3  15   3  319.17   12.90
   3  15  -3  317.67   12.50
   3  15  -3  305.37   12.60
   3  15  -3  314.47   12.50
   3  15  -3  295.77   12.50
   3  15  -3  325.97   13.20
   1 -15  -3  289.07   12.00
   1 -15  -3  282.67   11.60
   1 -15  -3  309.77   13.50
   1 -15  -3  297.67   12.00
   1 -15  -3  296.27   11.30
   1 -15  -3  281.77   12.20
   1 -15  -3  323.87   12.80
   1  15  -3  328.07   12.60
   1  15  -3  285.97   12.10
   1  15  -3  299.97   12.50
  -1  15   3  302.07   12.50
   1  15  -3  309.87   12.20
   1 -15   3   79.59    6.40
  -1 -15  -3   79.39    5.60
  -1 -15  -3   71.89    5.80
  -1 -15  -3   83.29    6.10
  -1 -15  -3   86.99    6.70
  -1 -15  -3   84.19    5.80
  -1 -15  -3   76.69    5.40
  -1 -15  -3   84.39    6.20
  -1  15  -3   96.89    6.20
  -1  15  -3   79.29    5.90
  -1  15  -3   80.29    6.10
   1  15   3   75.89    6.00
  -1  15  -3   86.39    6.20
  -1  15  -3   76.59    6.10
  -3 -15  -3   78.89    6.60
   3 -15   3  104.39    7.40
  -3 -15  -3   82.49    6.60
  -3 -15  -3   84.89    5.90
  -3 -15  -3   84.49    6.50
  -3  15  -3   76.19    6.30
  -3  15  -3   96.29    6.90
  -3  15  -3   83.29    6.40
  -3  15  -3   87.99    6.10
  -3  15  -3   87.39    6.70
  -5 -15  -3    9.30    2.80
  -5 -15  -3    7.30    2.90
   5 -15   3    5.20    2.70
  -5 -15  -3    5.90    2.70
   5  15   3    5.90    2.30
  -5  15  -3    9.30    2.70
  -5  15  -3    4.60    2.40
  -5  15  -3   13.20    3.70
  -5  15  -3    5.00    2.60
  -5  15  -3    5.10    2.80
  -7 -15  -3    3.50    2.50
  -7 -15  -3    2.50    2.30
   7 -15   3    0.40    2.30
  -7 -15  -3    2.00    2.50
  -7  15  -3    4.20    3.10
  -7  15  -3    0.80    2.50
  -7  15  -3    0.10    2.40
   7  15   3   -0.30    2.10
  -9 -15  -3  107.89    8.40
  -9  15  -3  123.49    8.70
  -9  15  -3  113.89    9.20
  12 -16  -3  194.28   11.50
  12 -16  -3  200.08   11.90
  12  16  -3  186.68   11.50
 -10 -16   3  191.58   11.10
  10 -16  -3  214.18   11.50
  10 -16  -3  195.98   11.30
  10  16  -3  203.88   10.10
  10  16  -3  202.38   11.30
   8 -16  -3  120.19    8.50
   8 -16  -3  124.99    7.60
   8 -16  -3  128.39    8.40
  -8 -16   3  105.69    7.70
   8  16  -3  125.79    8.50
   8  16  -3  125.19    7.70
  -8  16   3  112.79    7.50
   8  16  -3  125.19    7.60
   8  16  -3  117.99    8.20
   6 -16  -3  212.58   10.40
   6 -16  -3  229.08   11.00
   6 -16  -3  221.08   11.20
  -6 -16   3  213.18   10.60
  -6  16   3  217.98   10.70
   6  16  -3  234.08   11.30
   6  16  -3  213.58   10.50
   6  16  -3  215.28   10.80
   4 -16  -3   30.30    4.60
   4 -16  -3   31.00    4.50
   4 -16  -3   35.70    4.30
   4 -16  -3   31.70    4.50
  -4 -16   3   30.70    4.30
   4  16  -3   30.50    4.80
   4  16  -3   32.00    4.60
   4  16  -3   23.70    4.20
  -4  16   3   28.90    4.90
   4  16  -3   30.10    4.50
  -4  16   3   38.20    5.20
   2 -16  -3  342.97   14.30
   2 -16  -3  380.56   14.80
   2 -16  -3  377.16   14.50
   2 -16  -3  382.36   13.30
   2 -16  -3  403.26   17.50
   2 -16  -3  346.47   16.90
   2  16  -3  386.36   14.60
   2  16  -3  360.56   14.00
   2  16  -3  356.56   14.50
  -2  16   3  357.06   14.50
   2  16  -3  368.06   14.60
   2  16  -3  381.96   15.10
   0 -16  -3  157.88    9.00
   0 -16  -3  156.08    8.90
   0 -16  -3  165.78    8.60
   0 -16  -3  180.58   15.10
   0 -16  -3  153.18    7.80
   0  16  -3  162.88    8.80
   0  16  -3  161.28    9.00
   0  16  -3  153.98    8.70
   0  16   3  155.38    9.00
   0  16  -3  137.29    8.00
   2 -16   3  309.17   14.00
  -2 -16  -3  305.67   12.20
  -2 -16  -3  302.17   13.30
  -2 -16  -3  316.17   13.80
  -2  16  -3  318.87   13.40
  -2  16  -3  323.47   13.80
  -2  16  -3  321.67   13.70
  -2  16  -3  316.27   12.80
   2  16   3  296.47   13.20
  -2  16  -3  326.67   13.60
  -4 -16  -3   20.20    4.30
   4 -16   3   20.30    4.50
  -4 -16  -3   18.70    4.10
  -4 -16  -3   16.10    3.50
  -4  16  -3   12.70    3.40
  -4  16  -3   21.70    4.90
  -4  16  -3   21.40    4.50
  -4  16  -3   14.80    3.80
  -4  16  -3   17.90    3.60
  -6 -16  -3  365.16   15.60
  -6 -16  -3  344.37   15.40
   6 -16   3  364.26   15.80
  -6 -16  -3  330.97   14.30
  -6  16  -3  351.06   16.20
  -6  16  -3  370.36   15.50
  -6  16  -3  352.16   15.70
  11 -17  -3    5.00    3.50
  11 -17  -3    2.00    2.70
  11  17  -3    2.60    3.00
  -9 -17   3   71.49    7.80
   9 -17  -3   64.39    8.90
   9 -17  -3   69.29    7.20
   9 -17  -3   74.49    8.00
   9  17  -3   69.49    7.40
   9  17  -3   64.29    6.60
   7 -17  -3    7.80    3.30
   7 -17  -3    9.30    3.20
  -7 -17   3    6.50    2.60
   7 -17  -3    4.70    2.50
   7  17  -3    5.80    2.70
   7  17  -3    4.80    2.30
  -7  17   3    3.20    2.50
   7  17  -3    4.40    2.30
  -5 -17   3   64.79    6.70
   5 -17  -3   51.99    6.30
   5 -17  -3   42.20    5.60
   5 -17  -3   42.40    5.40
  -5  17   3   47.00    6.00
   5  17  -3   42.90    5.50
   5  17  -3   40.40    5.40
   3 -17  -3  181.48    9.90
   3 -17  -3  193.08   10.20
   3 -17  -3  180.58    9.90
  -3  17   3  171.28    9.70
   3  17  -3  184.08   10.10
   3  17  -3  190.28   10.10
   3  17  -3  182.98    9.70
   3  17  -3  184.08    9.80
   1 -17  -3    5.30    2.40
   1 -17  -3    5.20    2.40
   1 -17  -3    4.50    2.50
   1  17  -3    4.50    2.50
   1  17  -3    3.10    2.50
   1  17  -3    2.10    2.10
   1  17  -3    6.20    2.90
  -1  17   3    3.80    2.40
   1  17  -3    3.30    2.30
  -1 -17  -3   29.20    4.90
  -1 -17  -3   27.40    4.20
  -1 -17  -3   28.00    4.70
  -1  17  -3   40.00    5.70
  -1  17  -3   26.30    4.30
   1  17   3   30.50    4.80
  -1  17  -3   28.30    4.70
  -1  17  -3   27.40    4.30
   3 -17   3    1.80    2.60
  -3 -17  -3    0.90    2.00
  -3 -17  -3    0.50    2.20
  -3  17  -3    0.30    2.10
  -3  17  -3    0.50    2.20
  -3  17  -3    0.10    2.10
  -3  17  -3    1.90    2.40
  -5 -17  -3    2.60    2.50
  -5 -17  -3    4.40    2.70
   5 -17   3    1.30    2.60
  -5  17  -3    0.60    2.70
  -5  17  -3    0.20    2.40
  -5  17  -3    1.00    2.80
   8 -18  -3  297.87   13.60
   8 -18  -3  333.97   15.00
  -8 -18   3  321.37   14.70
   8 -18  -3  331.97   15.50
   8  18  -3  332.77   14.20
   8  18  -3  312.37   14.60
  -8  18   3  302.77   13.80
   6 -18  -3   84.09    6.70
   6 -18  -3   74.89    7.80
   6 -18  -3   81.89    8.10
  -6 -18   3   76.89    7.80
  -6  18   3  101.29    7.60
   6  18  -3   85.39    6.90
   6  18  -3   74.39    7.60
   4 -18  -3  229.58   11.80
   4 -18  -3  224.98   11.70
   4 -18  -3  225.78   11.40
   4  18  -3  248.68   11.90
   4  18  -3  227.48   11.70
  -4  18   3  227.38   11.70
   2 -18  -3  191.88   10.40
   2 -18  -3  172.88    9.90
   2 -18  -3  186.88   10.40
   2  18  -3  169.28   10.10
  -2  18   3  181.38   10.40
   2  18  -3  183.48    9.90
   0 -18  -3   21.30    4.20
   0 -18  -3   15.70    3.50
   0 -18  -3   20.20    4.50
   0  18  -3   29.40    4.70
   0  18  -3   24.30    4.80
   0  18  -3   22.90    4.70
   0  18   3   18.50    4.20
  -2 -18  -3  429.96   17.80
  -2 -18  -3  451.55   17.90
  -2  18  -3  442.76   17.90
  -2  18  -3  457.85   18.20
  -4 -18  -3   16.80    4.20
  -4 -18  -3    9.80    3.60
  -4  18  -3   13.80    4.20
  -4  18  -3   15.30    4.20
  -4  18  -3   14.70    4.10
   7 -19  -3    1.60    2.60
   7 -19  -3    4.50    3.00
   7 -19  -3   -0.70    2.50
  -7 -19   3    5.90    3.00
   7  19  -3    7.00    3.40
   7  19  -3    1.80    2.60
  -7  19   3    5.60    3.00
   5 -19  -3   91.89    7.90
   5 -19  -3  105.99    7.90
   5 -19  -3   99.79    8.10
  -5  19   3   93.09    7.70
   5  19  -3   96.79    7.80
   5  19  -3   88.79    8.50
   3 -19  -3   14.30    4.10
   3 -19  -3    9.70    3.60
   3 -19  -3    7.30    3.10
   3  19  -3    9.60    3.50
  -3  19   3   12.60    3.70
   3  19  -3    8.00    3.20
   1 -19  -3   98.79    8.00
   1 -19  -3   99.69    9.40
   1 -19  -3  109.59    7.80
   1  19  -3  128.99    8.90
   1  19  -3  112.59    8.60
   1  19  -3   94.79    7.30
  -1  19   3   94.79    7.90
  -1 -19  -3   11.60    3.70
  -1 -19  -3    4.00    2.90
   1  19   3    3.90    2.60
  -1  19  -3   11.30    4.00
  -1  19  -3    8.20    3.50
  18   0  -4   12.40    4.00
  18   0  -4   11.10    3.30
  16   0  -4 1028.10   32.40
  16   0  -4  989.90   29.70
  16   0  -4 1057.79   30.50
  16   0  -4 1022.70   31.10
  14   0  -4    6.90    2.60
  14   0  -4    5.20    1.80
  14   0  -4    3.10    2.00
  14   0  -4    2.80    1.70
  14   0  -4    5.60    2.30
  12   0  -4  770.92   24.10
  12   0  -4  819.52   21.80
  12   0  -4  820.62   23.50
  12   0  -4  782.42   23.10
  12   0  -4  819.42   23.80
  10   0  -4 1137.09   30.20
  10   0  -4 1182.28   31.10
 -10   0   4 1149.78   28.40
  10   0  -4 1159.58   28.80
   8   0  -4  385.46   12.20
   8   0  -4  406.56   11.40
   8   0  -4  394.56   11.00
   8   0  -4  396.76   12.80
   8   0  -4  410.46    9.50
  -8   0   4  404.86   10.50
   6   0  -4 1125.99   26.60
   6   0  -4 1155.78   27.70
   6   0  -4 1213.28   27.00
   6   0  -4 1134.49   28.40
   6   0  -4 1117.99   28.80
   4   0  -4    4.60    1.20
   4   0  -4    6.20    0.50
   2   0  -4 9605.44  218.08
   2   0  -4 9721.53  226.38
   2   0  -4 9999.00  225.18
   0   0  -4  162.08    5.40
   0   0  -4  171.18    5.00
   0   0  -4  166.48    5.20
   0   0  -4  166.58    6.10
   0   0  -4  167.48    5.40
   0   0  -4  171.78    6.60
  -2   0  -4 6956.70  153.38
  -2   0  -4 6736.33  156.48
  -2   0  -4 6627.04  156.78
  -2   0  -4 6912.71  153.38
  -2   0  -4 6802.32  154.48
  -2   0  -4 7003.20  154.08
  -2   0  -4 6843.22  155.78
  -2   0  -4 7175.88  154.98
  -4   0  -4   82.99    4.40
  -4   0  -4   77.69    4.20
  -4   0  -4   81.29    4.70
  -4   0  -4   82.59    3.40
  -4   0  -4   79.39    5.20
  -4   0  -4   80.99    5.10
  -6   0  -4 1483.85   39.50
   6   0   4 1492.45   37.80
  -6   0  -4 1431.96   39.30
  -6   0  -4 1505.65   38.40
  -6   0  -4 1518.85   37.90
  -6   0  -4 1462.95   37.50
  -8   0  -4  278.77   11.50
   8   0   4  292.57   11.60
  -8   0  -4  324.17   13.30
  -8   0  -4  285.27   11.40
  -8   0  -4  296.37   12.00
  -8   0  -4  313.47   13.10
 -10   0  -4  372.16   14.50
 -10   0  -4  373.86   14.30
  10   0   4  339.87   13.90
 -10   0  -4  324.47   17.20
 -10   0  -4  358.46   14.50
 -10   0  -4  359.36   15.50
 -12   0  -4  320.07   17.10
 -12   0  -4  332.57   14.60
  12   0   4  302.37   13.60
 -12   0  -4  329.77   15.60
 -12   0  -4  301.87   14.20
  19  -1  -4    3.70    2.90
  19  -1  -4    7.40    3.80
  19   1  -4    2.30    2.90
  19   1  -4    5.50    2.80
  17  -1  -4   75.19    7.20
  17  -1  -4   55.09    6.20
  17  -1  -4   50.09    6.40
  17   1  -4   57.29    6.10
  17   1  -4   56.99    6.70
  17   1  -4   57.39    6.70
  15  -1  -4  146.29    8.40
  15  -1  -4  137.29    7.90
  15  -1  -4  135.29    8.40
  15  -1  -4  146.39    9.20
  15   1  -4  166.08    8.50
  15   1  -4  150.28    9.40
  15   1  -4  147.19    7.50
  15   1  -4  140.59    8.50
  15   1  -4  150.88    8.50
  13  -1  -4  208.28    7.90
  13  -1  -4  218.08    9.70
  13  -1  -4  210.98   10.20
  13  -1  -4  186.88    8.90
  13  -1  -4  206.98    9.50
  13   1  -4  202.38    8.40
  13   1  -4  202.88    9.10
  13   1  -4  192.98    9.90
  13   1  -4  200.28    9.40
  11  -1  -4   63.59    4.60
  11  -1  -4   63.99    4.90
  11  -1  -4   53.59    4.20
  11  -1  -4   59.79    4.60
  11  -1  -4   68.99    3.70
  11   1  -4   57.79    4.90
  11   1  -4   58.69    4.50
  11   1  -4   64.59    4.00
   9  -1  -4  721.83   20.00
   9  -1  -4  708.13   20.50
  -9  -1   4  735.23   18.20
   9  -1  -4  742.03   18.50
   9  -1  -4  713.23   20.30
   9  -1  -4  711.83   20.70
   9   1  -4  717.83   19.10
   9   1  -4  717.73   20.80
  -9   1   4  739.63   18.30
   9   1  -4  701.43   20.00
   9   1  -4  724.13   19.10
   7  -1  -4  425.66   12.80
   7  -1  -4  412.66   13.20
  -7  -1   4  445.36   10.50
   7  -1  -4  428.76   11.40
   7  -1  -4  431.66   11.30
   7  -1  -4  422.86   12.50
   7   1  -4  437.16   10.80
   7   1  -4  430.96   11.20
   7   1  -4  413.46   13.10
   7   1  -4  434.06   12.00
   7   1  -4  393.26   12.50
   5  -1  -4  594.04   14.00
   5  -1  -4  585.94   16.00
   5  -1  -4  620.14   14.40
   5  -1  -4  597.14   15.70
   5  -1  -4  593.44   16.70
   5  -1  -4  596.34   15.10
   5   1  -4  588.94   15.60
   5   1  -4  611.54   14.20
   5   1  -4  585.84   16.40
   5   1  -4  592.84   13.80
   3  -1  -4  227.68    5.40
   3  -1  -4  208.68    7.30
   3  -1  -4  213.28    7.00
   3  -1  -4  213.38    5.40
   3   1  -4  213.08    7.10
   1  -1  -4  403.76   11.20
   1  -1  -4  410.56   10.20
   1  -1  -4  390.46    9.80
   1  -1  -4  410.16   11.60
   1  -1  -4  385.36   11.00
   1  -1  -4  398.06   12.10
   1   1  -4  410.56   11.10
   1   1  -4  397.26   11.20
   1   1  -4  408.16   11.70
   1   1  -4  424.56   10.10
   1   1  -4  406.36    9.70
  -1  -1  -4  136.39    4.90
  -1  -1  -4  144.09    5.00
  -1  -1  -4  140.59    6.10
  -1  -1  -4  142.29    4.60
  -1  -1  -4  140.69    4.70
  -1  -1  -4  131.89    5.60
  -1  -1  -4  143.19    4.10
  -1   1  -4  137.09    5.90
  -1   1  -4  134.99    5.40
  -1   1  -4  140.19    4.50
  -1   1  -4  132.39    4.70
  -1   1  -4  144.89    4.30
  -1   1  -4  141.39    4.90
  -1   1  -4  127.69    6.10
  -3  -1  -4  247.28    8.30
  -3  -1  -4  236.08    8.00
  -3  -1  -4  246.68    7.50
  -3  -1  -4  249.68    8.90
  -3  -1  -4  243.18    9.40
  -3  -1  -4  241.38    9.50
  -3   1  -4  248.58    8.10
  -3   1  -4  242.28    8.60
  -3   1  -4  253.97    9.70
  -3   1  -4  251.67    8.30
  -3   1  -4  245.48    9.30
  -3   1  -4  260.67    6.90
  -5  -1  -4  447.26   14.40
  -5  -1  -4  420.96   15.00
  -5  -1  -4  473.85   12.40
  -5  -1  -4  441.96   13.90
  -5  -1  -4  435.06   15.10
  -5  -1  -4  455.15   13.70
  -5   1  -4  444.66   14.20
  -5   1  -4  462.25   15.50
  -5   1  -4  443.06   15.10
  -5   1  -4  436.36   13.60
  -5   1  -4  464.05   14.00
  -7  -1  -4  129.79    7.60
  -7  -1  -4  125.99    6.80
   7  -1   4  119.09    6.70
  -7  -1  -4  128.49    6.60
  -7  -1  -4  136.99    7.90
  -7  -1  -4  127.89    7.10
  -7   1  -4  136.29    7.80
  -7   1  -4  145.79    8.10
  -7   1  -4  129.39    6.70
  -7   1  -4  136.99    7.00
  -7   1  -4  128.09    7.00
   7   1   4  127.39    6.50
  -9  -1  -4  167.08    8.70
   9  -1   4  160.08    8.70
  -9  -1  -4  169.78    9.60
  -9  -1  -4  178.68   10.10
  -9  -1  -4  175.58    8.70
  -9  -1  -4  175.18    9.20
   9   1   4  170.58    8.60
  -9   1  -4  164.98    8.80
  -9   1  -4  164.08    9.60
  -9   1  -4  170.68    9.90
  -9   1  -4  181.38    9.10
  -9   1  -4  188.08    9.00
 -11  -1  -4   48.40    6.00
 -11  -1  -4   53.69    6.40
 -11  -1  -4   42.00    6.10
 -11  -1  -4   43.40    6.00
  11  -1   4   55.49    6.60
 -11   1  -4   51.19    6.30
 -11   1  -4   54.19    7.00
 -11   1  -4   50.89    6.10
 -11   1  -4   41.70    5.60
  11   1   4   44.20    5.60
  13  -1   4  180.98   10.60
 -13  -1  -4  174.58   10.70
 -13  -1  -4  167.78   10.70
 -13  -1  -4  165.18   11.00
 -13   1  -4  165.58   11.30
 -13   1  -4  160.38   10.30
 -13   1  -4  182.48   11.10
  18  -2  -4   61.79    6.90
  18  -2  -4   71.19    7.80
  18   2  -4   66.49    6.70
  18   2  -4   77.19    8.40
  16  -2  -4  424.86   16.20
  16  -2  -4  430.96   16.80
  16  -2  -4  422.06   17.60
  16  -2  -4  423.66   15.90
  16   2  -4  426.16   15.70
  16   2  -4  413.36   16.20
  16   2  -4  414.06   16.50
  16   2  -4  399.26   21.90
  16   2  -4  423.46   15.10
  14  -2  -4   33.70    5.00
  14  -2  -4   33.90    4.60
  14  -2  -4   23.90    4.00
  14  -2  -4   30.90    4.10
  14   2  -4   25.60    3.80
 -14   2   4   25.90    3.60
  14   2  -4   31.10    4.70
  14   2  -4   28.30    4.10
  14   2  -4   30.70    3.90
  12  -2  -4  386.86   13.80
  12  -2  -4  393.46   11.50
  12  -2  -4  382.06   13.50
  12  -2  -4  356.26   13.20
  12  -2  -4  382.16   14.10
  12   2  -4  354.66   13.20
  12   2  -4  369.36   14.20
  12   2  -4  390.16   12.60
  10  -2  -4  129.59    6.50
 -10  -2   4  130.59    5.80
  10  -2  -4  133.49    6.50
  10  -2  -4  136.29    6.90
  10  -2  -4  140.99    5.20
  10  -2  -4  137.29    6.80
  10   2  -4  137.99    7.10
 -10   2   4  139.39    5.50
  10   2  -4  137.99    6.60
  10   2  -4  138.59    6.00
  -8  -2   4   52.59    2.50
   8  -2  -4   51.39    2.60
   8  -2  -4   48.20    3.50
   8  -2  -4   55.49    4.00
   8  -2  -4   48.80    2.80
   8  -2  -4   41.10    3.30
   8  -2  -4   48.50    3.40
   8   2  -4   50.49    3.90
   8   2  -4   54.19    3.30
   8   2  -4   50.69    2.10
  -8   2   4   49.10    2.50
   8   2  -4   52.59    2.80
   8   2  -4   45.00    3.40
   6  -2  -4  420.16   10.90
   6  -2  -4  424.06   13.00
   6  -2  -4  405.36   12.50
   6  -2  -4  420.96   12.20
   6  -2  -4  419.36   12.00
   6  -2  -4  426.46   10.90
  -6   2   4  431.66   10.70
   6   2  -4  400.56   12.80
   6   2  -4  416.86   10.70
   6   2  -4  451.55   10.90
   6   2  -4  425.96   12.10
   6   2  -4  422.56   11.10
   4  -2  -4   93.19    4.50
   4  -2  -4   93.29    3.10
   4  -2  -4   93.69    3.80
   4  -2  -4   91.69    2.80
   4  -2  -4   99.39    4.40
   4  -2  -4   86.19    3.80
   4   2  -4   94.99    4.60
   4   2  -4   99.59    2.80
   2  -2  -4  319.47    9.60
   2  -2  -4  327.77   10.40
   2  -2  -4  324.57    8.40
   2  -2  -4  330.97    9.40
   2  -2  -4  323.97    8.10
   2  -2  -4  337.37    8.40
   2  -2  -4  311.17    9.80
   2   2  -4  335.47    9.70
   2   2  -4  337.67    8.10
   0  -2  -4  301.27    9.00
   0  -2  -4  277.67    8.00
   0  -2  -4  293.57    7.80
   0  -2  -4  285.17    8.40
   0  -2  -4  286.57    7.80
   0  -2  -4  277.17    8.50
   0  -2  -4  272.17    9.10
   0  -2  -4  272.87    9.50
   0   2  -4  280.97    9.60
   0   2  -4  291.17    8.00
   0   2  -4  281.67    9.10
   0   2  -4  292.37    8.60
   0   2  -4  296.07    7.70
   0   2  -4  277.07    7.70
   2  -2   4  763.42   18.70
  -2  -2  -4  753.52   18.40
  -2  -2  -4  751.22   19.30
  -2  -2  -4  746.53   19.30
  -2  -2  -4  774.42   19.60
  -2  -2  -4  795.62   20.70
  -2  -2  -4  741.83   21.20
  -2   2  -4  739.83   19.40
  -2   2  -4  776.22   20.00
  -2   2  -4  739.73   21.20
  -2   2  -4  745.53   19.30
  -2   2  -4  787.62   17.90
  -2   2  -4  763.12   20.70
  -4  -2  -4  138.99    7.00
  -4  -2  -4  140.99    5.40
  -4  -2  -4  135.79    6.90
  -4  -2  -4  140.99    6.60
  -4  -2  -4  128.39    5.70
  -4  -2  -4  140.39    6.10
  -4   2  -4  135.79    6.10
  -4   2  -4  143.39    6.10
  -4   2  -4  138.09    5.90
  -4   2  -4  130.39    6.90
  -4   2  -4  152.18    7.00
  -6  -2  -4  267.97   10.20
  -6  -2  -4  281.07   11.60
  -6  -2  -4  275.87   11.30
  -6  -2  -4  275.77   10.00
  -6  -2  -4  264.27   10.60
  -6  -2  -4  307.07    9.10
  -6   2  -4  245.28   11.00
   6   2   4  283.27    9.80
  -6   2  -4  256.67    9.90
  -6   2  -4  273.17   10.20
  -6   2  -4  268.47   11.20
  -6   2  -4  268.27   10.30
   8  -2   4  200.18    9.50
  -8  -2  -4  202.88    9.10
  -8  -2  -4  188.28    9.10
  -8  -2  -4  211.28   10.50
  -8  -2  -4  205.38   10.20
  -8  -2  -4  202.98    9.70
  -8   2  -4  210.18   10.50
   8   2   4  197.78    8.70
  -8   2  -4  197.98    9.20
  -8   2  -4  204.68    9.20
  -8   2  -4  214.98   10.50
  -8   2  -4  188.08    9.10
  10  -2   4   70.29    5.90
 -10  -2  -4   64.99    5.50
 -10  -2  -4   58.59    6.10
 -10  -2  -4   52.79    6.20
 -10  -2  -4   55.99    6.60
 -10   2  -4   60.69    6.10
  10   2   4   57.19    6.10
 -10   2  -4   64.49    6.80
 -10   2  -4   50.29    6.60
 -10   2  -4   55.09    6.10
 -10   2  -4   56.89    6.90
 -12  -2  -4  144.29    9.50
 -12  -2  -4  152.98   10.10
  12  -2   4  163.68    9.90
 -12  -2  -4  156.38   10.00
 -12   2  -4  146.79   10.30
 -12   2  -4  158.08    9.70
 -12   2  -4  153.48    8.60
 -12   2  -4  149.09   11.80
 -12   2  -4  158.78    9.90
[truncated: 716,318 more chars]
