# Supplementary material for: Na1.85Mg1.85In1.15(PO4)3 and Ag1.69Mg1.69In1.31(PO4)3 with alluaudite-type structures
Source: Acta Crystallogr E Crystallogr Commun. 2018 Aug 24;74(Pt 9):1358–61. doi: 10.1107/S2056989018011799 (PMC6127713; doi:10.1107/S2056989018011799)
Supplement: Supplementary file 2 [file e-74-01358-Isup2.hkl]

data_I                                                                          
_shelx_title ' EL15_D177_DRX20_SA14A_a.res in C2/c'                             
_shelx_refln_list_code          4                                               
_shelx_F_calc_maximum      382.94                                               
_exptl_crystal_F_000       959.60                                               
_reflns_d_resolution_high  0.6105                                               
                                                                                
loop_                                                                           
 _space_group_symop_operation_xyz                                               
 'x, y, z'                                                                      
 '-x, y, -z+1/2'                                                                
 'x+1/2, y+1/2, z'                                                              
 '-x+1/2, y+1/2, -z+1/2'                                                        
 '-x, -y, -z'                                                                   
 'x, -y, z-1/2'                                                                 
 '-x+1/2, -y+1/2, -z'                                                           
 'x+1/2, -y+1/2, z-1/2'                                                         
                                                                                
_cell_length_a    11.9796                                                       
_cell_length_b    12.6935                                                       
_cell_length_c     6.5239                                                       
_cell_angle_alpha  90.000                                                       
_cell_angle_beta  114.555                                                       
_cell_angle_gamma  90.000                                                       
                                                                                
_shelx_F_squared_multiplier     1.000                                           
                                                                                
loop_                                                                           
 _refln_index_h                                                                 
 _refln_index_k                                                                 
 _refln_index_l                                                                 
 _refln_F_squared_calc                                                          
 _refln_F_squared_meas                                                          
 _refln_F_squared_sigma                                                         
 _refln_observed_status                                                         
   2   0   0       5613.19       5876.30        51.85 o                         
   4   0   0      98351.84      92113.70       700.40 o                         
   6   0   0       6534.95       6888.41        63.48 o                         
   8   0   0      29174.86      27679.18       248.88 o                         
  10   0   0       9498.25       9722.01        88.05 o                         
  12   0   0       1393.63       1402.89        30.70 o                         
  14   0   0      10926.24      10941.69       132.42 o                         
  16   0   0        326.42        281.58        34.97 o                         
   1   1   0        133.27         95.91         1.97 o                         
   3   1   0      19345.95      19216.28        92.97 o                         
   5   1   0      25803.27      26489.40       138.53 o                         
   7   1   0      15122.37      15073.08       103.10 o                         
   9   1   0       1186.57       1437.21        21.79 o                         
  11   1   0       5588.19       5513.48        41.62 o                         
  13   1   0       2644.88       2592.53        35.25 o                         
  15   1   0       2381.67       2387.78        47.83 o                         
  17   1   0        166.31        213.75        23.40 o                         
   0   2   0      34432.16      34662.02       228.34 o                         
   2   2   0       6181.22       6017.45        29.79 o                         
   4   2   0      21558.57      22759.41       110.84 o                         
   6   2   0        779.41        761.90         9.64 o                         
   8   2   0       3107.26       3187.66        24.93 o                         
  10   2   0       3432.20       3340.35        28.51 o                         
  12   2   0        185.07        195.19        10.99 o                         
  14   2   0       4494.93       4574.85        53.79 o                         
  16   2   0         21.14         26.65        12.34 o                         
   1   3   0       1074.91       1146.06         8.43 o                         
   3   3   0      16713.54      17130.68        80.61 o                         
   5   3   0      17062.00      17489.44        92.07 o                         
   7   3   0      33126.56      33136.08       179.30 o                         
   9   3   0       4289.02       4505.87        35.17 o                         
  11   3   0      23115.73      22614.72       136.24 o                         
  13   3   0       1802.89       1918.31        31.78 o                         
  15   3   0       2891.29       2989.80        54.92 o                         
  17   3   0        426.03        503.90        29.10 o                         
   0   4   0       4102.45       4125.16        33.68 o                         
   2   4   0     124593.49     123374.71       553.48 o                         
   4   4   0       6952.65       7375.19        39.76 o                         
   6   4   0      55887.88      55341.22       290.87 o                         
   8   4   0        328.02        472.29        10.84 o                         
  10   4   0       3891.57       3879.73        33.19 o                         
  12   4   0       7451.82       7446.53        66.75 o                         
  14   4   0         19.09         36.86         9.07 o                         
  16   4   0       6866.48       6913.03       111.55 o                         
   1   5   0        132.32        267.79         4.32 o                         
   3   5   0      27320.94      27751.93       126.36 o                         
   5   5   0       5708.81       5362.11        34.56 o                         
   7   5   0       2101.17       2099.19        19.97 o                         
   9   5   0       6846.66       6582.07        47.50 o                         
  11   5   0       1497.64       1444.26        20.59 o                         
  13   5   0       4840.30       4878.31        54.66 o                         
  15   5   0        433.35        408.54        24.10 o                         
  17   5   0       1942.92       1956.96        48.71 o                         
   0   6   0      20147.97      21790.02       228.95 o                         
   2   6   0      30844.20      32778.25       165.22 o                         
   4   6   0        417.87        566.37         8.27 o                         
   6   6   0        295.24        453.47         8.03 o                         
   8   6   0       4240.10       4028.08        33.26 o                         
  10   6   0        278.76        290.69        10.37 o                         
  12   6   0       2124.91       2104.53        33.38 o                         
  14   6   0        510.10        553.19        24.27 o                         
  16   6   0       6381.95       6316.32        90.26 o                         
   1   7   0       5097.95       5341.52        32.88 o                         
   3   7   0       2340.99       2371.86        19.10 o                         
   5   7   0      33004.12      33762.67       182.17 o                         
   7   7   0         31.25         97.23         5.10 o                         
   9   7   0      11261.87      11326.98        70.70 o                         
  11   7   0         15.73         78.97         8.00 o                         
  13   7   0       8236.96       8181.70        84.57 o                         
  15   7   0       1031.82       1023.85        37.12 o                         
   0   8   0      21420.34      21482.97       163.62 o                         
   2   8   0       1514.25       1564.64        16.01 o                         
   4   8   0       2854.30       3017.97        27.71 o                         
   6   8   0        470.11        492.85         9.89 o                         
   8   8   0       3556.09       3593.04        30.62 o                         
  10   8   0        745.21        765.18        17.23 o                         
  12   8   0       1476.27       1470.85        28.44 o                         
  14   8   0          2.15         24.23        11.01 o                         
  16   8   0        440.16        502.78        32.16 o                         
   1   9   0      11672.62      11613.99        64.28 o                         
   3   9   0        435.03        430.62         8.53 o                         
   5   9   0      11118.74      11648.53        71.63 o                         
   7   9   0       2085.24       2049.40        21.52 o                         
   9   9   0      13265.62      13126.13        98.57 o                         
  11   9   0        824.58        882.51        21.68 o                         
  13   9   0       3614.39       3520.72        51.00 o                         
  15   9   0       3342.08       3406.85        67.99 o                         
   0  10   0         25.83        211.08         9.00 o                         
   2  10   0       2092.97       2367.73        21.44 o                         
   4  10   0        135.67        229.58         7.38 o                         
   6  10   0        598.17        659.50        12.03 o                         
   8  10   0        815.70        824.12        16.59 o                         
  10  10   0       1662.72       1565.63        25.68 o                         
  12  10   0       1212.98       1276.91        29.41 o                         
  14  10   0       1980.75       2020.64        50.38 o                         
   1  11   0       2881.65       2811.30        23.04 o                         
   3  11   0        189.60        251.74         7.93 o                         
   5  11   0       2509.35       2376.06        23.35 o                         
   7  11   0       1165.28       1299.70        18.99 o                         
   9  11   0       2077.12       1951.76        28.72 o                         
  11  11   0       3717.33       3637.65        52.97 o                         
  13  11   0       2371.73       2340.31        46.73 o                         
  15  11   0         49.63         43.58        16.81 o                         
   0  12   0       5082.44       4971.75        51.30 o                         
   2  12   0       4740.65       4686.17        35.80 o                         
   4  12   0        492.58        509.56        11.54 o                         
   6  12   0        741.27        739.55        15.01 o                         
   8  12   0        313.03        327.23        14.27 o                         
  10  12   0        134.77        151.47        13.16 o                         
  12  12   0        347.09        347.06        21.31 o                         
  14  12   0       1424.15       1487.93        45.62 o                         
   1  13   0        532.38        583.82        12.50 o                         
   3  13   0      10924.02      11088.44        76.78 o                         
   5  13   0         31.15        122.18         8.79 o                         
   7  13   0       5349.78       5454.17        63.57 o                         
   9  13   0        724.65        889.53        27.42 o                         
  11  13   0       2909.87       2930.60        51.56 o                         
  13  13   0        953.56       1092.64        39.15 o                         
   0  14   0        367.92        399.29        18.39 o                         
   2  14   0       3627.52       3409.35        37.89 o                         
   4  14   0         14.48         15.42         6.11 o                         
   6  14   0       2172.70       2101.49        36.76 o                         
   8  14   0        499.25        466.60        22.19 o                         
  10  14   0       1632.89       1555.53        39.15 o                         
  12  14   0          0.52         30.17        14.59 o                         
   1  15   0         18.95         18.36         5.91 o                         
   3  15   0       1852.08       1771.60        28.65 o                         
   5  15   0        210.31        258.87        15.67 o                         
   7  15   0       5880.41       5635.25        69.42 o                         
   9  15   0        855.88        817.74        30.68 o                         
  11  15   0       3060.24       3070.43        64.08 o                         
   0  16   0       4610.41       4607.59        69.53 o                         
   2  16   0       1010.16       1014.27        24.31 o                         
   4  16   0       2162.59       2244.69        37.50 o                         
   6  16   0         43.83         57.63        10.49 o                         
   8  16   0        158.20        180.93        16.35 o                         
  10  16   0        106.81        125.45        18.42 o                         
   1  17   0        576.88        604.05        25.46 o                         
   3  17   0       1448.61       1506.67        32.66 o                         
   5  17   0        862.55        917.62        36.28 o                         
   7  17   0        193.41        259.14        18.80 o                         
   9  17   0       1250.04       1293.14        41.13 o                         
   0  18   0       9825.19       9741.05       161.81 o                         
   2  18   0       1398.41       1470.62        37.45 o                         
   4  18   0       3545.88       3442.65        65.70 o                         
   6  18   0         61.12         34.83        11.67 o                         
   8  18   0        602.14        573.58        28.44 o                         
   1  19   0       1120.50       1111.75        37.97 o                         
   3  19   0        905.93       1034.65        41.18 o                         
   5  19   0       3772.52       3719.12        70.06 o                         
   7  19   0       1864.49       1965.37        45.34 o                         
   0  20   0        991.03       1013.16        58.73 o                         
   2  20   0       2368.06       2319.13        59.29 o                         
   4  20   0         57.22         82.83        16.84 o                         
 -17   1   1       1493.05       1440.06        42.64 o                         
 -15   1   1        301.25        390.77        17.45 o                         
 -13   1   1       5856.44       5769.39        49.63 o                         
 -11   1   1       1984.02       1931.56        23.01 o                         
  -9   1   1       4433.20       4601.64        34.08 o                         
  -7   1   1        609.98        817.90        11.69 o                         
  -5   1   1         17.61         32.48         2.34 o                         
  -3   1   1        385.27        627.26         4.86 o                         
  -1   1   1        347.55        468.62         4.97 o                         
   1   1   1       7446.67       8805.24        56.28 o                         
   3   1   1       1187.74       1461.79        10.87 o                         
   5   1   1      29112.10      31012.40       157.57 o                         
   7   1   1       3282.09       3203.80        25.26 o                         
   9   1   1        516.50        647.34        15.60 o                         
  11   1   1       2056.95       2043.77        28.19 o                         
  13   1   1         70.43         71.41         9.44 o                         
  15   1   1       3434.88       3500.64        61.34 o                         
 -18   2   1       2349.25       2534.34        58.89 o                         
 -16   2   1       4530.53       4457.78        69.14 o                         
 -14   2   1       1974.59       2000.48        30.80 o                         
 -12   2   1        133.11        138.10         8.01 o                         
 -10   2   1         40.86         30.90         4.32 o                         
  -8   2   1         13.45         93.54         4.56 o                         
  -6   2   1       3711.44       4418.18        29.16 o                         
  -4   2   1        248.44        364.07         4.95 o                         
  -2   2   1       1047.83       1642.55        11.05 o                         
   0   2   1        872.81       1320.79         7.81 o                         
   2   2   1        564.09        492.34         6.54 o                         
   4   2   1       1332.90       1330.92        12.14 o                         
   6   2   1       2135.71       2023.74        17.93 o                         
   8   2   1       7093.87       7018.78        48.63 o                         
  10   2   1       7090.01       6859.57        55.93 o                         
  12   2   1        526.58        558.21        20.00 o                         
  14   2   1         24.63        135.68        14.37 o                         
  16   2   1        680.71        645.26        33.80 o                         
 -17   3   1       1369.16       1302.53        40.60 o                         
 -15   3   1        118.08        107.81        12.58 o                         
 -13   3   1       2172.47       2172.48        29.40 o                         
 -11   3   1       3351.65       3182.90        32.62 o                         
  -9   3   1        264.20        368.01         9.87 o                         
  -7   3   1       1334.78       1323.16        13.52 o                         
  -5   3   1        268.17        339.78         5.44 o                         
  -3   3   1       6880.15       6915.60        37.07 o                         
  -1   3   1        143.83         96.12         2.66 o                         
   1   3   1      15943.93      15952.86        69.87 o                         
   3   3   1       6815.18       7859.44        45.07 o                         
   5   3   1       9128.89       8837.12        52.31 o                         
   7   3   1        169.69        232.88         7.09 o                         
   9   3   1       7777.73       7482.91        50.37 o                         
  11   3   1        749.36        724.86        17.19 o                         
  13   3   1       2326.80       2258.07        36.95 o                         
  15   3   1        222.58        257.11        20.43 o                         
 -18   4   1        567.89        599.38        40.44 o                         
 -16   4   1         91.33         69.06        14.18 o                         
 -14   4   1         62.80         47.78         8.82 o                         
 -12   4   1        462.10        434.26        15.04 o                         
 -10   4   1       3314.50       3329.44        35.34 o                         
  -8   4   1       8638.47       8166.28        62.92 o                         
  -6   4   1      13160.14      13593.41        75.72 o                         
  -4   4   1        645.44        471.15         5.40 o                         
  -2   4   1       6240.88       6763.24        33.18 o                         
   0   4   1      14009.35      13633.12        77.44 o                         
   2   4   1       2115.70       2503.43        14.84 o                         
   4   4   1        110.70        187.11         4.51 o                         
   6   4   1       6594.83       6096.66        42.26 o                         
   8   4   1       1865.68       2053.50        21.03 o                         
  10   4   1       3871.12       3814.09        35.23 o                         
  12   4   1       1644.32       1604.25        29.62 o                         
  14   4   1       1194.10       1243.04        36.18 o                         
  16   4   1       1064.68       1055.59        40.08 o                         
 -17   5   1         74.78        152.94        19.68 o                         
 -15   5   1       3629.96       3506.76        52.69 o                         
 -13   5   1       1059.03       1121.19        23.02 o                         
 -11   5   1      13856.23      13444.92       104.56 o                         
  -9   5   1        212.27        292.71         9.44 o                         
  -7   5   1       2740.72       2979.37        24.65 o                         
  -5   5   1         31.70         75.72         3.47 o                         
  -3   5   1        185.52        244.64         4.42 o                         
  -1   5   1      11331.08      12566.50        64.41 o                         
   1   5   1          7.88        149.38         4.28 o                         
   3   5   1      31999.46      33993.34       150.91 o                         
   5   5   1       4455.45       4626.63        32.06 o                         
   7   5   1       9858.19      10153.42        67.61 o                         
   9   5   1       1667.72       1728.16        20.63 o                         
  11   5   1       1108.95       1120.62        19.64 o                         
  13   5   1       1956.59       1926.05        36.18 o                         
  15   5   1        249.79        325.92        23.03 o                         
 -16   6   1       1928.96       2097.18        50.36 o                         
 -14   6   1        985.74        959.89        29.97 o                         
 -12   6   1        216.21        224.72        12.47 o                         
 -10   6   1       3699.86       3458.90        36.28 o                         
  -8   6   1          7.95         19.35         3.60 o                         
  -6   6   1       1867.73       1821.01        16.41 o                         
  -4   6   1       2333.66       2618.86        21.03 o                         
  -2   6   1       1836.23       1888.90        13.36 o                         
   0   6   1       3654.92       4205.06        25.74 o                         
   2   6   1       1509.84       1597.43        12.77 o                         
   4   6   1         75.03         78.40         3.56 o                         
   6   6   1         35.67         22.32         3.19 o                         
   8   6   1        480.47        481.38        11.44 o                         
  10   6   1       1318.56       1289.75        19.80 o                         
  12   6   1         37.65         85.05         9.93 o                         
  14   6   1         34.37         34.40        12.96 o                         
  16   6   1          5.78         31.97        16.47 o                         
 -17   7   1         26.99         10.28        14.50 o                         
 -15   7   1       7494.88       7736.96        93.02 o                         
 -13   7   1        638.03        673.55        23.90 o                         
 -11   7   1       7490.00       7316.09        66.79 o                         
  -9   7   1        958.48        888.87        15.99 o                         
  -7   7   1       3574.98       3495.43        27.13 o                         
  -5   7   1       8066.83       7955.31        48.69 o                         
  -3   7   1        106.56        118.00         3.98 o                         
  -1   7   1      26870.62      26796.10       133.30 o                         
   1   7   1        518.22        531.27         7.60 o                         
   3   7   1      32021.50      31978.52       159.51 o                         
   5   7   1       1879.50       1929.16        17.52 o                         
   7   7   1      25708.69      24815.65       140.67 o                         
   9   7   1          2.30         55.02         5.62 o                         
  11   7   1       2733.91       2718.20        33.82 o                         
  13   7   1        400.60        375.94        20.77 o                         
  15   7   1       1653.85       1766.69        45.48 o                         
 -16   8   1        355.01        379.41        30.20 o                         
 -14   8   1        128.66        124.50        12.77 o                         
 -12   8   1        786.87        812.72        22.56 o                         
 -10   8   1       1979.24       1929.21        24.37 o                         
  -8   8   1      23696.05      23141.36       135.93 o                         
  -6   8   1       9101.05       8895.58        55.26 o                         
  -4   8   1      16801.43      17425.79        96.11 o                         
  -2   8   1       4773.70       4686.08        28.42 o                         
   0   8   1      31066.55      31973.02       155.45 o                         
   2   8   1       5899.15       5639.49        36.91 o                         
   4   8   1         63.99         35.01         3.50 o                         
   6   8   1       1878.74       1979.50        21.31 o                         
   8   8   1       3446.16       3316.30        30.35 o                         
  10   8   1       4991.92       5024.11        48.98 o                         
  12   8   1       2951.37       2958.81        45.21 o                         
  14   8   1       4554.40       4392.67        77.43 o                         
 -15   9   1         35.60        103.12        14.48 o                         
 -13   9   1       5336.17       5481.53        65.47 o                         
 -11   9   1        321.57        351.59        14.95 o                         
  -9   9   1       4824.92       4772.24        40.94 o                         
  -7   9   1         70.02         83.72         5.56 o                         
  -5   9   1       9152.21       8734.36        55.79 o                         
  -3   9   1       4097.66       4131.47        28.24 o                         
  -1   9   1          0.39         35.71         3.35 o                         
   1   9   1       5409.47       5470.47        35.53 o                         
   3   9   1          5.67         70.08         4.32 o                         
   5   9   1      14282.76      14020.41        86.87 o                         
   7   9   1        106.55        160.49         8.16 o                         
   9   9   1       3236.60       3123.93        39.96 o                         
  11   9   1        147.22        164.59        12.39 o                         
  13   9   1        851.70        910.10        42.82 o                         
  15   9   1       1434.57       1523.61        48.08 o                         
 -16  10   1        475.51        506.81        34.34 o                         
 -14  10   1        195.88        199.61        17.45 o                         
 -12  10   1       2588.41       2608.19        40.98 o                         
 -10  10   1        334.94        381.07        13.12 o                         
  -8  10   1      10629.61      10511.08        73.34 o                         
  -6  10   1        388.55        437.72        10.23 o                         
  -4  10   1      13882.95      14071.36        86.04 o                         
  -2  10   1        366.12        462.37        10.35 o                         
   0  10   1       7626.15       7851.64        45.60 o                         
   2  10   1         93.32        152.57         5.77 o                         
   4  10   1       1754.69       1883.95        20.16 o                         
   6  10   1       4133.20       4107.06        37.54 o                         
   8  10   1         80.69         93.37         7.69 o                         
  10  10   1       1611.18       1610.11        29.72 o                         
  12  10   1          1.94         12.95         9.50 o                         
  14  10   1       2182.72       2319.76        56.87 o                         
 -15  11   1       1295.68       1369.88        45.00 o                         
 -13  11   1      10823.00      11036.20       114.02 o                         
 -11  11   1       1196.73       1186.89        25.78 o                         
  -9  11   1       8328.33       8053.76        65.87 o                         
  -7  11   1        393.51        402.25        12.23 o                         
  -5  11   1       3679.80       3453.19        31.91 o                         
  -3  11   1       9009.21       8877.92        56.23 o                         
  -1  11   1        324.78        398.95         9.78 o                         
   1  11   1      25355.43      24699.44       152.94 o                         
   3  11   1       6367.12       6409.34        44.11 o                         
   5  11   1      28806.16      27979.52       173.65 o                         
   7  11   1       4848.67       4840.35        49.75 o                         
   9  11   1       8070.05       7973.66        80.73 o                         
  11  11   1         11.02         39.28         9.72 o                         
  13  11   1       1700.67       1848.13        45.65 o                         
 -14  12   1        822.48        855.37        38.53 o                         
 -12  12   1        479.13        496.69        23.12 o                         
 -10  12   1       5259.40       5111.31        52.30 o                         
  -8  12   1       1136.76       1179.23        20.34 o                         
  -6  12   1      23794.84      23534.16       154.61 o                         
  -4  12   1        482.60        644.06        15.77 o                         
  -2  12   1      22870.33      22670.17       135.41 o                         
   0  12   1       3996.05       3940.09        31.58 o                         
   2  12   1      11588.80      11582.33        73.66 o                         
   4  12   1        921.46        946.24        15.30 o                         
   6  12   1        534.30        607.80        19.01 o                         
   8  12   1       2357.99       2252.61        37.99 o                         
  10  12   1        154.97        167.91        14.80 o                         
  12  12   1       5631.11       5742.97        83.96 o                         
 -13  13   1        123.22        148.99        17.45 o                         
 -11  13   1        287.69        315.08        21.21 o                         
  -9  13   1       1186.78       1271.73        26.28 o                         
  -7  13   1       2119.76       2008.72        29.58 o                         
  -5  13   1          4.88         13.82         5.61 o                         
  -3  13   1        628.85        608.48        17.34 o                         
  -1  13   1       3964.24       3718.45        33.29 o                         
   1  13   1       1038.04       1019.48        15.84 o                         
   3  13   1         32.37         35.27         4.93 o                         
   5  13   1          6.77         22.32         5.67 o                         
   7  13   1        795.34        771.22        23.52 o                         
   9  13   1          2.97         10.07         9.05 o                         
  11  13   1       1192.87       1233.75        39.32 o                         
  13  13   1          0.43          0.43        14.57 o                         
 -12  14   1       1030.08       1082.87        39.33 o                         
 -10  14   1       7954.09       8194.92        91.34 o                         
  -8  14   1         21.05         72.94        10.13 o                         
  -6  14   1      13304.49      13129.12       105.17 o                         
  -4  14   1         28.16        127.22         9.97 o                         
  -2  14   1      17363.87      17145.89       115.50 o                         
   0  14   1        216.91        294.73        10.81 o                         
   2  14   1      10535.28      10437.45        77.49 o                         
   4  14   1       1124.47       1139.84        21.44 o                         
   6  14   1        487.32        469.16        19.43 o                         
   8  14   1       7671.76       7573.55        94.84 o                         
  10  14   1          0.00         38.06        11.72 o                         
  12  14   1       5504.72       5353.44        97.34 o                         
 -13  15   1       2368.52       2226.43       150.82 o                         
 -11  15   1       4154.19       4240.41       102.99 o                         
  -9  15   1       1017.01        956.08        30.41 o                         
  -7  15   1       2695.17       2631.48        43.51 o                         
  -5  15   1         76.70         55.02         8.66 o                         
  -3  15   1         13.01         17.68         6.43 o                         
  -1  15   1       3891.13       3861.31        41.28 o                         
   1  15   1       2426.74       2518.46        31.79 o                         
   3  15   1       7093.08       6911.53        66.37 o                         
   5  15   1       6661.32       6727.70        76.75 o                         
   7  15   1       5516.33       5581.25        73.77 o                         
   9  15   1       2410.16       2431.37        54.14 o                         
  11  15   1       1317.96       1402.74        53.76 o                         
 -12  16   1       2345.73       2312.31        76.50 o                         
 -10  16   1       1285.89       1335.74        50.01 o                         
  -8  16   1       6920.43       6993.16        86.69 o                         
  -6  16   1         28.78         56.46        10.69 o                         
  -4  16   1       7271.05       7254.44        80.20 o                         
  -2  16   1        468.90        492.05        18.81 o                         
   0  16   1       9635.46       9589.02        88.82 o                         
   2  16   1        971.29       1013.74        23.81 o                         
   4  16   1       3270.95       3132.34        47.58 o                         
   6  16   1        695.56        674.22        28.08 o                         
   8  16   1       3095.06       3301.66        60.02 o                         
  10  16   1       2296.39       2343.14        61.36 o                         
  -9  17   1       1795.21       1864.40        44.07 o                         
  -7  17   1        301.50        364.34        24.37 o                         
  -5  17   1         13.88         21.27         9.48 o                         
  -3  17   1        243.88        283.94        19.99 o                         
  -1  17   1        364.07        408.78        19.77 o                         
   1  17   1       1236.92       1174.95        29.23 o                         
   3  17   1        898.43        947.39        31.87 o                         
   5  17   1       1134.42       1150.74        34.01 o                         
   7  17   1         17.62         78.21        13.44 o                         
   9  17   1        243.68        248.85        23.18 o                         
  -8  18   1       3580.24       3609.38        64.76 o                         
  -6  18   1        116.27        176.60        17.83 o                         
  -4  18   1      10425.30      10292.75       112.69 o                         
  -2  18   1         46.73         91.30        12.79 o                         
   0  18   1       7011.33       6977.27        86.05 o                         
   2  18   1        536.03        489.68        30.68 o                         
   4  18   1       3839.66       3776.62        64.54 o                         
   6  18   1       3136.86       3218.99        58.44 o                         
   8  18   1        191.51        216.87        34.42 o                         
  -7  19   1        713.12        844.39        47.73 o                         
  -5  19   1          3.09          5.22        11.82 o                         
  -3  19   1         59.76         50.74        13.08 o                         
  -1  19   1       1212.51       1377.10        39.99 o                         
   1  19   1          1.28          9.80        10.51 o                         
   3  19   1       2013.84       1975.58        52.39 o                         
   5  19   1          1.90         22.83        13.41 o                         
  -4  20   1       1720.08       1840.51        53.38 o                         
  -2  20   1        639.67        680.78        37.57 o                         
   0  20   1       1429.16       1379.29        51.17 o                         
   2  20   1        600.57        633.63        36.82 o                         
 -18   0   2       1704.59       1621.11        89.47 o                         
 -16   0   2       6386.72       6501.27       106.25 o                         
 -14   0   2        262.01        305.66        17.46 o                         
 -12   0   2      21689.79      21456.67       184.59 o                         
 -10   0   2       1466.04       1389.67        26.20 o                         
  -8   0   2      99127.90      99153.82       845.48 o                         
  -6   0   2      11478.89      11987.21       112.25 o                         
  -4   0   2      54647.55      55081.50       535.08 o                         
  -2   0   2       4599.46       5046.17       113.83 o                         
   0   0   2      40053.75      40247.28       356.55 o                         
   2   0   2       7500.47       7258.19        67.30 o                         
   4   0   2        607.01        540.87        12.54 o                         
   6   0   2      36057.11      35189.27       301.49 o                         
   8   0   2        469.39        554.10        23.49 o                         
  10   0   2      30486.51      29704.90       306.36 o                         
  12   0   2          0.07         48.45        12.35 o                         
  14   0   2      11663.40      11758.43       190.59 o                         
  16   0   2        125.81        103.19        43.40 o                         
 -19   1   2       1171.90       1121.26        95.63 o                         
 -17   1   2        376.63        357.21        27.62 o                         
 -15   1   2        366.95        370.88        18.10 o                         
 -13   1   2       1352.34       1389.78        21.49 o                         
 -11   1   2        375.96        421.45        12.22 o                         
  -9   1   2          0.22         11.70         2.99 o                         
  -7   1   2       1742.01       1681.39        15.88 o                         
  -5   1   2        526.08        701.55         7.93 o                         
  -3   1   2      29566.38      29321.04       186.77 o                         
  -1   1   2      37414.29      38693.23       483.79 o                         
   1   1   2      25729.30      25250.78       150.07 o                         
   3   1   2       2793.84       2947.78        20.95 o                         
   5   1   2      10688.45      10253.00        64.62 o                         
   7   1   2       1288.94       1167.86        14.53 o                         
   9   1   2        547.48        535.64        15.85 o                         
  11   1   2         32.33         47.79         7.73 o                         
  13   1   2        111.18         91.83        13.58 o                         
  15   1   2        327.01        302.79        23.08 o                         
 -18   2   2       2941.31       3111.73        85.93 o                         
 -16   2   2        724.53        719.82        26.99 o                         
 -14   2   2       5937.70       5816.47        54.59 o                         
 -12   2   2       8734.28       8491.92        64.90 o                         
 -10   2   2       4232.12       4053.49        36.83 o                         
  -8   2   2      26760.41      26732.11       160.45 o                         
  -6   2   2      11169.50      11178.11        83.85 o                         
  -4   2   2      13445.26      13504.40        80.53 o                         
  -2   2   2      16324.83      16066.75        99.02 o                         
   0   2   2      15636.17      15213.08        88.79 o                         
   2   2   2       1869.65       1647.24        16.81 o                         
   4   2   2      14190.86      13624.93        95.58 o                         
   6   2   2       7374.91       7259.49        50.74 o                         
   8   2   2       1837.80       1800.59        22.73 o                         
  10   2   2      11418.12      10944.62        88.15 o                         
  12   2   2       2606.10       2599.72        39.38 o                         
  14   2   2       2382.13       2450.43        50.72 o                         
 -17   3   2        158.40        250.70        34.38 o                         
 -15   3   2       5928.25       6001.49        62.80 o                         
 -13   3   2       1989.83       1974.92        27.07 o                         
 -11   3   2      14981.02      14372.34        99.98 o                         
  -9   3   2       2534.75       2400.81        28.10 o                         
  -7   3   2        159.82        193.95         5.67 o                         
  -5   3   2      27962.00      27745.73       151.43 o                         
  -3   3   2          7.22        203.49         5.14 o                         
  -1   3   2      59585.21      57893.52       327.96 o                         
   1   3   2       5860.67       6315.11        34.53 o                         
   3   3   2      49393.21      49574.69       260.83 o                         
   5   3   2       4059.11       3924.53        32.02 o                         
   7   3   2      22884.44      21854.46       136.90 o                         
   9   3   2       1351.80       1385.26        20.75 o                         
  11   3   2        161.88        194.98        10.98 o                         
  13   3   2       4379.00       4516.67        66.07 o                         
  15   3   2        412.30        405.46        31.23 o                         
 -18   4   2        916.59        981.08        85.43 o                         
 -16   4   2        728.14        686.95        33.80 o                         
 -14   4   2      11201.56      11308.20        95.82 o                         
 -12   4   2          2.41         51.47         7.24 o                         
 -10   4   2      27358.55      27404.01       179.26 o                         
  -8   4   2       4599.75       4443.82        43.64 o                         
  -6   4   2      60675.36      61210.91       327.78 o                         
  -4   4   2       7153.66       7783.73        51.01 o                         
  -2   4   2       2884.34       2832.41        22.38 o                         
   0   4   2         59.52         92.69         2.95 o                         
   2   4   2       7012.41       7386.11        40.91 o                         
   4   4   2      14215.32      14170.22        76.92 o                         
   6   4   2        428.82        400.34        11.98 o                         
   8   4   2      24028.79      23220.25       142.32 o                         
  10   4   2       1524.27       1501.51        22.96 o                         
  12   4   2      12067.94      11916.94       102.68 o                         
  14   4   2         82.23         76.22        18.13 o                         
 -17   5   2        550.33        634.06        39.18 o                         
 -15   5   2        932.79        909.93        25.68 o                         
 -13   5   2        791.45        822.17        21.22 o                         
 -11   5   2       2853.08       2708.62        34.85 o                         
  -9   5   2       3920.69       3552.41        33.80 o                         
  -7   5   2      10602.81      10140.46        65.17 o                         
  -5   5   2         21.99         39.09         3.10 o                         
  -3   5   2      10256.61      10082.59        54.58 o                         
  -1   5   2       1331.54       1172.09        10.87 o                         
   1   5   2       9592.08       9600.81        48.21 o                         
   3   5   2       1466.75       1462.68        12.49 o                         
   5   5   2       7720.61       7214.54        47.17 o                         
   7   5   2         85.41         87.14         6.51 o                         
   9   5   2       2452.82       2334.64        27.08 o                         
  11   5   2        248.43        267.11        12.82 o                         
  13   5   2        302.30        311.50        23.65 o                         
  15   5   2        245.00        243.53        25.78 o                         
 -18   6   2          2.41         19.06        18.16 o                         
 -16   6   2       3189.30       3216.36        59.63 o                         
 -14   6   2        350.38        346.39        16.71 o                         
 -12   6   2       1569.96       1565.98        27.26 o                         
 -10   6   2       6657.26       6743.13        65.03 o                         
  -8   6   2         14.57        117.87         5.81 o                         
  -6   6   2      24305.05      25227.84       138.06 o                         
  -4   6   2        313.82        447.06         6.77 o                         
  -2   6   2      18634.28      18667.35       125.03 o                         
   0   6   2       2052.46       1913.64        15.85 o                         
   2   6   2       1183.35       1102.38        10.11 o                         
   4   6   2       6143.97       6195.12        40.22 o                         
   6   6   2        629.34        615.02        11.51 o                         
   8   6   2       8428.80       8319.41        60.12 o                         
  10   6   2         31.97         81.56         7.64 o                         
  12   6   2       2360.81       2413.53        42.61 o                         
  14   6   2       1072.03       1099.06        42.26 o                         
 -17   7   2       5902.02       5780.60        92.58 o                         
 -15   7   2        283.05        335.71        19.35 o                         
 -13   7   2       7185.54       7199.43        72.15 o                         
 -11   7   2          6.10         65.30         8.88 o                         
  -9   7   2       7050.86       6892.72        53.19 o                         
  -7   7   2       7068.03       7350.20        47.31 o                         
  -5   7   2       5072.92       4957.59        34.02 o                         
  -3   7   2      52244.66      52242.58       280.89 o                         
  -1   7   2         65.02        138.59         5.22 o                         
   1   7   2      49954.19      49527.78       260.33 o                         
   3   7   2       1922.81       1951.67        18.24 o                         
   5   7   2      29327.62      28534.50       158.28 o                         
   7   7   2       4782.17       4673.16        39.89 o                         
   9   7   2       1832.28       1856.17        24.68 o                         
  11   7   2       2973.07       2953.96        38.78 o                         
  13   7   2        117.64        143.87        18.31 o                         
 -16   8   2       1789.58       1897.37        48.32 o                         
 -14   8   2        902.01        877.01        27.24 o                         
 -12   8   2       2408.04       2423.66        32.62 o                         
 -10   8   2        197.71        212.71         8.78 o                         
  -8   8   2       2421.35       2471.10        25.11 o                         
  -6   8   2       1277.21       1117.57        13.83 o                         
  -4   8   2       1610.51       1654.34        17.23 o                         
  -2   8   2          4.93         13.07         2.60 o                         
   0   8   2        649.16        644.99         9.24 o                         
   2   8   2       4492.11       4239.85        30.23 o                         
   4   8   2       3529.00       3170.48        27.11 o                         
   6   8   2       1984.76       1945.10        22.51 o                         
   8   8   2          1.63         15.16         4.84 o                         
  10   8   2       1124.19       1125.83        21.99 o                         
  12   8   2         12.17          8.13         9.61 o                         
  14   8   2        958.90       1152.69        48.13 o                         
 -17   9   2       3601.25       3680.04        71.60 o                         
 -15   9   2         70.73        119.02        15.71 o                         
 -13   9   2       7283.83       7108.64        76.16 o                         
 -11   9   2       1325.41       1331.64        21.32 o                         
  -9   9   2      10409.45      10134.33        71.19 o                         
  -7   9   2        411.78        458.20        11.51 o                         
  -5   9   2        393.41        445.89        11.03 o                         
  -3   9   2       3050.26       3256.76        25.78 o                         
  -1   9   2      14327.94      13354.12        81.37 o                         
   1   9   2       2219.31       2428.79        21.22 o                         
   3   9   2       1463.72       1360.29        16.22 o                         
   5   9   2       7323.86       7044.86        56.61 o                         
   7   9   2       1628.74       1650.75        23.65 o                         
   9   9   2        257.49        258.12        11.69 o                         
  11   9   2       3874.79       3776.82        52.80 o                         
  13   9   2        189.42        227.37        22.06 o                         
 -16  10   2       1017.73       1076.01        43.15 o                         
 -14  10   2        305.49        330.52        21.94 o                         
 -12  10   2        722.61        748.31        26.79 o                         
 -10  10   2       1525.00       1591.80        22.80 o                         
  -8  10   2       3883.74       4099.68        38.03 o                         
  -6  10   2       1111.01       1262.44        18.38 o                         
  -4  10   2       1665.52       1884.87        22.91 o                         
  -2  10   2         31.54         41.14         3.40 o                         
   0  10   2        969.12       1006.12        14.42 o                         
   2  10   2       1207.10       1213.62        15.55 o                         
   4  10   2         47.39         45.72         5.07 o                         
   6  10   2       1224.95       1402.21        22.43 o                         
   8  10   2       1945.52       1975.25        30.26 o                         
  10  10   2       3549.89       3565.38        49.63 o                         
  12  10   2         73.51         95.22        16.67 o                         
 -15  11   2       1595.16       1663.35        50.30 o                         
 -13  11   2        516.36        499.34        29.12 o                         
 -11  11   2       3104.00       3012.47        37.39 o                         
  -9  11   2       3163.69       3147.82        33.77 o                         
  -7  11   2       1217.64       1295.95        20.14 o                         
  -5  11   2       6597.84       6464.73        57.56 o                         
  -3  11   2       4022.97       3776.85        33.84 o                         
  -1  11   2       9230.00       9150.07        60.10 o                         
   1  11   2      10081.62       9450.65        63.82 o                         
   3  11   2       9120.21       8789.45        65.58 o                         
   5  11   2       2412.12       2332.53        29.91 o                         
   7  11   2       1881.62       1859.69        30.51 o                         
   9  11   2       4344.16       4211.79        57.09 o                         
  11  11   2        851.37        827.00        35.96 o                         
  13  11   2       1600.01       1568.16        51.82 o                         
 -14  12   2         43.89         93.70        18.38 o                         
 -12  12   2        493.68        557.70        24.03 o                         
 -10  12   2       1621.34       1641.89        27.21 o                         
  -8  12   2        240.25        264.12        11.47 o                         
  -6  12   2       4022.60       3954.25        42.78 o                         
  -4  12   2        860.30        806.41        17.07 o                         
  -2  12   2       1868.69       1858.69        21.97 o                         
   0  12   2        288.69        339.11        10.47 o                         
   2  12   2        178.25        198.12         9.33 o                         
   4  12   2        391.11        409.46        15.19 o                         
   6  12   2        425.56        394.26        16.42 o                         
   8  12   2       1818.47       1860.84        52.08 o                         
  10  12   2          3.42         37.73        11.49 o                         
  12  12   2        553.48        507.46        33.58 o                         
 -15  13   2       3524.07       3386.45        94.99 o                         
 -13  13   2        250.14        312.83        26.09 o                         
 -11  13   2       4812.07       4709.04        59.39 o                         
  -9  13   2        547.67        541.68        17.95 o                         
  -7  13   2       2909.18       2906.21        35.55 o                         
  -5  13   2       1743.51       1738.24        27.66 o                         
  -3  13   2          9.85         79.27         7.22 o                         
  -1  13   2       5425.15       5655.77        46.33 o                         
   1  13   2         10.66        115.92         7.01 o                         
   3  13   2       4675.16       4694.81        42.49 o                         
   5  13   2        662.16        733.63        19.76 o                         
   7  13   2        126.10        114.60        11.53 o                         
   9  13   2       2675.00       2700.89        52.01 o                         
  11  13   2        106.01        110.06        19.38 o                         
 -14  14   2        240.93        265.47        29.53 o                         
 -12  14   2        120.00        128.11        17.66 o                         
 -10  14   2        761.08        708.05        24.92 o                         
  -8  14   2         39.17         66.92         8.75 o                         
  -6  14   2         12.05         27.77         6.91 o                         
  -4  14   2        492.68        483.54        17.68 o                         
  -2  14   2        378.18        422.61        13.58 o                         
   0  14   2         78.00         98.80         7.22 o                         
   2  14   2       1090.21       1035.35        18.28 o                         
   4  14   2        955.75        993.53        20.29 o                         
   6  14   2          1.21         19.66         8.92 o                         
   8  14   2         50.26         52.17        12.41 o                         
  10  14   2        134.16        138.27        16.99 o                         
 -13  15   2        105.11        102.08        21.11 o                         
 -11  15   2       1619.77       1504.31        47.44 o                         
  -9  15   2        772.23        748.84        37.57 o                         
  -7  15   2         42.45         30.19         7.83 o                         
  -5  15   2       7060.04       6792.25        71.75 o                         
  -3  15   2          4.61         31.72         6.11 o                         
  -1  15   2       5623.08       5320.57        48.22 o                         
   1  15   2          4.46         39.68         7.39 o                         
   3  15   2       6390.81       6159.71        57.52 o                         
   5  15   2         39.27         79.47        10.13 o                         
   7  15   2       6438.78       6455.68        87.85 o                         
   9  15   2         23.36         14.12        12.22 o                         
 -12  16   2       2204.71       2342.06        69.10 o                         
 -10  16   2       1190.52       1188.92        41.99 o                         
  -8  16   2       8955.30       8707.41       107.40 o                         
  -6  16   2        766.01        749.98        28.26 o                         
  -4  16   2       2703.71       2703.74        41.38 o                         
  -2  16   2        128.14        161.73        11.87 o                         
   0  16   2        225.70        260.17        14.14 o                         
   2  16   2        202.57        229.68        13.64 o                         
   4  16   2         73.66         78.82        11.71 o                         
   6  16   2       5150.83       5159.74        82.81 o                         
   8  16   2       1849.55       1791.33        48.02 o                         
 -11  17   2         21.51         23.63        17.40 o                         
  -9  17   2        484.14        467.12        35.38 o                         
  -7  17   2        347.91        340.75        21.85 o                         
  -5  17   2        107.16         97.85        13.63 o                         
  -3  17   2        694.51        656.51        27.85 o                         
  -1  17   2         29.77         82.36        12.42 o                         
   1  17   2        447.29        484.66        24.52 o                         
   3  17   2         29.25         48.04        12.16 o                         
   5  17   2        368.02        367.39        27.77 o                         
   7  17   2        430.98        490.82        29.56 o                         
  -8  18   2       2660.29       2542.46        57.53 o                         
  -6  18   2        757.79        876.63        40.06 o                         
  -4  18   2       1770.86       1596.52        39.57 o                         
  -2  18   2        126.05        157.19        17.36 o                         
   0  18   2         12.55          7.06        10.63 o                         
   2  18   2          3.80         -1.16        10.39 o                         
   4  18   2        214.17        259.06        22.29 o                         
   6  18   2       1515.83       1576.20        50.55 o                         
  -7  19   2       1486.91       1488.07        48.73 o                         
  -5  19   2        644.65        695.37        32.55 o                         
  -3  19   2       7545.72       7579.25       114.34 o                         
  -1  19   2       3423.24       3467.82        78.01 o                         
   1  19   2      10147.38      10279.04       143.04 o                         
   3  19   2       1552.19       1623.71        50.05 o                         
  -4  20   2        349.14        377.60        29.78 o                         
  -2  20   2       1055.93       1093.33        52.09 o                         
   0  20   2        222.08        181.41        23.44 o                         
   2  20   2        109.13        116.39        28.88 o                         
 -19   1   3       1926.70       2279.72       109.16 o                         
 -17   1   3       5561.82       5654.71        91.46 o                         
 -15   1   3        821.81        881.36        24.31 o                         
 -13   1   3       2633.53       2593.60        33.22 o                         
 -11   1   3        120.31         96.27         8.24 o                         
  -9   1   3       2152.47       2127.83        24.90 o                         
  -7   1   3       9620.78      10423.99        73.61 o                         
  -5   1   3        412.54        610.90        10.28 o                         
  -3   1   3      61910.51      66727.41       881.09 o                         
  -1   1   3        630.47        820.95        12.25 o                         
   1   1   3       4651.41       5171.30        37.16 o                         
   3   1   3        539.72        681.10         9.86 o                         
   5   1   3       1615.99       1651.06        19.77 o                         
   7   1   3       1793.04       1847.56        26.05 o                         
   9   1   3       1429.67       1328.51        25.28 o                         
  11   1   3       2396.31       2353.53        37.72 o                         
  13   1   3        703.27        788.29        36.56 o                         
 -18   2   3         34.90         57.85        18.73 o                         
 -16   2   3          5.48         36.48        10.26 o                         
 -14   2   3       1739.27       1725.20        28.27 o                         
 -12   2   3       3379.34       3385.12        39.70 o                         
 -10   2   3       6535.52       6628.76        65.48 o                         
  -8   2   3      11189.72      10882.71        75.39 o                         
  -6   2   3       9664.90       9874.59        64.91 o                         
  -4   2   3       1791.37       1733.74        16.88 o                         
  -2   2   3          0.01         -2.24         2.24 o                         
   0   2   3        736.81        880.49         9.50 o                         
   2   2   3       8343.67       8810.25        55.63 o                         
   4   2   3       3872.74       4256.67        39.21 o                         
   6   2   3         45.36         99.60         6.77 o                         
   8   2   3        814.32        859.84        18.18 o                         
  10   2   3        804.75        828.59        22.50 o                         
  12   2   3         78.50         96.10        12.56 o                         
  14   2   3       1829.31       1943.26        51.46 o                         
 -19   3   3       1173.41       1145.59       102.04 o                         
 -17   3   3        222.54        247.48        22.87 o                         
 -15   3   3       1849.00       1803.49        35.17 o                         
 -13   3   3          2.33         18.03         6.33 o                         
 -11   3   3       5399.20       5201.84        50.84 o                         
  -9   3   3          5.22         18.52         4.55 o                         
  -7   3   3      13306.10      12736.72        85.65 o                         
  -5   3   3       2786.68       3105.86        25.03 o                         
  -3   3   3      11074.67      11139.81        73.75 o                         
  -1   3   3       1812.23       2073.81        17.08 o                         
   1   3   3      16950.29      17023.79        97.58 o                         
   3   3   3       1670.86       1687.21        18.36 o                         
   5   3   3        568.79        646.90        11.28 o                         
   7   3   3         17.35         45.52         5.72 o                         
   9   3   3       1399.08       1356.27        24.16 o                         
  11   3   3        729.16        772.28        23.26 o                         
  13   3   3         55.44         41.38        14.60 o                         
 -18   4   3        783.15        809.47        91.60 o                         
 -16   4   3       1535.34       1585.16        38.22 o                         
 -14   4   3       5166.93       4958.73        63.62 o                         
 -12   4   3       2985.61       2913.98        38.68 o                         
 -10   4   3       4170.51       4388.44        43.66 o                         
  -8   4   3      10610.08      10146.23        72.25 o                         
  -6   4   3       6486.63       6856.87        56.19 o                         
  -4   4   3       1192.05       1045.12        10.08 o                         
  -2   4   3      10255.41      10101.90        68.12 o                         
   0   4   3       6421.76       6775.46        42.18 o                         
   2   4   3      10465.79      10443.38        62.98 o                         
   4   4   3       8928.20       9014.63        60.30 o                         
   6   4   3       6265.24       5999.76        46.60 o                         
   8   4   3       6346.07       6122.40        52.48 o                         
  10   4   3       1975.65       1970.27        31.51 o                         
  12   4   3        710.08        743.19        31.41 o                         
  14   4   3          0.71         26.07        16.60 o                         
 -17   5   3       1311.97       1393.08        46.24 o                         
 -15   5   3       3006.60       3016.68        50.73 o                         
 -13   5   3         34.98         45.09         8.44 o                         
 -11   5   3       3031.02       2926.79        38.44 o                         
  -9   5   3       4490.98       4654.29        41.91 o                         
  -7   5   3        133.96        288.30         8.18 o                         
  -5   5   3      26436.30      27546.60       160.97 o                         
  -3   5   3       8565.98       8816.16        54.97 o                         
  -1   5   3      37416.84      38932.03       245.49 o                         
   1   5   3        283.93        453.35         7.44 o                         
   3   5   3       2824.65       3054.13        25.80 o                         
   5   5   3        336.31        410.06        10.72 o                         
   7   5   3         22.81         31.92         4.80 o                         
   9   5   3       4878.86       4891.21        50.42 o                         
  11   5   3        750.34        731.01        24.86 o                         
  13   5   3       5105.53       5012.71        87.38 o                         
 -18   6   3        586.47        570.25        38.44 o                         
 -16   6   3          1.88          0.57        10.67 o                         
 -14   6   3        354.15        356.33        18.81 o                         
 -12   6   3       1061.24       1034.70        22.84 o                         
 -10   6   3         70.93        113.55         7.83 o                         
  -8   6   3       1316.85       1408.25        18.52 o                         
  -6   6   3        517.17        549.04         9.12 o                         
  -4   6   3         45.45         93.53         4.18 o                         
  -2   6   3        750.27        631.49        10.42 o                         
   0   6   3       1591.74       1544.28        14.50 o                         
   2   6   3        701.30        847.51        11.08 o                         
   4   6   3        526.37        505.07        10.08 o                         
   6   6   3        200.80        198.67         8.54 o                         
   8   6   3       1835.50       1799.46        25.25 o                         
  10   6   3        194.27        178.99        11.32 o                         
  12   6   3       1318.35       1374.83        39.51 o                         
  14   6   3        484.36        644.48        38.32 o                         
 -17   7   3        397.32        476.05        29.07 o                         
 -15   7   3        874.76        838.26        32.68 o                         
 -13   7   3       2255.34       2165.88        35.85 o                         
 -11   7   3         44.87         50.48         7.10 o                         
  -9   7   3      16521.02      15974.72       111.46 o                         
  -7   7   3       2108.42       2139.67        21.74 o                         
  -5   7   3      41608.60      40571.91       235.07 o                         
  -3   7   3       4285.81       4279.60        32.95 o                         
  -1   7   3      43738.66      43020.45       256.12 o                         
   1   7   3        906.91        927.91        12.10 o                         
   3   7   3       8063.48       8065.49        61.63 o                         
   5   7   3       2160.53       2087.42        23.96 o                         
   7   7   3       2221.55       2173.02        26.91 o                         
   9   7   3       2683.39       2691.53        34.63 o                         
  11   7   3        515.07        552.48        22.97 o                         
  13   7   3       6992.49       7387.91       137.42 o                         
 -16   8   3       5974.69       5944.64        91.19 o                         
 -14   8   3       3347.81       3291.35        50.40 o                         
 -12   8   3       9019.49       8791.12        85.45 o                         
 -10   8   3       2409.68       2421.75        28.52 o                         
  -8   8   3      11511.76      11388.84        82.36 o                         
  -6   8   3       6989.43       6539.96        52.07 o                         
  -4   8   3         75.05         59.18         4.35 o                         
  -2   8   3       6495.14       6757.83        51.57 o                         
   0   8   3       8323.42       7904.03        56.99 o                         
   2   8   3      13297.39      13442.46        87.43 o                         
   4   8   3       8119.90       8001.14        59.22 o                         
   6   8   3      16240.05      15811.52       156.69 o                         
   8   8   3       4092.20       4070.09        46.53 o                         
  10   8   3       6443.53       6469.30        73.75 o                         
  12   8   3         89.10        132.77        21.95 o                         
 -17   9   3       1965.28       2096.81        53.23 o                         
 -15   9   3        455.70        533.92        29.54 o                         
 -13   9   3       2482.28       2426.56        36.62 o                         
 -11   9   3        992.67        967.91        20.62 o                         
  -9   9   3         11.63         31.24         5.64 o                         
  -7   9   3       6831.36       6791.38        53.72 o                         
  -5   9   3        581.35        610.22        12.62 o                         
  -3   9   3       8358.89       8479.60        63.88 o                         
  -1   9   3        192.05        283.93         9.26 o                         
   1   9   3       3192.86       3339.70        32.95 o                         
   3   9   3       1382.20       1374.68        19.88 o                         
   5   9   3       1824.17       1812.03        25.42 o                         
   7   9   3       2675.75       2670.71        34.74 o                         
   9   9   3         14.74         27.04         8.16 o                         
  11   9   3       2220.68       2211.24        50.90 o                         
  13   9   3          4.49          2.74        27.11 o                         
 -16  10   3       4616.62       4776.56        88.71 o                         
 -14  10   3         36.66         36.67        12.45 o                         
 -12  10   3       4523.01       4497.60        52.76 o                         
 -10  10   3         74.44        108.28         8.46 o                         
  -8  10   3       5466.00       5301.04        47.31 o                         
  -6  10   3         10.68         40.96         5.44 o                         
  -4  10   3       2017.90       2058.78        23.64 o                         
  -2  10   3       4110.65       4163.69        49.35 o                         
   0  10   3       1556.86       1337.53        18.28 o                         
   2  10   3       8810.05       8731.12        68.91 o                         
   4  10   3         27.21         62.95         6.83 o                         
   6  10   3      10318.34      10087.05        88.13 o                         
   8  10   3        139.32        188.67        13.13 o                         
  10  10   3       4351.29       4317.17        73.22 o                         
  12  10   3          6.22         42.34        16.61 o                         
 -15  11   3        548.51        644.68        36.30 o                         
 -13  11   3        797.30        846.59        32.36 o                         
 -11  11   3       4634.31       4636.51        56.32 o                         
  -9  11   3        646.54        675.25        17.94 o                         
  -7  11   3      19318.93      18715.95       136.09 o                         
  -5  11   3       7178.30       7032.86        61.58 o                         
  -3  11   3      32653.28      31546.70       198.02 o                         
  -1  11   3       6722.97       6760.13        52.40 o                         
   1  11   3      15453.25      15065.08       104.37 o                         
   3  11   3        200.15        248.79        10.99 o                         
   5  11   3       2044.17       2061.72        31.83 o                         
   7  11   3       2303.57       2186.97        36.78 o                         
   9  11   3         16.83         40.84        11.94 o                         
  11  11   3       7470.19       7599.94       108.59 o                         
 -14  12   3       8325.48       8467.27       125.04 o                         
 -12  12   3          5.42         54.18        11.34 o                         
 -10  12   3       4200.10       4154.70        49.60 o                         
  -8  12   3         25.07         69.83         7.59 o                         
  -6  12   3       5202.76       4979.76        52.19 o                         
  -4  12   3       2846.72       2868.34        34.31 o                         
  -2  12   3        257.92        241.99        10.33 o                         
   0  12   3       7940.13       7806.23        58.42 o                         
   2  12   3        514.77        548.40        15.49 o                         
   4  12   3      14103.66      13934.50       115.07 o                         
   6  12   3        559.47        607.87        23.85 o                         
   8  12   3       8393.48       8252.85        91.62 o                         
  10  12   3          2.37         54.91        14.72 o                         
 -15  13   3          0.39         21.27        17.77 o                         
 -13  13   3        593.94        616.34        35.08 o                         
 -11  13   3        316.22        340.25        20.06 o                         
  -9  13   3       2495.29       2492.18        35.44 o                         
  -7  13   3         87.44         65.44         8.99 o                         
  -5  13   3        304.89        294.87        13.72 o                         
  -3  13   3       1071.42       1061.56        19.93 o                         
  -1  13   3        510.63        540.94        15.74 o                         
   1  13   3        495.27        498.86        16.12 o                         
   3  13   3        217.72        218.81        12.67 o                         
   5  13   3        537.97        558.36        22.09 o                         
   7  13   3        381.31        408.82        20.96 o                         
   9  13   3        447.48        456.70        28.52 o                         
 -14  14   3       5556.04       5700.90       114.50 o                         
 -12  14   3          1.07         47.31        17.03 o                         
 -10  14   3      10949.14      10948.53       122.77 o                         
  -8  14   3          2.86         67.04         9.27 o                         
  -6  14   3       5921.62       6021.79        66.00 o                         
  -4  14   3       1406.09       1357.95        25.71 o                         
  -2  14   3        862.45        838.63        19.01 o                         
   0  14   3      12151.90      12015.32        97.86 o                         
   2  14   3         20.34         67.85         7.54 o                         
   4  14   3       9768.56       9702.13        86.69 o                         
   6  14   3         15.38         96.34        12.64 o                         
   8  14   3       8447.00       8674.59       109.36 o                         
 -13  15   3        276.04        345.15        42.40 o                         
 -11  15   3        120.91         91.55        21.09 o                         
  -9  15   3       3020.59       3127.20        51.36 o                         
  -7  15   3       2877.02       2885.91        43.75 o                         
  -5  15   3       4851.60       4770.24        57.69 o                         
  -3  15   3       4485.77       4466.82        47.87 o                         
  -1  15   3       4239.80       4275.90        50.52 o                         
   1  15   3       1090.97       1162.17        22.86 o                         
   3  15   3       1171.89       1233.20        29.27 o                         
   5  15   3         92.91         99.54        12.16 o                         
   7  15   3         14.90         21.81        12.19 o                         
   9  15   3       1724.54       1640.94        71.86 o                         
 -12  16   3       2630.67       2755.86        95.53 o                         
 -10  16   3       2600.24       2871.77        70.15 o                         
  -8  16   3       1743.78       1719.93        37.64 o                         
  -6  16   3       3116.10       3123.00        54.33 o                         
  -4  16   3        496.84        446.30        19.55 o                         
  -2  16   3       5208.98       5272.85        64.34 o                         
   0  16   3       2132.74       2232.38        40.12 o                         
   2  16   3       4440.31       4462.38        60.06 o                         
   4  16   3        239.54        257.09        18.87 o                         
   6  16   3       4760.17       5035.57        83.19 o                         
 -11  17   3         32.80         43.66        24.77 o                         
  -9  17   3        963.51        981.01        43.87 o                         
  -7  17   3        115.54         79.93        13.14 o                         
  -5  17   3        622.12        674.77        36.64 o                         
  -3  17   3       2636.72       2611.07        49.90 o                         
  -1  17   3          6.66         59.02        11.48 o                         
   1  17   3        447.79        419.10        23.35 o                         
   3  17   3          8.12         11.60        11.86 o                         
   5  17   3         28.88         23.72        15.14 o                         
  -8  18   3       4633.20       4534.59        77.69 o                         
  -6  18   3       1069.35       1192.14        40.08 o                         
  -4  18   3       3356.38       3283.73        67.94 o                         
  -2  18   3       2586.95       2576.62        59.11 o                         
   0  18   3        308.53        310.91        23.13 o                         
   2  18   3       6478.89       6340.52       127.68 o                         
   4  18   3        157.19        201.67        25.69 o                         
  -7  19   3         30.03         48.63        15.20 o                         
  -5  19   3       1320.53       1372.97        46.30 o                         
  -3  19   3         74.00        144.85        20.26 o                         
  -1  19   3       1380.07       1506.52        57.25 o                         
   1  19   3        101.65        104.11        22.60 o                         
 -18   0   4        148.34        165.92        36.22 o                         
 -16   0   4      14864.45      14578.93       219.67 o                         
 -14   0   4          8.53         64.55        12.77 o                         
 -12   0   4      11183.14      11436.07       147.73 o                         
 -10   0   4      17404.84      16460.39       210.34 o                         
  -8   0   4       5618.74       5707.74        64.32 o                         
  -6   0   4      16565.71      16382.97       202.09 o                         
  -4   0   4         14.25         85.62        11.38 o                         
  -2   0   4     146644.59     139075.41      1832.87 o                         
   0   0   4       2225.22       2383.85        32.19 o                         
   2   0   4     100627.24      97994.12       779.23 o                         
   4   0   4       1004.34       1153.39        25.33 o                         
   6   0   4      21472.07      21108.74       222.92 o                         
   8   0   4       4285.35       4231.34        84.25 o                         
  10   0   4       5003.84       5076.32        91.14 o                         
  12   0   4       4563.86       4507.13        94.67 o                         
 -19   1   4        108.08         64.96        21.58 o                         
 -17   1   4        822.23        839.01        37.87 o                         
 -15   1   4       2042.00       2090.95        39.96 o                         
 -13   1   4       2919.93       2896.05        43.35 o                         
 -11   1   4        854.05        884.48        21.97 o                         
  -9   1   4      10557.36      10278.80        83.75 o                         
  -7   1   4       6051.46       6076.50        50.76 o                         
  -5   1   4       8455.49       8501.45        67.91 o                         
  -3   1   4       3059.05       3083.17        41.75 o                         
  -1   1   4       5810.62       5756.40        46.32 o                         
   1   1   4       2093.48       1981.85        18.80 o                         
   3   1   4       3859.38       3527.64        34.57 o                         
   5   1   4       6783.06       6390.07        60.85 o                         
   7   1   4       1936.60       1858.50        29.14 o                         
   9   1   4       2363.95       2452.81        37.49 o                         
  11   1   4        614.31        690.09        27.58 o                         
  13   1   4       2300.84       2436.89        58.08 o                         
 -18   2   4       1012.51        977.36        52.34 o                         
 -16   2   4       5866.21       5990.24        78.86 o                         
 -14   2   4        376.31        415.48        19.62 o                         
 -12   2   4       5401.44       5380.39        66.29 o                         
 -10   2   4       1909.06       1942.82        27.89 o                         
  -8   2   4        658.04        714.83        11.55 o                         
  -6   2   4       6016.17       6023.75        47.49 o                         
  -4   2   4       1274.77       1341.40        17.70 o                         
  -2   2   4       4639.18       4671.47        42.65 o                         
   0   2   4       4003.51       4060.35        31.99 o                         
   2   2   4      11081.58      10822.56        77.32 o                         
   4   2   4       2101.49       1973.74        26.88 o                         
   6   2   4       3943.82       3899.99        45.46 o                         
   8   2   4       3072.96       2868.10        39.22 o                         
  10   2   4        846.09        849.54        26.71 o                         
  12   2   4       2165.75       2192.27        46.90 o                         
 -19   3   4       2087.85       2234.73        85.29 o                         
 -17   3   4        142.50        160.36        20.25 o                         
 -15   3   4        182.06        226.95        16.22 o                         
 -13   3   4       9769.28       9598.97       106.06 o                         
 -11   3   4       2609.16       2732.16        53.78 o                         
  -9   3   4      30574.72      30005.07       215.67 o                         
  -7   3   4       2336.25       2544.61        25.75 o                         
  -5   3   4       9815.38      10000.65        69.80 o                         
  -3   3   4        413.96        545.83         7.31 o                         
  -1   3   4       8031.38       8231.37        59.08 o                         
   1   3   4       2409.59       2424.66        20.02 o                         
   3   3   4       1677.69       1496.02        18.84 o                         
   5   3   4       9323.46       8966.96        79.89 o                         
   7   3   4       3743.40       3721.82        46.01 o                         
   9   3   4       8992.01       8760.25        84.64 o                         
  11   3   4        712.12        780.57        30.40 o                         
  13   3   4       3936.57       4165.30        84.40 o                         
 -18   4   4       4870.34       4894.26        95.86 o                         
 -16   4   4         24.93         50.63        11.90 o                         
 -14   4   4      16042.44      15705.99       173.09 o                         
 -12   4   4        544.33        581.23        25.48 o                         
 -10   4   4        993.60       1162.30        25.10 o                         
  -8   4   4      15078.20      14699.82       107.06 o                         
  -6   4   4       2527.19       2583.52        22.36 o                         
  -4   4   4      44340.93      43986.31       279.24 o                         
  -2   4   4        136.65        188.98         5.11 o                         
   0   4   4      50738.06      49410.87       292.32 o                         
   2   4   4          8.11        134.48         6.14 o                         
   4   4   4      40049.73      38630.67       277.40 o                         
   6   4   4        444.71        467.47        16.21 o                         
   8   4   4       9837.86       9725.62        93.17 o                         
  10   4   4       1631.57       1641.55        35.27 o                         
  12   4   4        276.70        247.84        22.71 o                         
 -19   5   4       1062.89        960.58        55.22 o                         
 -17   5   4          8.08         26.86        14.75 o                         
 -15   5   4       4174.12       4211.66        65.73 o                         
 -13   5   4       1007.57        950.16        27.94 o                         
 -11   5   4       6051.75       5870.19        72.05 o                         
  -9   5   4        163.04        179.02         9.57 o                         
  -7   5   4      16817.46      16181.93       112.73 o                         
  -5   5   4       9877.49       9743.92        68.59 o                         
  -3   5   4       2235.18       2271.09        19.69 o                         
  -1   5   4       2198.60       2314.03        22.45 o                         
   1   5   4       8006.59       7943.82        55.74 o                         
   3   5   4        743.68        727.82        14.17 o                         
   5   5   4       1839.15       1821.00        26.77 o                         
   7   5   4       3197.76       3158.66        40.38 o                         
   9   5   4        243.05        231.46        14.91 o                         
  11   5   4       3140.91       3252.31        55.44 o                         
 -18   6   4       4558.27       4745.89        96.09 o                         
 -16   6   4        414.19        432.67        26.97 o                         
 -14   6   4       4921.63       4850.11        70.32 o                         
 -12   6   4        111.73        141.60        13.51 o                         
 -10   6   4       3271.57       3322.39        46.03 o                         
  -8   6   4        101.60         96.00         7.48 o                         
  -6   6   4       1073.47       1069.39        12.95 o                         
  -4   6   4       2834.18       2843.33        23.67 o                         
  -2   6   4        862.25        911.99        13.91 o                         
   0   6   4      12734.79      12308.10        78.41 o                         
   2   6   4       2682.42       2654.96        29.00 o                         
   4   6   4       3003.95       2989.98        34.60 o                         
   6   6   4       2838.96       2825.27        36.81 o                         
   8   6   4         34.93         47.07         8.33 o                         
  10   6   4        891.79        834.54        30.83 o                         
  12   6   4          1.29         -0.90        16.01 o                         
 -17   7   4       1689.81       1714.64        61.15 o                         
 -15   7   4       3553.54       3563.66        60.13 o                         
 -13   7   4        514.74        500.42        22.33 o                         
 -11   7   4       9329.33       9215.53       101.03 o                         
  -9   7   4         77.64        135.05        10.81 o                         
  -7   7   4      21764.86      21305.92       159.65 o                         
  -5   7   4          2.94         92.96         4.97 o                         
  -3   7   4      26275.32      25753.22       182.57 o                         
  -1   7   4          1.48         68.36         6.16 o                         
   1   7   4         89.53        127.93         6.78 o                         
   3   7   4       8341.20       8038.97        66.39 o                         
   5   7   4         47.00         63.66         8.83 o                         
   7   7   4       7068.99       6974.04        66.80 o                         
   9   7   4         40.35         71.30        10.73 o                         
  11   7   4       3877.25       3936.00        72.55 o                         
 -18   8   4        236.87        264.37        27.36 o                         
 -16   8   4         77.35         80.28        17.21 o                         
 -14   8   4        273.00        279.78        19.33 o                         
 -12   8   4        590.99        623.90        22.95 o                         
 -10   8   4       1793.75       1785.91        28.37 o                         
  -8   8   4       1842.85       1833.26        27.76 o                         
  -6   8   4        975.01       1021.08        18.28 o                         
  -4   8   4          4.97         18.25         4.37 o                         
  -2   8   4      11281.67      10698.57        96.70 o                         
   0   8   4         84.17        120.37         7.93 o                         
   2   8   4       6442.27       6023.46        55.88 o                         
   4   8   4          1.41          4.85         4.83 o                         
   6   8   4       2621.93       2610.16        36.83 o                         
   8   8   4          5.72         -0.15         7.01 o                         
  10   8   4       1782.97       1762.26        46.03 o                         
  12   8   4         65.36         61.18        44.11 o                         
 -17   9   4       5546.53       5560.38        98.59 o                         
 -15   9   4        119.27        121.04        15.00 o                         
 -13   9   4       1534.76       1500.23        32.45 o                         
 -11   9   4       9708.25       9420.07        98.87 o                         
  -9   9   4       3483.27       3424.45        41.40 o                         
  -7   9   4       6921.56       7230.12        67.05 o                         
  -5   9   4       3407.35       3186.75        37.21 o                         
  -3   9   4      12190.50      12012.17       124.46 o                         
  -1   9   4       3475.26       3356.46        38.20 o                         
   1   9   4       2508.12       2490.89        30.80 o                         
   3   9   4       4404.87       4242.81        48.29 o                         
   5   9   4        565.59        626.88        22.34 o                         
   7   9   4       4864.93       4940.08        59.85 o                         
   9   9   4        375.69        462.59        22.53 o                         
  11   9   4       2552.49       2525.48        69.06 o                         
 -16  10   4       2220.04       2328.96        59.82 o                         
 -14  10   4       3430.80       3552.88        59.89 o                         
 -12  10   4       3547.15       3457.94        52.78 o                         
 -10  10   4       2065.38       2084.75        34.60 o                         
  -8  10   4        734.93        747.43        20.34 o                         
  -6  10   4         22.37         32.95         6.33 o                         
  -4  10   4        311.22        324.24        13.32 o                         
  -2  10   4        119.34        132.32         8.74 o                         
   0  10   4        721.39        779.19        16.89 o                         
   2  10   4       1236.89       1277.84        23.96 o                         
   4  10   4       2260.17       2232.11        41.83 o                         
   6  10   4        117.11        128.15        12.35 o                         
   8  10   4         14.85         17.99         9.16 o                         
  10  10   4         99.51         93.38        17.91 o                         
 -15  11   4       2132.69       2191.10        69.84 o                         
 -13  11   4       1030.81       1044.00        35.29 o                         
 -11  11   4       1906.13       1792.16        36.21 o                         
  -9  11   4       5337.98       5283.32        58.23 o                         
  -7  11   4       1889.35       1772.68        33.03 o                         
  -5  11   4       2264.12       2282.14        34.60 o                         
  -3  11   4        941.45        859.54        19.08 o                         
  -1  11   4       2722.92       2581.72        33.27 o                         
   1  11   4        804.11        731.25        17.83 o                         
   3  11   4       2427.13       2321.80        35.38 o                         
   5  11   4          5.49         13.40         7.53 o                         
   7  11   4        284.52        278.31        17.76 o                         
   9  11   4       2682.69       2669.45        54.16 o                         
 -14  12   4        827.81        807.38        38.01 o                         
 -12  12   4        331.62        360.18        22.64 o                         
 -10  12   4        351.13        324.51        20.18 o                         
  -8  12   4        554.90        526.75        21.95 o                         
  -6  12   4         15.84         17.99         6.71 o                         
  -4  12   4         63.59         62.71         7.89 o                         
  -2  12   4       1403.37       1342.05        22.84 o                         
   0  12   4       4144.12       4135.87        46.63 o                         
   2  12   4        982.60       1011.25        23.02 o                         
   4  12   4         43.13         87.77         9.95 o                         
   6  12   4        143.26        161.85        14.47 o                         
   8  12   4        116.14        125.10        17.41 o                         
 -15  13   4       2355.30       2321.33       108.21 o                         
 -13  13   4       1070.24        996.23        46.64 o                         
 -11  13   4        851.04        845.28        37.18 o                         
  -9  13   4       4112.31       4073.13        59.71 o                         
  -7  13   4        418.62        546.84        22.67 o                         
  -5  13   4      11369.65      11341.10       107.92 o                         
  -3  13   4        180.28        226.57        12.02 o                         
  -1  13   4       5349.34       5237.88        55.51 o                         
   1  13   4       2340.48       2389.13        37.03 o                         
   3  13   4        129.59        151.40        11.84 o                         
   5  13   4       3529.66       3331.80        50.95 o                         
   7  13   4         51.36        142.77        16.71 o                         
   9  13   4       2181.34       2257.37        58.76 o                         
 -14  14   4         32.46         50.28        21.44 o                         
 -12  14   4       1318.59       1311.01        47.88 o                         
 -10  14   4       1116.20       1200.92        35.22 o                         
  -8  14   4       3593.56       3529.66        54.66 o                         
  -6  14   4        489.57        531.35        23.00 o                         
  -4  14   4        853.11        836.52        23.66 o                         
  -2  14   4         31.17         44.01         7.86 o                         
   0  14   4       1696.68       1669.54        29.29 o                         
   2  14   4        972.69        893.62        32.52 o                         
   4  14   4        842.62        863.83        29.45 o                         
   6  14   4          0.08          4.64        10.59 o                         
   8  14   4        783.66        818.71        42.69 o                         
 -13  15   4       3285.69       3201.88        88.31 o                         
 -11  15   4        596.24        653.72        38.72 o                         
  -9  15   4       4413.79       4434.93        72.51 o                         
  -7  15   4        181.07        211.77        16.94 o                         
  -5  15   4       2862.99       2666.03        45.08 o                         
  -3  15   4         65.50         58.70         8.41 o                         
  -1  15   4        925.03        864.64        24.86 o                         
   1  15   4          4.89          0.27         7.19 o                         
   3  15   4         25.90         38.13        10.02 o                         
   5  15   4       3706.80       3635.61        67.61 o                         
   7  15   4        223.06        254.64        31.28 o                         
 -12  16   4       2194.25       2156.76        73.25 o                         
 -10  16   4        472.38        483.51        32.14 o                         
  -8  16   4         28.80         13.95        12.85 o                         
  -6  16   4        127.53        136.50        16.33 o                         
  -4  16   4        129.40        145.41        12.49 o                         
  -2  16   4       2113.14       2097.44        35.65 o                         
   0  16   4       1729.07       1626.19        38.58 o                         
   2  16   4       3668.92       3678.56        65.94 o                         
   4  16   4        492.31        539.79        28.18 o                         
   6  16   4       2126.32       2225.63        59.23 o                         
  -9  17   4          0.53         39.30        14.87 o                         
  -7  17   4       1799.21       1777.16        49.42 o                         
  -5  17   4        164.05        226.17        19.95 o                         
  -3  17   4       1374.91       1447.10        37.23 o                         
  -1  17   4        189.18        198.63        17.38 o                         
   1  17   4       1354.37       1376.39        40.22 o                         
   3  17   4        145.92        103.18        16.91 o                         
  -8  18   4         46.01         55.64        16.39 o                         
  -6  18   4        650.98        550.66        37.01 o                         
  -4  18   4         48.83         44.22        13.79 o                         
  -2  18   4       4915.25       4961.37        81.35 o                         
   0  18   4       2052.51       2215.30        57.34 o                         
   2  18   4       4273.90       4302.39        91.05 o                         
  -5  19   4       3010.47       3011.12        68.82 o                         
  -3  19   4       3268.36       3253.00        71.10 o                         
  -1  19   4        258.43        337.85        30.28 o                         
 -19   1   5          5.38         11.00        19.61 o                         
 -17   1   5       1898.26       1944.82        63.56 o                         
 -15   1   5       1878.93       1870.71        43.36 o                         
 -13   1   5         14.84         73.05        10.52 o                         
 -11   1   5      10733.41      10758.20       109.48 o                         
  -9   1   5        964.48       1026.19        19.20 o                         
  -7   1   5       4737.52       5265.41        49.39 o                         
  -5   1   5         35.30        109.02         7.90 o                         
  -3   1   5       4847.15       5004.89        58.00 o                         
  -1   1   5        664.34        507.46        10.00 o                         
   1   1   5          0.53         25.29         3.45 o                         
   3   1   5       2327.84       2487.59        35.38 o                         
   5   1   5         71.43        137.71        10.49 o                         
   7   1   5       2854.45       2768.48        43.21 o                         
   9   1   5        177.59        181.46        16.88 o                         
  11   1   5        256.53        235.22        20.98 o                         
 -18   2   5       3204.35       3164.03        84.93 o                         
 -16   2   5       4549.51       4579.35        69.76 o                         
 -14   2   5       5204.10       5140.79        70.98 o                         
 -12   2   5       3831.00       3653.58        68.47 o                         
 -10   2   5        841.20        828.03        20.73 o                         
  -8   2   5        491.77        415.87        11.06 o                         
  -6   2   5          3.34         73.24         4.42 o                         
  -4   2   5       2040.39       2384.80        30.72 o                         
  -2   2   5         41.49         92.58         4.25 o                         
   0   2   5        106.96        190.77         6.65 o                         
   2   2   5       1771.50       1739.94        24.39 o                         
   4   2   5       1116.68       1024.99        20.22 o                         
   6   2   5        798.29        789.57        22.98 o                         
   8   2   5       1530.47       1537.37        33.45 o                         
  10   2   5        170.38        154.61        17.15 o                         
 -19   3   5       1402.21       1375.03        62.23 o                         
 -17   3   5         77.74         66.65        17.62 o                         
 -15   3   5       2639.58       2662.66        50.00 o                         
 -13   3   5       1500.76       1474.80        36.08 o                         
 -11   3   5       1191.28       1188.89        31.64 o                         
  -9   3   5       3641.31       3707.52        50.28 o                         
  -7   3   5       1770.55       1842.81        22.37 o                         
  -5   3   5       1655.75       1797.86        20.89 o                         
  -3   3   5        184.63        151.69         5.27 o                         
  -1   3   5       3184.18       3281.00        31.37 o                         
   1   3   5        894.07        963.69        15.25 o                         
   3   3   5       2019.51       1981.82        28.13 o                         
   5   3   5         17.45         19.06         6.37 o                         
   7   3   5       2680.43       2671.79        42.88 o                         
   9   3   5        487.17        508.45        24.69 o                         
  11   3   5       2058.07       2062.23        45.75 o                         
 -18   4   5        379.87        368.25        33.13 o                         
 -16   4   5        954.49       1036.44        39.31 o                         
 -14   4   5        835.08        908.29        32.54 o                         
 -12   4   5        393.40        386.06        21.33 o                         
 -10   4   5       1601.62       1521.71        32.62 o                         
  -8   4   5       2370.39       2496.62        40.36 o                         
  -6   4   5       1835.26       1927.79        20.61 o                         
  -4   4   5       3424.47       3762.28        30.46 o                         
  -2   4   5       2743.22       2920.68        24.33 o                         
   0   4   5       5796.37       5840.94        49.85 o                         
   2   4   5       2686.07       2654.52        31.82 o                         
   4   4   5        595.85        611.58        17.63 o                         
   6   4   5         15.43         23.48         7.39 o                         
   8   4   5        550.52        537.74        23.04 o                         
  10   4   5        265.53        210.75        18.06 o                         
 -17   5   5        803.78        828.05        44.82 o                         
 -15   5   5          5.20         57.93        13.80 o                         
 -13   5   5       7579.68       7582.15        98.16 o                         
 -11   5   5        758.24        835.40        28.09 o                         
  -9   5   5      15553.39      15523.79       136.73 o                         
  -7   5   5        226.75        362.38        12.87 o                         
  -5   5   5       2397.09       2610.79        23.97 o                         
  -3   5   5          3.31         43.09         3.32 o                         
  -1   5   5       1844.53       1767.73        19.97 o                         
   1   5   5       4143.70       4454.25        43.09 o                         
   3   5   5        446.42        477.73        16.06 o                         
   5   5   5       5860.37       5842.19        59.36 o                         
   7   5   5        281.43        341.46        17.93 o                         
   9   5   5       2951.24       2998.74        52.12 o                         
  11   5   5        723.90        862.96        37.65 o                         
 -18   6   5        608.62        663.96        38.26 o                         
 -16   6   5       1027.87       1025.33        44.66 o                         
 -14   6   5       1317.15       1345.33        34.58 o                         
 -12   6   5       1020.05        992.46        27.82 o                         
 -10   6   5        282.86        271.18        15.37 o                         
  -8   6   5       1741.62       1715.43        27.72 o                         
  -6   6   5        102.92        149.01         6.54 o                         
  -4   6   5         99.86        131.67         6.21 o                         
  -2   6   5        817.55        905.27        14.10 o                         
   0   6   5       2521.67       2429.47        27.02 o                         
   2   6   5        720.68        668.61        15.40 o                         
   4   6   5         95.97         97.40         8.96 o                         
   6   6   5        418.24        440.29        18.50 o                         
   8   6   5        464.64        430.68        22.26 o                         
  10   6   5         16.01         22.70        12.39 o                         
 -17   7   5       2772.37       2930.33        72.45 o                         
 -15   7   5          5.28         15.61        13.26 o                         
 -13   7   5       7516.84       7289.64        96.79 o                         
 -11   7   5         18.52         56.85        10.41 o                         
  -9   7   5       8181.69       7967.13        77.68 o                         
  -7   7   5        292.74        354.37        14.65 o                         
  -5   7   5       2837.11       2772.05        34.42 o                         
  -3   7   5       5363.82       5322.86        53.12 o                         
  -1   7   5        544.45        600.93        13.60 o                         
   1   7   5       4392.37       4543.20        48.05 o                         
   3   7   5        222.30        234.89        13.05 o                         
   5   7   5      14764.51      14626.10       126.08 o                         
   7   7   5        697.04        684.13        25.84 o                         
   9   7   5       4068.75       4134.26        68.45 o                         
 -18   8   5        243.42        299.52        38.48 o                         
 -16   8   5       1417.45       1350.99        48.10 o                         
 -14   8   5       1198.82       1189.33        40.19 o                         
 -12   8   5         53.07         46.35         9.32 o                         
 -10   8   5       4372.36       4339.93        56.45 o                         
  -8   8   5       4676.28       4607.57        55.17 o                         
  -6   8   5       9983.82      10122.24       115.43 o                         
  -4   8   5       3580.95       3720.50        43.97 o                         
  -2   8   5      15766.79      16087.95       126.77 o                         
   0   8   5       4026.19       4037.46        52.26 o                         
   2   8   5       7710.06       7563.69        75.96 o                         
   4   8   5        281.69        343.78        17.46 o                         
   6   8   5          1.07         21.64         8.20 o                         
   8   8   5        743.66        749.60        32.25 o                         
  10   8   5       1308.29       1438.07        46.35 o                         
 -17   9   5         91.68        107.48        17.58 o                         
 -15   9   5       4327.72       4314.34        72.73 o                         
 -13   9   5          5.78         14.14         9.27 o                         
 -11   9   5       4321.06       4325.87        58.81 o                         
  -9   9   5        283.31        323.22        15.37 o                         
  -7   9   5       5548.62       5400.43        62.40 o                         
  -5   9   5       1845.11       1792.01        34.97 o                         
  -3   9   5       1194.45       1174.73        21.24 o                         
  -1   9   5       3099.79       3259.41        39.09 o                         
   1   9   5          3.07         20.75         6.21 o                         
   3   9   5       6062.55       6258.63        73.18 o                         
   5   9   5         16.16         39.42         9.22 o                         
   7   9   5       4386.98       4393.06        64.25 o                         
   9   9   5          1.88         16.11        12.51 o                         
 -16  10   5        832.81        827.49        36.92 o                         
 -14  10   5        273.77        300.91        22.44 o                         
 -12  10   5        220.68        196.72        15.31 o                         
 -10  10   5       1603.22       1600.50        35.82 o                         
  -8  10   5         15.99         30.38         8.18 o                         
  -6  10   5       6691.21       6563.56        72.88 o                         
  -4  10   5        758.62        843.10        19.50 o                         
  -2  10   5       6480.02       6429.28        61.08 o                         
   0  10   5          9.28         43.46         7.35 o                         
   2  10   5       5183.94       5095.06        60.25 o                         
   4  10   5        204.90        239.70        16.39 o                         
   6  10   5       1228.97       1222.44        35.43 o                         
   8  10   5        487.13        434.77        24.34 o                         
 -15  11   5       5258.56       5288.74        91.94 o                         
 -13  11   5       1532.21       1460.22        43.05 o                         
 -11  11   5       9720.10       9692.71       112.72 o                         
  -9  11   5       1042.28       1074.61        29.37 o                         
  -7  11   5       6598.94       6434.55        79.53 o                         
  -5  11   5        921.22        972.63        24.21 o                         
  -3  11   5        674.45        730.94        20.03 o                         
  -1  11   5       6354.85       6313.12        64.68 o                         
   1  11   5        149.43        159.67        12.32 o                         
   3  11   5      13460.27      13460.60       132.67 o                         
   5  11   5       4036.95       3956.84        62.90 o                         
   7  11   5       9481.99       9833.59       112.28 o                         
 -14  12   5       1347.49       1345.53        45.59 o                         
 -12  12   5       1842.65       1965.88        50.06 o                         
 -10  12   5        609.67        633.90        31.11 o                         
  -8  12   5      10986.83      10960.04       120.51 o                         
  -6  12   5        673.32        730.63        25.12 o                         
  -4  12   5      17511.71      17428.09       144.37 o                         
  -2  12   5       1656.55       1732.50        31.45 o                         
   0  12   5      12270.96      12185.31       114.48 o                         
   2  12   5          4.86        107.84        11.23 o                         
   4  12   5       1910.43       1961.78        42.43 o                         
   6  12   5       1327.82       1285.62        35.70 o                         
   8  12   5          9.64         10.04        14.60 o                         
 -13  13   5         33.45         48.18        14.95 o                         
 -11  13   5       1051.12       1173.80        41.65 o                         
  -9  13   5        437.28        477.64        24.36 o                         
  -7  13   5        136.75        158.02        14.93 o                         
  -5  13   5        166.59        185.07        13.89 o                         
  -3  13   5       2243.45       2263.48        34.85 o                         
  -1  13   5         96.71        101.68        10.91 o                         
   1  13   5       2592.12       2601.26        40.79 o                         
   3  13   5        109.95         97.42        13.11 o                         
   5  13   5        332.01        354.98        26.22 o                         
   7  13   5         23.83         59.14        15.24 o                         
 -14  14   5       2829.89       2791.95        93.18 o                         
 -12  14   5       1193.10       1153.54        62.96 o                         
 -10  14   5        821.02        785.61        39.71 o                         
  -8  14   5       8231.35       8304.91       116.25 o                         
  -6  14   5         51.77         76.39        12.13 o                         
  -4  14   5      10117.29      10037.63       101.54 o                         
  -2  14   5        110.37        216.17        14.18 o                         
   0  14   5      10912.96      10927.59       109.60 o                         
   2  14   5         25.74         80.46        11.72 o                         
   4  14   5       3771.38       3729.25        63.60 o                         
   6  14   5       1431.99       1415.38        46.03 o                         
 -11  15   5       2709.88       2664.45        62.73 o                         
  -9  15   5       2880.42       3032.11        59.34 o                         
  -7  15   5        350.16        393.81        26.67 o                         
  -5  15   5        339.60        393.22        22.13 o                         
  -3  15   5       1090.74       1130.81        28.92 o                         
  -1  15   5        369.71        360.45        21.55 o                         
   1  15   5       4543.64       4452.65        68.75 o                         
   3  15   5       2612.40       2564.34        49.18 o                         
   5  15   5       4895.78       5184.80        86.82 o                         
 -10  16   5       6371.57       6431.41       105.56 o                         
  -8  16   5        156.35        146.02        18.63 o                         
  -6  16   5       5839.17       6034.76        97.24 o                         
  -4  16   5         16.25         24.11        11.05 o                         
  -2  16   5       7149.46       7491.00        96.03 o                         
   0  16   5        628.80        635.22        28.84 o                         
   2  16   5       2485.54       2428.30        51.10 o                         
  -9  17   5        296.73        344.62        27.40 o                         
  -7  17   5        412.70        425.45        29.56 o                         
  -5  17   5        469.22        560.76        28.70 o                         
  -3  17   5        227.43        239.45        20.16 o                         
  -1  17   5          7.73         46.71        13.34 o                         
   1  17   5         48.57         48.76        14.62 o                         
  -6  18   5       7447.33       7427.39       127.85 o                         
  -4  18   5         20.95         43.45        15.67 o                         
  -2  18   5       6189.16       6082.93       102.57 o                         
 -18   0   6       2338.61       2695.33       123.79 o                         
 -16   0   6        138.24        113.69        30.67 o                         
 -14   0   6       6166.15       6101.97       129.79 o                         
 -12   0   6        645.52        683.74        30.14 o                         
 -10   0   6      40663.77      39410.33       475.62 o                         
  -8   0   6       3284.50       3328.46        57.26 o                         
  -6   0   6      60228.71      59163.89       795.06 o                         
  -4   0   6       1204.06       1412.14        49.83 o                         
  -2   0   6      25930.93      25886.91       251.76 o                         
   0   0   6       2743.59       2863.29        44.03 o                         
   2   0   6       2178.54       2178.99        49.23 o                         
   4   0   6       8228.25       8201.35       118.11 o                         
   6   0   6        685.04        711.33        36.05 o                         
   8   0   6      11296.54      11353.54       183.73 o                         
  10   0   6        714.60        768.61        50.89 o                         
 -19   1   6        257.30        250.32        33.68 o                         
 -17   1   6       1232.37       1286.96        79.32 o                         
 -15   1   6       1264.86       1242.75        35.24 o                         
 -13   1   6        755.90        823.04        26.52 o                         
 -11   1   6        162.12        167.81        13.78 o                         
  -9   1   6        454.32        486.60        16.54 o                         
  -7   1   6        216.56        212.96         7.21 o                         
  -5   1   6       4436.90       4396.00        58.26 o                         
  -3   1   6       6689.46       6537.93        59.71 o                         
  -1   1   6      11154.57      10962.13        77.23 o                         
   1   1   6       5709.40       5633.29        55.29 o                         
   3   1   6       4387.20       4246.93        50.96 o                         
   5   1   6       2146.83       2155.64        36.92 o                         
   7   1   6       1858.76       1854.05        41.16 o                         
   9   1   6        339.35        336.76        23.22 o                         
 -18   2   6        147.47        135.23        24.76 o                         
 -16   2   6       3758.09       3781.56        81.62 o                         
 -14   2   6       2046.77       1999.53        39.49 o                         
 -12   2   6       2451.30       2384.51        46.23 o                         
 -10   2   6      12199.98      12073.27       130.60 o                         
  -8   2   6       2677.23       2704.02        29.33 o                         
  -6   2   6      16961.25      16832.87       134.30 o                         
  -4   2   6       4715.96       4730.20        49.11 o                         
  -2   2   6       9070.32       9088.59        65.69 o                         
   0   2   6       3849.06       3759.13        39.36 o                         
   2   2   6       6186.87       6037.26        59.53 o                         
   4   2   6       1732.31       1757.81        31.60 o                         
   6   2   6        912.27        960.11        27.53 o                         
   8   2   6       4431.28       4489.02        70.22 o                         
  10   2   6        166.13        175.57        18.54 o                         
 -19   3   6         45.22         47.73        22.71 o                         
 -17   3   6       6250.56       6253.89       126.27 o                         
 -15   3   6       2032.55       2069.85        44.74 o                         
 -13   3   6      11617.93      11300.63       131.43 o                         
 -11   3   6        484.94        526.13        27.09 o                         
  -9   3   6       6970.85       6986.24        77.67 o                         
  -7   3   6       3169.76       3162.31        35.56 o                         
  -5   3   6        983.43        947.97        12.49 o                         
  -3   3   6      18320.62      18238.64       124.02 o                         
  -1   3   6        635.81        681.67        13.24 o                         
   1   3   6      20228.48      20034.53       161.00 o                         
   3   3   6       1385.37       1472.82        27.43 o                         
   5   3   6      15533.09      14970.73       136.22 o                         
   7   3   6        763.09        770.85        29.09 o                         
   9   3   6       2808.22       2856.34        53.28 o                         
 -18   4   6        645.08        625.00        48.04 o                         
 -16   4   6       3683.76       3773.69        73.57 o                         
 -14   4   6        480.49        500.29        26.69 o                         
 -12   4   6      11130.11      11042.62       117.73 o                         
 -10   4   6       2104.90       1949.50        37.26 o                         
  -8   4   6      31242.21      30824.49       249.35 o                         
  -6   4   6         13.79        109.72         5.35 o                         
  -4   4   6      15989.05      15910.10       102.69 o                         
  -2   4   6        471.86        503.57        10.88 o                         
   0   4   6       4452.42       4449.57        43.71 o                         
   2   4   6       1170.35       1193.84        23.13 o                         
   4   4   6        170.22        159.92        11.65 o                         
   6   4   6       7314.50       7257.72        81.62 o                         
   8   4   6        741.16        756.84        32.77 o                         
 -17   5   6       1686.22       1662.51        51.65 o                         
 -15   5   6       1806.77       1944.36        52.92 o                         
 -13   5   6       2616.52       2678.55        51.01 o                         
 -11   5   6        501.38        536.84        30.32 o                         
  -9   5   6       6697.54       6676.32        71.82 o                         
  -7   5   6        209.74        232.51         9.86 o                         
  -5   5   6       3436.75       3459.69        36.06 o                         
  -3   5   6          5.00         16.03         4.34 o                         
  -1   5   6       2026.59       2012.11        25.76 o                         
   1   5   6        411.70        419.81        15.09 o                         
   3   5   6       2597.08       2615.10        37.22 o                         
   5   5   6        222.56        240.80        15.60 o                         
   7   5   6       2352.11       2337.07        53.94 o                         
   9   5   6        392.50        372.92        24.74 o                         
 -18   6   6       2978.67       2882.22        85.16 o                         
 -16   6   6          2.40          7.55        13.80 o                         
 -14   6   6       2321.53       2338.55        52.53 o                         
 -12   6   6       1507.68       1525.12        36.98 o                         
 -10   6   6        270.18        298.29        18.26 o                         
  -8   6   6      11192.14      11128.29       112.54 o                         
  -6   6   6       1771.34       1778.67        28.32 o                         
  -4   6   6      20781.46      20440.95       161.81 o                         
  -2   6   6         39.85         87.28         7.04 o                         
   0   6   6       1834.04       1881.00        27.89 o                         
   2   6   6       1206.95       1192.12        24.79 o                         
   4   6   6        742.00        730.84        23.54 o                         
   6   6   6       2888.35       2813.29        51.95 o                         
   8   6   6        202.68        163.97        17.37 o                         
 -17   7   6        121.48        155.54        23.41 o                         
 -15   7   6       7534.13       7344.29       119.54 o                         
 -13   7   6        241.11        287.27        20.74 o                         
 -11   7   6       8116.71       8096.82        88.78 o                         
  -9   7   6          2.46         45.36         7.94 o                         
  -7   7   6       4165.55       4126.25        50.63 o                         
  -5   7   6       9297.19       9094.29        85.37 o                         
  -3   7   6        104.71        153.83         8.92 o                         
  -1   7   6      15868.57      15318.71       129.97 o                         
   1   7   6          9.49         54.75         8.41 o                         
   3   7   6      13333.78      13120.41       127.30 o                         
   5   7   6       1165.98       1251.31        33.27 o                         
   7   7   6       5696.59       5754.84        82.94 o                         
 -16   8   6        410.99        384.12        25.81 o                         
 -14   8   6       1165.32       1195.38        35.85 o                         
 -12   8   6         26.81         24.65         8.95 o                         
 -10   8   6       1438.00       1483.15        34.22 o                         
  -8   8   6        109.04        115.72        11.23 o                         
  -6   8   6        321.44        307.49        14.68 o                         
  -4   8   6         18.21         25.43         5.47 o                         
  -2   8   6        553.17        549.34        17.60 o                         
   0   8   6        612.99        588.46        25.42 o                         
   2   8   6         81.21        118.69        11.19 o                         
   4   8   6        841.71        805.97        29.52 o                         
   6   8   6         72.60         69.06        13.06 o                         
   8   8   6        101.63         65.48        14.85 o                         
 -17   9   6         23.50         45.52        17.76 o                         
 -15   9   6       6304.84       6308.70        96.09 o                         
 -13   9   6        485.93        506.25        28.61 o                         
 -11   9   6      14075.06      13832.58       145.70 o                         
  -9   9   6        625.46        658.61        23.87 o                         
  -7   9   6       2335.09       2335.92        37.68 o                         
  -5   9   6        934.00        911.69        21.46 o                         
  -3   9   6       1649.56       1672.11        27.19 o                         
  -1   9   6       1253.79       1289.28        27.05 o                         
   1   9   6       1146.08       1208.99        27.77 o                         
   3   9   6       3947.38       3984.69        59.99 o                         
   5   9   6        296.84        351.58        20.69 o                         
   7   9   6       2621.78       2593.45        53.74 o                         
 -16  10   6       2002.07       2033.50        55.49 o                         
 -14  10   6        153.71        203.50        21.29 o                         
 -12  10   6         17.62         12.19        10.69 o                         
 -10  10   6       1120.21       1170.67        36.96 o                         
  -8  10   6        492.50        500.24        22.63 o                         
  -6  10   6       1947.41       1987.05        35.26 o                         
  -4  10   6       1153.62       1144.98        23.61 o                         
  -2  10   6        425.33        489.32        18.90 o                         
   0  10   6         92.66        101.40        10.61 o                         
   2  10   6        668.24        712.90        26.89 o                         
   4  10   6          6.08          7.40         9.51 o                         
   6  10   6        191.84        195.19        17.75 o                         
 -15  11   6        699.61        685.19        36.99 o                         
 -13  11   6       1878.40       1771.57        51.71 o                         
 -11  11   6       1508.40       1508.53        42.37 o                         
  -9  11   6       1604.95       1486.38        35.35 o                         
  -7  11   6       2846.96       2742.36        51.42 o                         
  -5  11   6       1033.75        987.75        24.73 o                         
  -3  11   6        577.38        591.84        20.35 o                         
  -1  11   6       5335.37       5371.77        63.61 o                         
   1  11   6       3167.84       3137.33        55.46 o                         
   3  11   6       2276.09       2309.77        46.11 o                         
   5  11   6       1198.70       1232.14        34.71 o                         
 -14  12   6        167.22        147.48        24.32 o                         
 -12  12   6          2.51        -11.07        11.07 o                         
 -10  12   6         11.78         89.61        23.86 o                         
  -8  12   6       3480.15       3575.19        65.32 o                         
  -6  12   6       1864.02       1860.87        35.25 o                         
  -4  12   6       3415.22       3414.02        44.48 o                         
  -2  12   6         42.28         52.31         9.38 o                         
   0  12   6        686.61        669.26        30.20 o                         
   2  12   6        154.15        193.53        16.73 o                         
   4  12   6         32.90         21.51        13.53 o                         
   6  12   6        225.05        247.20        44.97 o                         
 -13  13   6       3989.95       4044.96        79.43 o                         
 -11  13   6        860.58        955.82        40.38 o                         
  -9  13   6       5896.85       5862.16        92.37 o                         
  -7  13   6         33.40         47.66        12.55 o                         
  -5  13   6        774.22        831.84        30.55 o                         
  -3  13   6       1181.26       1180.51        29.71 o                         
  -1  13   6         13.76         50.83        10.41 o                         
   1  13   6       2528.54       2615.99        51.16 o                         
   3  13   6        205.12        319.54        22.07 o                         
   5  13   6        974.80        915.00        37.26 o                         
 -12  14   6        455.05        558.61        34.12 o                         
 -10  14   6         49.36         80.01        16.21 o                         
  -8  14   6       1498.65       1559.33        44.67 o                         
  -6  14   6         82.06         78.36        13.23 o                         
  -4  14   6         25.92         32.94         9.78 o                         
  -2  14   6        104.30         81.24        12.56 o                         
   0  14   6        401.62        364.24        22.12 o                         
   2  14   6         28.18         32.38        11.93 o                         
   4  14   6          0.65        -12.57        24.63 o                         
 -11  15   6          1.72         17.05        14.71 o                         
  -9  15   6        597.05        567.54        34.37 o                         
  -7  15   6       1245.65       1209.96        41.29 o                         
  -5  15   6         22.76         -1.79         9.44 o                         
  -3  15   6       5339.60       5304.95        76.55 o                         
  -1  15   6        119.10        131.19        15.43 o                         
   1  15   6       2401.57       2331.96        49.75 o                         
  -8  16   6        882.17        823.92        39.96 o                         
  -6  16   6       4485.59       4414.64        75.68 o                         
  -4  16   6          6.92         57.37        13.52 o                         
  -2  16   6       1097.30       1119.52        37.20 o                         
   0  16   6          3.56          3.19        11.04 o                         
  -5  17   6        156.87        147.09        24.57 o                         
  -3  17   6        616.17        722.80        41.80 o                         
 -17   1   7        956.47        914.91        53.08 o                         
 -15   1   7       3165.64       3088.41        66.85 o                         
 -13   1   7         25.43         34.15        10.17 o                         
 -11   1   7       1086.20       1084.12        28.25 o                         
  -9   1   7         40.50         47.75         8.08 o                         
  -7   1   7         89.66        110.88         7.22 o                         
  -5   1   7       6514.54       6647.55        76.57 o                         
  -3   1   7         30.63         77.22         6.07 o                         
  -1   1   7       4077.37       4067.05        45.84 o                         
   1   1   7        116.12        207.82        11.70 o                         
   3   1   7        846.41        861.78        23.98 o                         
   5   1   7       1561.87       1616.21        37.20 o                         
   7   1   7          2.00         -0.49        10.65 o                         
 -18   2   7         47.64         37.88        24.23 o                         
 -16   2   7        159.46        131.35        29.65 o                         
 -14   2   7        244.15        259.26        20.90 o                         
 -12   2   7       2286.92       2281.15        39.32 o                         
 -10   2   7       2258.98       2329.88        36.99 o                         
  -8   2   7       1614.90       1663.26        24.39 o                         
  -6   2   7       1847.06       1897.70        24.74 o                         
  -4   2   7       2996.07       3001.17        35.87 o                         
  -2   2   7         84.79        102.58         7.64 o                         
   0   2   7       1928.90       1916.95        30.16 o                         
   2   2   7        334.03        344.09        15.91 o                         
   4   2   7         29.61         76.73        10.66 o                         
   6   2   7        177.96        198.72        17.50 o                         
   8   2   7        149.78        190.16        25.85 o                         
 -17   3   7       2330.64       2347.79        90.63 o                         
 -15   3   7         46.12         37.09        17.05 o                         
 -13   3   7       1970.22       1912.40        40.51 o                         
 -11   3   7        333.79        367.82        18.82 o                         
  -9   3   7       5235.21       5270.40        72.05 o                         
  -7   3   7         16.30         23.87         4.19 o                         
  -5   3   7       2152.75       2206.66        24.88 o                         
  -3   3   7        121.09        154.28         8.25 o                         
  -1   3   7       4899.22       4915.25        51.91 o                         
   1   3   7       1190.66       1153.77        23.90 o                         
   3   3   7       1012.14        984.65        24.60 o                         
   5   3   7        213.34        239.05        18.85 o                         
   7   3   7        602.81        642.48        30.51 o                         
 -18   4   7        521.92        520.80        37.05 o                         
 -16   4   7       2366.33       2312.92        86.38 o                         
 -14   4   7       1206.19       1263.91        40.98 o                         
 -12   4   7       2108.18       2083.92        43.15 o                         
 -10   4   7       1211.69       1264.15        30.66 o                         
  -8   4   7       2556.71       2554.60        46.54 o                         
  -6   4   7       1035.15       1065.71        16.43 o                         
  -4   4   7          3.06         29.24         5.86 o                         
  -2   4   7        521.10        542.88        14.57 o                         
   0   4   7       3515.74       3609.14        44.41 o                         
   2   4   7       1896.24       1835.16        32.78 o                         
   4   4   7       2794.47       2835.77        47.67 o                         
   6   4   7       1529.19       1501.21        38.68 o                         
 -17   5   7       5292.71       5104.09       146.05 o                         
 -15   5   7        462.85        466.32        30.81 o                         
 -13   5   7       1594.74       1623.49        46.23 o                         
 -11   5   7        323.93        377.70        21.05 o                         
  -9   5   7       1058.89       1076.87        27.22 o                         
  -7   5   7       3214.80       3313.04        42.18 o                         
  -5   5   7       1025.75       1027.29        19.83 o                         
  -3   5   7       9980.80      10054.47        96.50 o                         
  -1   5   7        236.80        349.78        15.60 o                         
   1   5   7       5060.34       5053.37        61.31 o                         
   3   5   7        485.18        532.31        23.79 o                         
   5   5   7        124.58        116.31        14.02 o                         
   7   5   7        755.79        788.04        33.99 o                         
 -16   6   7        478.59        518.40        34.20 o                         
 -14   6   7         73.39         81.85        16.19 o                         
 -12   6   7         39.54         74.73        12.69 o                         
 -10   6   7       2010.56       1932.28        41.66 o                         
  -8   6   7         14.14         40.21         7.82 o                         
  -6   6   7        958.76        961.58        27.41 o                         
  -4   6   7       1282.02       1278.89        23.51 o                         
  -2   6   7        511.69        494.08        16.22 o                         
   0   6   7          1.77          9.67         6.19 o                         
   2   6   7        103.82        114.21        11.84 o                         
   4   6   7        214.05        260.64        18.55 o                         
   6   6   7         47.96         40.00        12.53 o                         
 -17   7   7       1058.32       1112.33        51.33 o                         
 -15   7   7       1059.56       1126.19        38.85 o                         
 -13   7   7         95.24        104.94        15.06 o                         
 -11   7   7       5875.87       5752.35        76.40 o                         
  -9   7   7        531.28        570.21        24.02 o                         
  -7   7   7       9841.38       9720.95        96.93 o                         
  -5   7   7        628.13        632.58        24.26 o                         
  -3   7   7      16966.56      17155.69       144.41 o                         
  -1   7   7       1251.16       1281.11        26.69 o                         
   1   7   7       4957.24       4997.78        69.84 o                         
   3   7   7        745.72        819.94        30.03 o                         
   5   7   7       1253.28       1301.36        36.30 o                         
 -16   8   7       1411.91       1397.52        54.79 o                         
 -14   8   7       5543.03       5535.23        90.67 o                         
 -12   8   7        843.59        761.73        33.92 o                         
 -10   8   7       7565.00       7448.20        91.13 o                         
  -8   8   7       1759.39       1782.83        35.79 o                         
  -6   8   7       3343.03       3301.31        44.40 o                         
  -4   8   7          1.14         56.88         7.37 o                         
  -2   8   7        754.38        777.89        20.87 o                         
   0   8   7       3114.22       3041.13        46.43 o                         
   2   8   7       3267.59       3308.29        53.59 o                         
   4   8   7       4903.06       4806.45        72.44 o                         
   6   8   7       2519.31       2497.76        53.12 o                         
 -15   9   7       3681.77       3708.94        74.29 o                         
 -13   9   7        173.77        200.65        19.74 o                         
 -11   9   7        862.29        891.43        36.90 o                         
  -9   9   7       1260.19       1285.99        34.55 o                         
  -7   9   7        299.45        312.99        16.43 o                         
  -5   9   7       4773.18       4880.92        58.68 o                         
  -3   9   7          0.90         35.89         7.49 o                         
  -1   9   7       3737.54       3653.85        53.89 o                         
   1   9   7         26.11         50.54        10.41 o                         
   3   9   7       1533.40       1682.52        38.96 o                         
   5   9   7        447.51        503.97        27.43 o                         
 -14  10   7       4017.82       4075.97        98.62 o                         
 -12  10   7        171.98        162.56        20.63 o                         
 -10  10   7       2006.17       2012.49        47.75 o                         
  -8  10   7        149.74        164.82        15.35 o                         
  -6  10   7       2331.00       2285.47        38.23 o                         
  -4  10   7       1085.38       1107.59        24.96 o                         
  -2  10   7         50.00         46.75         9.70 o                         
   0  10   7       2276.39       2292.19        43.34 o                         
   2  10   7        630.69        664.07        28.38 o                         
   4  10   7       2745.80       2889.26        55.91 o                         
 -13  11   7       1170.08       1309.37        43.91 o                         
 -11  11   7         44.93         38.79        12.83 o                         
  -9  11   7       5941.67       5964.58       100.47 o                         
  -7  11   7        661.39        584.55        26.82 o                         
  -5  11   7      12268.13      12178.04       129.98 o                         
  -3  11   7       4503.39       4483.29        60.34 o                         
  -1  11   7      12940.07      13057.92       157.15 o                         
   1  11   7        596.23        581.97        26.51 o                         
   3  11   7       1771.79       1841.87        43.46 o                         
 -14  12   7          3.10         29.16        19.76 o                         
 -12  12   7       5435.69       5414.18        92.99 o                         
 -10  12   7        106.58        147.70        20.75 o                         
  -8  12   7       6597.47       6592.88        99.09 o                         
  -6  12   7         36.32         83.34        12.60 o                         
  -4  12   7       1420.28       1346.84        38.59 o                         
  -2  12   7       1786.83       1723.44        38.36 o                         
   0  12   7         28.80         46.64        11.74 o                         
   2  12   7       3635.66       3613.46        62.13 o                         
 -11  13   7       1219.53       1313.84        45.86 o                         
  -9  13   7        263.34        259.26        24.69 o                         
  -7  13   7        436.03        452.99        26.09 o                         
  -5  13   7        242.13        288.05        22.53 o                         
  -3  13   7         59.43         67.91        11.94 o                         
  -1  13   7        133.89        190.65        19.96 o                         
   1  13   7        390.90        355.66        24.34 o                         
 -10  14   7         50.21         80.35        17.71 o                         
  -8  14   7       6376.65       6515.68       102.78 o                         
  -6  14   7          1.95         42.66        12.45 o                         
  -4  14   7       2735.04       2743.03        56.47 o                         
  -2  14   7       2121.95       2077.36        45.41 o                         
   0  14   7         36.53         35.52        12.26 o                         
  -9  15   7        158.84        142.80        23.07 o                         
  -7  15   7       2722.55       2696.70        59.21 o                         
  -5  15   7       1993.26       2016.82        49.35 o                         
  -3  15   7       3473.99       3636.71        68.20 o                         
 -16   0   8          0.12         48.89        27.33 o                         
 -14   0   8      11180.63      11000.05       209.37 o                         
 -12   0   8       1601.89       1727.53        56.94 o                         
 -10   0   8       7139.43       6897.31       139.51 o                         
  -8   0   8       3374.26       3456.00        60.30 o                         
  -6   0   8       2147.36       2184.69        45.33 o                         
  -4   0   8      10333.63      10716.88       126.21 o                         
  -2   0   8        237.14        232.16        20.34 o                         
   0   0   8      24611.06      24773.87       325.42 o                         
   2   0   8        142.50        150.30        23.08 o                         
   4   0   8      14270.92      14455.27       215.81 o                         
 -17   1   8         68.71         82.81        24.57 o                         
 -15   1   8        258.99        239.80        31.01 o                         
 -13   1   8        309.20        323.67        27.13 o                         
 -11   1   8       2616.17       2648.43        49.99 o                         
  -9   1   8       1186.63       1207.06        28.76 o                         
  -7   1   8       3530.86       3601.86        43.18 o                         
  -5   1   8       1411.70       1465.28        26.24 o                         
  -3   1   8       3282.36       3248.61        52.77 o                         
  -1   1   8        268.06        274.38        16.07 o                         
   1   1   8        236.26        252.30        17.01 o                         
   3   1   8       1171.68       1169.26        32.03 o                         
   5   1   8        573.43        608.82        33.93 o                         
 -16   2   8        942.77       1062.27        57.12 o                         
 -14   2   8       6061.81       6093.49       120.54 o                         
 -12   2   8        644.43        730.86        36.12 o                         
 -10   2   8       3358.73       3405.84        58.71 o                         
  -8   2   8       1998.76       1981.70        37.40 o                         
  -6   2   8       1687.41       1660.86        24.53 o                         
  -4   2   8        468.59        471.74        15.29 o                         
  -2   2   8       2254.39       2275.44        46.00 o                         
   0   2   8       1837.69       1848.80        39.39 o                         
   2   2   8        712.16        711.09        27.97 o                         
   4   2   8       2809.22       2837.45        54.79 o                         
 -17   3   8       1477.24       1479.00        74.50 o                         
 -15   3   8         97.44        163.65        25.87 o                         
 -13   3   8        212.83        196.07        26.73 o                         
 -11   3   8       7586.92       7559.05       100.41 o                         
  -9   3   8        719.33        731.83        24.72 o                         
  -7   3   8       5966.63       5998.26        66.61 o                         
  -5   3   8        264.63        355.17        13.19 o                         
  -3   3   8       5387.28       5343.67        69.98 o                         
  -1   3   8        288.77        326.33        21.60 o                         
   1   3   8       2334.77       2449.26        52.58 o                         
   3   3   8        769.13        809.39        31.93 o                         
   5   3   8        502.58        514.97        26.95 o                         
 -16   4   8       9444.41       9313.81       144.50 o                         
 -14   4   8         30.49         30.88        20.13 o                         
 -12   4   8       5033.54       5086.02       102.00 o                         
 -10   4   8       1903.51       2038.27        47.97 o                         
  -8   4   8        866.07        872.80        28.02 o                         
  -6   4   8       6751.85       6857.51        67.52 o                         
  -4   4   8        120.97        123.08        11.02 o                         
  -2   4   8      10465.86      10370.69       118.29 o                         
   0   4   8        225.80        205.42        18.00 o                         
   2   4   8      11440.08      11540.95       136.35 o                         
   4   4   8         75.70        113.20        14.59 o                         
 -17   5   8       2941.08       2990.35        75.36 o                         
 -15   5   8          1.16          3.96        17.37 o                         
 -13   5   8       3133.48       3166.99        92.24 o                         
 -11   5   8         46.60         54.15        11.80 o                         
  -9   5   8       6845.78       6913.23        91.32 o                         
  -7   5   8        761.02        734.66        21.25 o                         
  -5   5   8       2778.83       2881.42        54.09 o                         
  -3   5   8       2846.38       2928.11        49.01 o                         
  -1   5   8       1854.95       1923.36        42.59 o                         
   1   5   8       1292.10       1283.86        34.54 o                         
   3   5   8        534.99        522.38        28.01 o                         
 -16   6   8       3233.35       3207.21        95.49 o                         
 -14   6   8        111.31        108.86        15.81 o                         
 -12   6   8       5641.92       5760.59        98.97 o                         
 -10   6   8        383.20        407.05        23.40 o                         
  -8   6   8       2442.33       2407.97        43.83 o                         
  -6   6   8         32.42         42.56         7.86 o                         
  -4   6   8       1655.72       1572.25        44.97 o                         
  -2   6   8        733.77        716.79        28.60 o                         
   0   6   8        321.30        376.99        39.01 o                         
   2   6   8       2799.17       2824.11        55.32 o                         
   4   6   8         44.54        115.66        15.41 o                         
 -15   7   8       1109.55       1030.42        40.02 o                         
 -13   7   8       2653.20       2848.56        67.61 o                         
 -11   7   8         71.09         76.11        12.86 o                         
  -9   7   8       5414.36       5385.82        92.94 o                         
  -7   7   8          3.86         65.44        11.96 o                         
  -5   7   8      12751.44      12684.24       131.74 o                         
  -3   7   8          6.87         51.28        10.24 o                         
  -1   7   8       4214.90       4164.46        63.91 o                         
   1   7   8        702.71        795.32        34.70 o                         
   3   7   8         87.88         73.95        14.38 o                         
 -14   8   8         59.64         66.81        15.18 o                         
 -12   8   8        773.19        786.15        39.75 o                         
 -10   8   8        437.44        467.33        27.35 o                         
  -8   8   8        738.54        731.21        32.09 o                         
  -6   8   8         12.49         24.95         8.30 o                         
  -4   8   8       3150.88       3141.04        52.09 o                         
  -2   8   8        480.85        500.34        24.01 o                         
   0   8   8       3758.72       3829.43        63.64 o                         
   2   8   8          1.93         12.62        10.75 o                         
 -15   9   8       3532.27       3528.20        73.17 o                         
 -13   9   8        859.02        849.38        38.04 o                         
 -11   9   8       1545.81       1599.79        53.87 o                         
  -9   9   8       2190.01       2210.32        53.28 o                         
  -7   9   8       2398.86       2476.75        45.66 o                         
  -5   9   8       4155.34       4141.44        59.94 o                         
  -3   9   8       1135.30       1171.64        38.50 o                         
  -1   9   8       5091.35       5076.67        80.90 o                         
   1   9   8        421.65        435.41        25.50 o                         
 -14  10   8       2440.41       2358.71        65.82 o                         
 -12  10   8       3257.83       3242.47        66.22 o                         
 -10  10   8       1755.35       1709.66        45.23 o                         
  -8  10   8         84.23         72.48        13.64 o                         
  -6  10   8         76.88         91.43        12.70 o                         
  -4  10   8        337.95        373.67        21.99 o                         
  -2  10   8          5.38         11.92         9.67 o                         
   0  10   8        531.50        523.41        30.22 o                         
   2  10   8        838.98        817.14        70.23 o                         
 -13  11   8        266.80        242.71        23.19 o                         
 -11  11   8       2301.37       2326.58        66.91 o                         
  -9  11   8        950.54        915.20        64.93 o                         
  -7  11   8       2891.13       2873.24        57.20 o                         
  -5  11   8        439.55        454.43        24.79 o                         
  -3  11   8       1207.60       1190.40        36.52 o                         
  -1  11   8       1546.40       1557.94        44.26 o                         
   1  11   8       1191.62       1076.32       209.15 o                         
 -10  12   8        283.62        304.99        25.11 o                         
  -8  12   8        582.28        617.34        39.07 o                         
  -6  12   8        861.98        852.40        31.81 o                         
  -4  12   8          3.65         10.69         9.95 o                         
  -2  12   8         38.61         32.82        12.13 o                         
  -9  13   8        413.14        447.19        32.57 o                         
  -7  13   8       4411.53       4450.83        87.42 o                         
  -5  13   8         15.20         38.75        12.71 o                         
  -3  13   8       4890.41       4789.46        78.67 o                         
 -15   1   9        465.05        498.32        50.31 o                         
 -13   1   9       4415.64       4299.06        97.88 o                         
 -11   1   9        695.80        733.49        38.10 o                         
  -9   1   9       6207.19       6107.32        76.63 o                         
  -7   1   9        239.86        313.52        16.46 o                         
  -5   1   9       4158.73       4174.05        71.28 o                         
  -3   1   9         18.08         40.88        10.18 o                         
  -1   1   9        461.64        452.55        26.56 o                         
   1   1   9         16.00         15.90        11.87 o                         
 -16   2   9       4063.11       3997.04       100.81 o                         
 -14   2   9       3307.68       3254.99        85.57 o                         
 -12   2   9       3671.29       3654.26       102.38 o                         
 -10   2   9       2413.85       2484.60        47.48 o                         
  -8   2   9         15.51         16.93         6.88 o                         
  -6   2   9        366.60        387.59        22.63 o                         
  -4   2   9         15.30         36.64         8.56 o                         
  -2   2   9        169.73        178.19        16.60 o                         
   0   2   9        867.24        865.63        35.56 o                         
   2   2   9       1149.22       1161.79        53.13 o                         
 -15   3   9         77.79        102.49        25.98 o                         
 -13   3   9        725.64        881.37        74.43 o                         
 -11   3   9       1267.25       1377.25        44.40 o                         
  -9   3   9       1622.02       1684.53        36.18 o                         
  -7   3   9       1196.94       1205.32        31.45 o                         
  -5   3   9         34.56         20.00         9.14 o                         
  -3   3   9       1189.53       1157.61        31.56 o                         
  -1   3   9        112.83         95.32        14.27 o                         
   1   3   9        700.64        728.15        33.74 o                         
 -14   4   9       1160.81       1131.79        81.95 o                         
 -12   4   9        177.35        135.78        27.72 o                         
 -10   4   9         22.72         18.28         9.65 o                         
  -8   4   9       1386.16       1448.93        37.80 o                         
  -6   4   9       1457.87       1357.46        39.93 o                         
  -4   4   9       2052.11       2068.72        41.73 o                         
  -2   4   9       2599.47       2529.53        52.01 o                         
   0   4   9       1664.79       1758.39        46.32 o                         
   2   4   9       1856.51       1868.39        51.55 o                         
 -15   5   9       1233.21       1152.15        54.15 o                         
 -13   5   9        242.69        218.52        25.64 o                         
 -11   5   9       8949.85       8963.14       174.59 o                         
  -9   5   9        609.18        699.74        31.44 o                         
  -7   5   9       6012.03       5875.15        81.17 o                         
  -5   5   9         93.52        140.96        13.80 o                         
  -3   5   9       1284.58       1231.52        36.43 o                         
  -1   5   9        259.93        249.47        24.21 o                         
   1   5   9        176.08        171.76        23.82 o                         
 -14   6   9        529.72        494.92        37.71 o                         
 -12   6   9        689.63        773.89        37.79 o                         
 -10   6   9       1129.86       1161.77        41.48 o                         
  -8   6   9        130.02        142.32        21.02 o                         
  -6   6   9         57.09         49.20        10.48 o                         
  -4   6   9         77.10        108.28        14.16 o                         
  -2   6   9        457.75        568.82        33.96 o                         
   0   6   9        269.64        234.22        21.93 o                         
 -13   7   9         42.58         44.54        21.39 o                         
 -11   7   9       6460.08       6453.72       109.07 o                         
  -9   7   9        607.00        706.30        37.52 o                         
  -7   7   9       4141.36       4315.53        69.64 o                         
  -5   7   9        788.67        859.19        31.06 o                         
  -3   7   9        542.30        536.80        29.65 o                         
  -1   7   9        742.32        734.39        36.19 o                         
 -12   8   9         12.06         47.50        15.77 o                         
 -10   8   9        291.42        338.03        28.11 o                         
  -8   8   9       2644.18       2502.24        75.94 o                         
  -6   8   9       2252.02       2361.65        50.17 o                         
  -4   8   9       4780.77       4646.20        81.02 o                         
  -2   8   9       2272.67       2301.95        56.70 o                         
 -11   9   9          8.12         38.52        15.71 o                         
  -9   9   9       2082.99       1995.35       109.80 o                         
  -7   9   9         74.40        121.86        15.52 o                         
  -5   9   9       1262.12       1170.59        37.72 o                         
  -3   9   9        927.39        946.03        37.65 o                         
 -10  10   9          2.32         -0.30        14.46 o                         
  -8  10   9       1604.16       1633.46        56.71 o                         
  -6  10   9         59.06         63.73        19.30 o                         
  -4  10   9       3409.96       3455.79        67.81 o                         
  -7  11   9        380.40        422.71        27.97 o                         
 -12   0  10       5829.40       5564.08       236.19 o                         
 -10   0  10        154.99        162.81        52.64 o                         
  -6   0  10        901.78        911.41        69.65 o                         
  -4   0  10      12559.70      12474.83       354.99 o                         
  -2   0  10        181.66        294.31        32.82 o                         
 -13   1  10         49.50         51.60        22.78 o                         
 -11   1  10        408.57        390.91        43.33 o                         
  -9   1  10         90.76        107.33        27.65 o                         
  -7   1  10          0.30          2.85        20.12 o                         
  -5   1  10        856.16        851.93        56.68 o                         
  -3   1  10       2804.52       2815.13        54.99 o                         
 -12   2  10       2017.79       1940.78        50.33 o                         
 -10   2  10        865.29        826.56        47.66 o                         
  -8   2  10       4391.29       4362.67       135.81 o                         
  -6   2  10       1119.78       1152.48        53.36 o                         
  -4   2  10       3665.90       3629.38        60.86 o                         
  -2   2  10       2143.38       2126.94        51.08 o                         
 -13   3  10        318.42        360.60        27.25 o                         
 -11   3  10       3673.73       3452.92        69.34 o                         
  -9   3  10         80.70        156.69        15.98 o                         
  -7   3  10        254.83        295.33        24.44 o                         
  -5   3  10       2727.91       2712.96        67.57 o                         
  -3   3  10       1026.03        998.86        61.30 o                         
 -12   4  10         80.68         87.23        16.05 o                         
 -10   4  10       7272.03       7285.29       140.37 o                         
  -8   4  10        451.58        417.15        33.04 o                         
  -6   4  10       7671.02       7479.11       159.96 o                         
  -4   4  10         61.85        127.64        17.38 o                         
 -11   5  10       2366.51       2376.86        64.60 o                         
  -9   5  10          5.47         16.23        11.47 o                         
  -7   5  10       1767.03       1801.86        52.48 o                         
  -5   5  10         19.94         21.29        12.81 o                         
 -10   6  10       1001.09        941.11        43.52 o                         
  -8   6  10        135.76        127.55        19.79 o                         
  -6   6  10       7201.67       7052.20        97.73 o                         
  -9   7  10       3795.96       3658.61        77.21 o                         
  -7   7  10        364.72        392.72        31.63 o                         
                                                                                
