# Supplementary material for: Na1.85Mg1.85In1.15(PO4)3 and Ag1.69Mg1.69In1.31(PO4)3 with alluaudite-type structures
Source: Acta Crystallogr E Crystallogr Commun. 2018 Aug 24;74(Pt 9):1358–61. doi: 10.1107/S2056989018011799 (PMC6127713; doi:10.1107/S2056989018011799)
Supplement: Supplementary file 3 [file e-74-01358-IIsup3.hkl]

data_II                                                                         
_shelx_title ' EL16_D424_DRX8_SA16_a.res in C2/c'                               
_shelx_refln_list_code          4                                               
_shelx_F_calc_maximum      439.55                                               
_exptl_crystal_F_000      1219.00                                               
_reflns_d_resolution_high  0.6401                                               
                                                                                
loop_                                                                           
 _space_group_symop_operation_xyz                                               
 'x, y, z'                                                                      
 '-x, y, -z+1/2'                                                                
 'x+1/2, y+1/2, z'                                                              
 '-x+1/2, y+1/2, -z+1/2'                                                        
 '-x, -y, -z'                                                                   
 'x, -y, z-1/2'                                                                 
 '-x+1/2, -y+1/2, -z'                                                           
 'x+1/2, -y+1/2, z-1/2'                                                         
                                                                                
_cell_length_a    12.0273                                                       
_cell_length_b    12.8120                                                       
_cell_length_c     6.5061                                                       
_cell_angle_alpha  90.000                                                       
_cell_angle_beta  114.519                                                       
_cell_angle_gamma  90.000                                                       
                                                                                
_shelx_F_squared_multiplier     1.000                                           
                                                                                
loop_                                                                           
 _refln_index_h                                                                 
 _refln_index_k                                                                 
 _refln_index_l                                                                 
 _refln_F_squared_calc                                                          
 _refln_F_squared_meas                                                          
 _refln_F_squared_sigma                                                         
 _refln_observed_status                                                         
   2   0   0      27812.65      27929.76       496.52 o                         
   6   0   0      67516.10      68719.95       824.22 o                         
   8   0   0      86114.88      87010.37      1067.34 o                         
  10   0   0      49469.92      49698.07       597.64 o                         
  12   0   0      12156.44      12524.01       161.49 o                         
  14   0   0      30114.30      31174.70       471.93 o                         
  16   0   0       1907.52       2066.91        80.74 o                         
   1   1   0       3543.49       3431.13        40.23 o                         
   3   1   0      32918.12      33106.17       289.54 o                         
   5   1   0      20576.98      24221.27       188.99 o                         
   7   1   0      22856.57      23287.63       184.48 o                         
   9   1   0        822.78       1035.98        13.90 o                         
  11   1   0       4614.26       4636.11        47.20 o                         
  13   1   0       2403.01       2621.46        35.17 o                         
  15   1   0       1179.31       1101.35        29.73 o                         
  17   1   0        383.69        465.54        40.96 o                         
   0   2   0         45.37        262.46         4.75 o                         
   2   2   0      10234.75       9648.46        87.97 o                         
   4   2   0        616.17        659.22        15.03 o                         
   6   2   0       7886.99       8227.61        67.69 o                         
   8   2   0       1474.51       1499.91        17.36 o                         
  10   2   0        415.69        557.98        13.01 o                         
  12   2   0       1872.77       1993.00        26.89 o                         
  14   2   0        922.45        893.18        23.59 o                         
  16   2   0       1029.56       1170.05        36.90 o                         
   1   3   0        127.15        275.48         9.14 o                         
   3   3   0       8727.54       9426.12        90.73 o                         
   5   3   0      25626.54      25791.04       251.28 o                         
   7   3   0      27195.44      28534.48       234.57 o                         
   9   3   0       4046.68       4058.47        56.63 o                         
  11   3   0      22882.94      23527.66       214.07 o                         
  13   3   0       1417.13       1437.51        26.19 o                         
  15   3   0       3951.05       4210.73        65.52 o                         
   0   4   0      21729.88      20957.06       261.91 o                         
   4   4   0      78618.33      81764.55       736.07 o                         
   6   4   0     145091.56     147821.30      1278.02 o                         
   8   4   0      18738.76      19515.48       162.17 o                         
  10   4   0      26999.94      27841.50       250.56 o                         
  12   4   0      28637.74      29672.07       282.16 o                         
  14   4   0       3940.91       4236.90        63.70 o                         
  16   4   0      18832.61      19287.75       402.60 o                         
   1   5   0       1641.51        986.00        16.27 o                         
   3   5   0      41933.41      41985.01       407.30 o                         
   5   5   0      10884.90      10268.03        94.62 o                         
   7   5   0       4877.63       4666.39        44.60 o                         
   9   5   0       9619.21       9369.86        83.20 o                         
  11   5   0       1460.39       1368.15        23.71 o                         
  13   5   0       7453.13       7367.47        97.72 o                         
  15   5   0         79.66        125.13        13.24 o                         
   0   6   0      85196.23      88127.98      2575.16 o                         
   2   6   0       1802.38       2456.11        26.65 o                         
   4   6   0      17613.63      17537.33       145.05 o                         
   6   6   0       8603.19       8616.12        76.44 o                         
   8   6   0         24.33         94.18         5.79 o                         
  10   6   0       9319.13       9539.48       105.82 o                         
  12   6   0         90.78        142.04         9.71 o                         
  14   6   0       3794.08       4085.38        62.96 o                         
  16   6   0       2603.41       2469.60        73.35 o                         
   1   7   0        585.04        808.70        10.74 o                         
   3   7   0       7277.50       6879.98        63.59 o                         
   5   7   0      29815.55      31559.30       258.86 o                         
   7   7   0       1188.06       1214.20        16.15 o                         
   9   7   0       9800.36      10577.65       172.46 o                         
  11   7   0         94.40        162.15         9.28 o                         
  13   7   0       7786.40       8126.05        99.22 o                         
  15   7   0       2399.75       2566.01        50.65 o                         
   0   8   0     109537.38     107596.77      3006.81 o                         
   2   8   0      28827.05      28894.93       228.26 o                         
   4   8   0      39293.77      39640.55       360.00 o                         
   6   8   0      16998.04      17892.04       149.82 o                         
   8   8   0      26664.80      28113.91       223.50 o                         
  10   8   0      11848.64      12358.03       123.83 o                         
  12   8   0       8574.77       9145.31       130.32 o                         
  14   8   0       2398.59       2722.54        44.08 o                         
   1   9   0      25422.96      24581.46       242.92 o                         
   3   9   0       3915.38       3405.49        30.36 o                         
   5   9   0      18011.27      18019.71       145.05 o                         
   7   9   0       8774.98       8564.30        79.17 o                         
   9   9   0      15958.54      16004.80       170.25 o                         
  11   9   0       2755.07       2662.49        35.84 o                         
  13   9   0       4125.38       4067.92        58.01 o                         
  15   9   0       6443.66       6350.81        97.03 o                         
   0  10   0       5899.64       5871.97       114.71 o                         
   2  10   0      17930.66      18175.65       162.17 o                         
   4  10   0       5882.55       6172.24        61.76 o                         
   6  10   0       7436.89       7789.31        75.23 o                         
   8  10   0       8199.32       8699.78       106.77 o                         
  10  10   0          0.41         58.97         6.23 o                         
  12  10   0       5822.26       6195.05        79.46 o                         
  14  10   0        649.98        635.14        23.61 o                         
   1  11   0        130.57        235.69         7.41 o                         
   3  11   0        499.60        398.27        10.28 o                         
   5  11   0          7.77        103.33         5.75 o                         
   7  11   0        628.57        785.61        14.77 o                         
   9  11   0        497.18        609.07        13.88 o                         
  11  11   0       3639.79       3814.48        54.24 o                         
  13  11   0       1238.89       1327.47        30.48 o                         
   0  12   0      20970.45      21305.09       369.42 o                         
   2  12   0       2874.07       3092.64        34.65 o                         
   4  12   0      11283.08      11216.88       135.72 o                         
   6  12   0      15094.72      15444.88       138.51 o                         
   8  12   0        891.16        997.53        20.16 o                         
  10  12   0       6704.19       7005.94        81.46 o                         
  12  12   0        815.22        899.25        24.46 o                         
   1  13   0       4753.99       4626.50        58.70 o                         
   3  13   0      25387.94      24586.38       223.53 o                         
   5  13   0       2556.38       2427.48        33.00 o                         
   7  13   0      10850.53      10657.84       104.03 o                         
   9  13   0       4360.02       4246.21        53.67 o                         
  11  13   0       4792.79       4871.96        70.86 o                         
  13  13   0       5022.55       4995.19        74.49 o                         
   0  14   0       7122.81       7282.75       129.01 o                         
   2  14   0      10628.15      10793.52       104.20 o                         
   4  14   0       3823.51       4012.45        45.74 o                         
   6  14   0       7766.82       8115.27        82.06 o                         
   8  14   0         12.55         46.89         6.67 o                         
  10  14   0       7074.97       7490.11        92.51 o                         
  12  14   0         88.94        171.50        14.40 o                         
   1  15   0       1421.12       1325.01        19.76 o                         
   3  15   0          1.90         22.09         4.80 o                         
   5  15   0        860.25        832.32        17.58 o                         
   7  15   0        783.60        844.50        17.29 o                         
   9  15   0       1020.92       1011.17        25.30 o                         
  11  15   0       1102.68       1140.08        31.11 o                         
   0  16   0        535.70        603.15        18.51 o                         
   2  16   0       6594.45       6705.99        67.10 o                         
   4  16   0        814.29        893.94        18.62 o                         
   6  16   0       2444.86       2596.92        36.45 o                         
   8  16   0       2630.09       2834.00        42.49 o                         
  10  16   0        665.45        736.58        27.07 o                         
   1  17   0       6649.10       6566.65        77.70 o                         
   3  17   0       6270.16       6298.83        75.38 o                         
   5  17   0       5476.39       5595.88        69.18 o                         
   7  17   0       3989.47       4060.23        57.34 o                         
   9  17   0       4789.03       4875.13        77.72 o                         
   0  18   0      16569.51      16568.18       234.86 o                         
   2  18   0         15.98         43.50         7.41 o                         
   4  18   0       6357.20       6654.11        84.80 o                         
   6  18   0       1448.36       1551.94        29.12 o                         
   1  19   0          0.18         15.60         6.17 o                         
   3  19   0       3262.21       3308.60        47.70 o                         
   5  19   0        955.58        991.05        24.41 o                         
   0  20   0       5169.75       5421.49        93.04 o                         
 -17   1   1       1202.58       1217.38        37.67 o                         
 -15   1   1       1288.49       1318.30        27.26 o                         
 -13   1   1       6626.55       6476.03        70.11 o                         
 -11   1   1       1490.36       1465.42        21.09 o                         
  -9   1   1       6350.78       6101.04        70.05 o                         
  -7   1   1       1037.44       1240.36        13.70 o                         
  -5   1   1        388.25        223.56         5.82 o                         
  -3   1   1       1173.72       1139.04        12.99 o                         
  -1   1   1       1461.14       1553.18        26.21 o                         
   1   1   1      11226.97      11058.95        96.69 o                         
   3   1   1        271.21        351.95        10.00 o                         
   5   1   1      31901.71      32860.38       303.25 o                         
   7   1   1       7322.23       7469.05        76.28 o                         
   9   1   1        158.71        204.64         7.43 o                         
  11   1   1       5446.08       5421.39        57.71 o                         
  13   1   1        230.57        261.38        14.36 o                         
  15   1   1       6524.31       6822.70       113.13 o                         
 -16   2   1       7468.32       7408.64       109.74 o                         
 -14   2   1       3142.90       3264.46        44.31 o                         
 -12   2   1        944.40        957.23        16.50 o                         
 -10   2   1        178.16        196.85         7.11 o                         
  -8   2   1        122.54        183.26         5.93 o                         
  -6   2   1       3955.36       3891.59        33.38 o                         
  -4   2   1        654.30       1125.30        11.28 o                         
  -2   2   1       1904.79       1707.18        20.03 o                         
   0   2   1        162.87        300.09        11.36 o                         
   2   2   1        501.29        713.34         7.94 o                         
   4   2   1       4367.36       4476.07        47.93 o                         
   6   2   1       2693.92       2727.82        25.68 o                         
   8   2   1      10844.76      10858.39        97.23 o                         
  10   2   1       7191.04       7249.17        71.59 o                         
  12   2   1        675.18        697.81        16.20 o                         
  14   2   1        223.55        248.85        14.53 o                         
  16   2   1        298.50        347.53        22.86 o                         
 -17   3   1       3358.01       3354.27        76.99 o                         
 -15   3   1        723.88        735.67        23.64 o                         
 -13   3   1       4255.92       4289.37        50.59 o                         
 -11   3   1       7565.43       7253.17        80.27 o                         
  -9   3   1       1300.96       1335.83        16.76 o                         
  -7   3   1       5682.27       5122.97        62.30 o                         
  -5   3   1       2126.78       1960.88        16.86 o                         
  -3   3   1      14851.61      14489.62       127.57 o                         
  -1   3   1       1230.04        957.82         9.13 o                         
   1   3   1      25875.72      26906.26       209.45 o                         
   3   3   1      15072.98      16042.51       138.46 o                         
   5   3   1      14801.81      15131.79       125.50 o                         
   7   3   1       1778.77       1708.79        18.27 o                         
   9   3   1      13552.21      13712.32       129.52 o                         
  11   3   1       1830.89       1805.00        26.68 o                         
  13   3   1       5204.48       5301.97        69.91 o                         
  15   3   1        110.74        165.41        22.72 o                         
 -16   4   1         14.83         47.95         9.73 o                         
 -14   4   1        373.48        420.05        17.00 o                         
 -12   4   1        641.27        642.63        16.44 o                         
 -10   4   1       1553.62       1643.49        21.74 o                         
  -8   4   1       8752.77       8716.55        91.73 o                         
  -6   4   1       8045.30       8013.34       101.15 o                         
  -4   4   1       1495.15       1055.26        11.67 o                         
  -2   4   1       2384.01       2307.46        27.80 o                         
   0   4   1      15342.54      15576.69       141.78 o                         
   2   4   1         79.35        103.28         3.49 o                         
   4   4   1          0.07         44.10         3.78 o                         
   6   4   1      11598.34      11488.28        97.41 o                         
   8   4   1        972.52       1106.38        15.66 o                         
  10   4   1       6046.14       6084.18        59.78 o                         
  12   4   1        358.85        432.21        14.40 o                         
  14   4   1       1218.71       1291.17        33.31 o                         
 -17   5   1        607.91        599.82        27.36 o                         
 -15   5   1       2215.28       2201.88        44.04 o                         
 -13   5   1        794.46        809.37        19.45 o                         
 -11   5   1      14392.40      14036.95       155.27 o                         
  -9   5   1        646.07        662.67        11.17 o                         
  -7   5   1       2689.43       2553.99        39.11 o                         
  -5   5   1          3.78         35.57         4.54 o                         
  -3   5   1        308.05        356.82         8.12 o                         
  -1   5   1       8650.55       8924.52        69.18 o                         
   1   5   1         41.59         17.84         2.68 o                         
   3   5   1      34190.83      34504.39       507.36 o                         
   5   5   1       3387.23       3305.32        30.40 o                         
   7   5   1       6904.23       7186.84        64.07 o                         
   9   5   1       4587.60       4606.51        44.73 o                         
  11   5   1        274.98        338.90        11.51 o                         
  13   5   1       3735.94       3828.04        55.69 o                         
  15   5   1        975.75        996.92        33.47 o                         
 -16   6   1       2738.49       2723.72        52.61 o                         
 -14   6   1       2980.08       2837.94        46.48 o                         
 -12   6   1        162.73        212.21        11.01 o                         
 -10   6   1       7686.23       7386.55        81.45 o                         
  -8   6   1        137.68        150.75         6.58 o                         
  -6   6   1       4265.40       4361.26        76.50 o                         
  -4   6   1       7076.12       6967.20        84.03 o                         
  -2   6   1       3489.41       3774.72        33.70 o                         
   0   6   1       8114.69       8065.14        74.42 o                         
   2   6   1       5350.98       5411.99        51.15 o                         
   4   6   1        277.56        300.53        10.02 o                         
   6   6   1        775.51        777.55        11.40 o                         
   8   6   1         89.72        214.21         7.05 o                         
  10   6   1       4627.69       4555.48        47.50 o                         
  12   6   1        484.82        588.38        21.84 o                         
  14   6   1        188.18        221.93        15.25 o                         
 -15   7   1      12881.86      12888.53       159.86 o                         
 -13   7   1        102.17        129.44        10.48 o                         
 -11   7   1      13483.89      13352.67       148.58 o                         
  -9   7   1       6455.74       6238.91        61.54 o                         
  -7   7   1       9227.48       8933.36       111.60 o                         
  -5   7   1      19483.09      19681.49       162.27 o                         
  -3   7   1       3583.80       3247.81        36.77 o                         
  -1   7   1      45398.94      44787.74       491.96 o                         
   1   7   1       1235.17       1257.74        14.71 o                         
   3   7   1      45957.38      45407.74       380.15 o                         
   5   7   1        106.45        126.76         7.36 o                         
   7   7   1      36027.42      36490.84       298.94 o                         
   9   7   1       1518.84       1498.69        20.07 o                         
  11   7   1       5591.08       5648.28        63.81 o                         
  13   7   1       2235.34       2239.02        38.57 o                         
  15   7   1       4583.35       4672.11        96.91 o                         
 -16   8   1       1177.78       1247.82        33.59 o                         
 -14   8   1         67.50        129.10        10.32 o                         
 -12   8   1         73.47         96.85         8.22 o                         
 -10   8   1       2329.40       2370.64        33.33 o                         
  -8   8   1      16802.59      16818.39       136.02 o                         
  -6   8   1      11168.25      11030.50        94.70 o                         
  -4   8   1      10508.15      10256.18        95.10 o                         
  -2   8   1       7705.48       7440.76        82.41 o                         
   0   8   1      18914.14      19609.13       175.76 o                         
   2   8   1       9146.42       9175.03        97.80 o                         
   4   8   1       2115.62       2017.45        22.77 o                         
   6   8   1        564.07        628.18        12.41 o                         
   8   8   1       8190.01       8160.06        73.55 o                         
  10   8   1       2502.28       2631.99        34.86 o                         
  12   8   1       4912.04       5038.69        63.63 o                         
  14   8   1       1781.57       1878.03        46.28 o                         
 -15   9   1        146.48        166.91        13.18 o                         
 -13   9   1       4838.79       4929.82        61.78 o                         
 -11   9   1       1144.79       1155.10        20.56 o                         
  -9   9   1       4995.29       4950.60        48.99 o                         
  -7   9   1         58.40         79.39         4.84 o                         
  -5   9   1       7017.97       6861.98        79.46 o                         
  -3   9   1       1862.18       1929.19        23.60 o                         
  -1   9   1          6.00         38.53         4.62 o                         
   1   9   1       4653.85       4722.88        43.15 o                         
   3   9   1        121.63        117.63         5.28 o                         
   5   9   1      13697.80      13855.75       122.89 o                         
   7   9   1         11.91         41.06         5.75 o                         
   9   9   1       2087.08       2129.73        27.02 o                         
  11   9   1        309.30        381.36        15.34 o                         
  13   9   1        451.14        467.16        20.85 o                         
 -14  10   1        548.46        623.66        22.65 o                         
 -12  10   1       4978.07       5133.51        62.99 o                         
 -10  10   1          7.05         33.98         6.22 o                         
  -8  10   1      18496.27      18584.48       163.40 o                         
  -6  10   1       2460.89       2352.05        26.77 o                         
  -4  10   1      19201.73      19437.71       191.39 o                         
  -2  10   1       4005.55       3985.00        41.40 o                         
   0  10   1      16864.66      17072.32       142.86 o                         
   2  10   1       1963.98       1921.17        20.68 o                         
   4  10   1       5224.38       5229.44        48.97 o                         
   6  10   1      10769.61      10625.72       101.62 o                         
   8  10   1        806.11        855.96        14.70 o                         
  10  10   1       3359.67       3475.61        50.08 o                         
  12  10   1       1124.02       1170.99        26.96 o                         
 -13  11   1      19504.56      19590.15       216.69 o                         
 -11  11   1         66.50        119.64        14.82 o                         
  -9  11   1      17086.83      17031.26       151.91 o                         
  -7  11   1       3811.45       3861.63        40.64 o                         
  -5  11   1      13447.50      12937.07       120.56 o                         
  -3  11   1      20909.77      20687.62       238.75 o                         
  -1  11   1        558.52        516.61        13.55 o                         
   1  11   1      43314.86      42768.10       337.02 o                         
   3  11   1       1024.35       1078.34        15.12 o                         
   5  11   1      44734.03      45332.12       403.11 o                         
   7  11   1       1116.43       1155.16        18.84 o                         
   9  11   1      13452.10      13724.12       146.45 o                         
  11  11   1       1888.33       1901.15        34.60 o                         
  13  11   1       3892.31       3932.23        62.14 o                         
 -14  12   1        298.70        338.88        18.69 o                         
 -12  12   1        622.77        677.86        19.30 o                         
 -10  12   1       3416.08       3372.73        44.59 o                         
  -8  12   1       1792.86       1841.84        25.43 o                         
  -6  12   1      21729.94      21539.68       196.59 o                         
  -4  12   1       1616.73       1603.01        22.03 o                         
  -2  12   1      19503.51      19245.91       167.90 o                         
   0  12   1       8093.72       8047.96        71.76 o                         
   2  12   1       7262.68       7281.33        66.12 o                         
   4  12   1        171.45        195.11         8.66 o                         
   6  12   1        124.59        131.15         8.23 o                         
   8  12   1       1145.14       1190.36        21.54 o                         
  10  12   1       1469.73       1480.64        29.46 o                         
  12  12   1       4005.26       4048.92        63.19 o                         
 -13  13   1         10.76         43.79         9.98 o                         
 -11  13   1        296.74        332.79        14.36 o                         
  -9  13   1        250.07        274.33        11.05 o                         
  -7  13   1       1711.16       1680.37        25.27 o                         
  -5  13   1        282.11        329.91        11.00 o                         
  -3  13   1        277.77        288.05         9.55 o                         
  -1  13   1       2697.18       2624.10        29.87 o                         
   1  13   1        311.14        322.35         8.91 o                         
   3  13   1         94.18        179.56         9.74 o                         
   5  13   1         50.91         65.49         6.05 o                         
   7  13   1        714.19        740.57        15.74 o                         
   9  13   1          1.25         27.36         7.46 o                         
  11  13   1       1217.29       1269.02        30.14 o                         
 -12  14   1       3115.86       3203.18        71.22 o                         
 -10  14   1      13344.90      13218.41       161.47 o                         
  -8  14   1        451.21        480.21        14.78 o                         
  -6  14   1      22157.99      22237.66       214.81 o                         
  -4  14   1       1184.29       1185.94        19.22 o                         
  -2  14   1      27176.59      27516.68       249.61 o                         
   0  14   1       1814.62       1802.38        22.45 o                         
   2  14   1      21038.33      21090.26       194.20 o                         
   4  14   1       5671.09       5652.52        60.05 o                         
   6  14   1       2565.63       2584.36        35.23 o                         
   8  14   1      14085.21      14438.02       155.13 o                         
  10  14   1       1380.31       1375.40        31.00 o                         
 -11  15   1      10078.28      10318.78       142.25 o                         
  -9  15   1          6.51         40.18         7.28 o                         
  -7  15   1       9443.06       9502.56       105.83 o                         
  -5  15   1       1564.41       1561.70        26.68 o                         
  -3  15   1       1284.47       1268.07        23.98 o                         
  -1  15   1      13254.81      13182.92       125.99 o                         
   1  15   1        519.58        571.78        13.29 o                         
   3  15   1      14428.69      14395.27       137.25 o                         
   5  15   1       4132.97       4197.36        50.33 o                         
   7  15   1      13204.53      13246.69       151.45 o                         
   9  15   1       1007.50        997.43        28.06 o                         
 -10  16   1       1093.54       1101.56        26.64 o                         
  -8  16   1       9749.30       9722.58       110.17 o                         
  -6  16   1         86.19        121.18         8.87 o                         
  -4  16   1       8327.75       8251.44        93.58 o                         
  -2  16   1         58.49         56.29         6.21 o                         
   0  16   1      10442.45      10125.40       105.29 o                         
   2  16   1        164.47        162.70        10.12 o                         
   4  16   1       1628.52       1599.05        26.32 o                         
   6  16   1        323.69        350.57        13.80 o                         
   8  16   1       1655.66       1654.43        31.41 o                         
  -9  17   1       2436.21       2552.36        44.57 o                         
  -7  17   1         83.68        137.93        10.10 o                         
  -5  17   1         29.98         56.71        10.07 o                         
  -3  17   1        119.79        164.52        12.39 o                         
  -1  17   1        794.63        805.12        16.81 o                         
   1  17   1       1470.46       1495.97        25.29 o                         
   3  17   1        633.42        660.72        17.39 o                         
   5  17   1       1130.50       1230.18        24.44 o                         
   7  17   1        133.99        157.01        11.61 o                         
  -8  18   1       8116.83       8288.84       103.12 o                         
  -6  18   1        597.23        648.05        18.66 o                         
  -4  18   1      18120.67      18098.93       202.18 o                         
  -2  18   1        151.62        187.52        10.27 o                         
   0  18   1      16187.64      16360.19       157.35 o                         
   2  18   1       2169.80       2214.15        35.39 o                         
   4  18   1       7506.98       7504.00        99.69 o                         
   6  18   1       9163.43       9329.24       121.56 o                         
  -5  19   1       1067.99       1096.15        25.64 o                         
  -3  19   1        696.01        723.98        18.14 o                         
  -1  19   1       1170.09       1228.11        23.82 o                         
   1  19   1       1392.84       1385.45        25.43 o                         
   3  19   1       1663.32       1708.51        34.62 o                         
 -18   0   2       3916.95       3990.97       178.35 o                         
 -16   0   2       8950.49       8717.47       150.56 o                         
 -14   0   2       2091.01       1906.76        51.84 o                         
 -12   0   2      21833.92      21778.65       294.79 o                         
 -10   0   2       2692.87       2601.95        42.64 o                         
  -8   0   2     103147.27     100629.36      3063.43 o                         
  -6   0   2      16078.88      17831.08       215.93 o                         
  -4   0   2      43942.94      45344.34       774.76 o                         
  -2   0   2       3295.47       4134.28        76.86 o                         
   0   0   2      26694.81      28852.64       386.20 o                         
   2   0   2       5418.77       4841.80        60.83 o                         
   4   0   2       2612.80       2717.47        41.86 o                         
   6   0   2      43438.22      41839.69       558.30 o                         
   8   0   2        372.81        537.98        21.12 o                         
  10   0   2      33536.89      33360.43       499.51 o                         
  12   0   2       1135.88       1123.19        34.45 o                         
  14   0   2      13566.51      13611.15       356.12 o                         
 -17   1   2       1613.47       1572.65        37.01 o                         
 -15   1   2       1171.45       1123.84        24.67 o                         
 -13   1   2       9882.78       9515.31       103.51 o                         
 -11   1   2       2330.29       2125.43        32.56 o                         
  -9   1   2      11607.87      11118.98       139.03 o                         
  -7   1   2      29124.27      27922.28       298.01 o                         
  -5   1   2      28857.82      29343.36       294.99 o                         
  -1   1   2         30.88        518.53        10.27 o                         
   1   1   2     119517.56     119042.12      3504.64 o                         
   3   1   2      10535.75      10086.33        91.06 o                         
   5   1   2      54260.57      52554.81       477.47 o                         
   7   1   2       6505.61       6281.82        66.41 o                         
   9   1   2       9199.01       9084.91       135.43 o                         
  11   1   2       7653.93       7722.13       103.45 o                         
  13   1   2       1826.88       1981.23        46.12 o                         
  15   1   2       3056.94       3361.35        68.87 o                         
 -18   2   2       4414.32       4519.56        85.89 o                         
 -16   2   2       1220.41       1356.48        39.49 o                         
 -14   2   2       8037.53       8212.78       135.89 o                         
 -12   2   2      13047.93      12950.52       153.86 o                         
 -10   2   2       9799.59       9470.63       115.72 o                         
  -8   2   2      37970.04      37591.16       478.57 o                         
  -6   2   2      27038.88      27728.81       279.19 o                         
  -4   2   2      28965.53      28071.28       280.70 o                         
  -2   2   2      40191.14      41129.35       549.74 o                         
   0   2   2      36131.30      35214.47       449.28 o                         
   2   2   2      10762.51       9755.19        88.95 o                         
   4   2   2      27016.24      26909.46       234.44 o                         
   6   2   2      13438.92      13169.65       111.08 o                         
   8   2   2       5365.91       5416.12        55.60 o                         
  10   2   2      14457.84      14507.88       143.55 o                         
  12   2   2       3705.91       3840.10        54.07 o                         
  14   2   2       2837.92       2910.86        54.30 o                         
 -17   3   2        733.57        736.64        28.85 o                         
 -15   3   2      15117.09      14875.52       179.53 o                         
 -13   3   2        171.11        249.28        15.11 o                         
 -11   3   2      38530.69      37528.11       392.70 o                         
  -9   3   2      25224.59      24492.18       242.11 o                         
  -7   3   2      18220.17      17080.63       172.51 o                         
  -5   3   2      96016.71      93191.61      1044.38 o                         
  -3   3   2      29606.03      29599.12       281.09 o                         
   1   3   2      59708.67      63930.67       819.42 o                         
   3   3   2     126494.27     125251.52      1254.75 o                         
   5   3   2       6324.91       5953.51        53.05 o                         
   7   3   2      63091.89      62211.82       514.86 o                         
   9   3   2      17422.02      17411.37       161.49 o                         
  11   3   2       5676.16       5805.94        93.10 o                         
  13   3   2      16390.78      17004.25       226.05 o                         
  15   3   2        481.93        596.07        27.57 o                         
 -16   4   2       1586.50       1602.15        37.02 o                         
 -14   4   2      16888.06      16729.09       215.56 o                         
 -12   4   2         30.00         79.48        14.69 o                         
 -10   4   2      28869.01      29196.82       310.77 o                         
  -8   4   2       5153.09       5148.48        66.83 o                         
  -6   4   2      55529.45      56405.43       518.02 o                         
  -4   4   2       4393.70       5793.12        55.65 o                         
  -2   4   2        311.96        224.98         4.22 o                         
   0   4   2        505.04        770.19        15.40 o                         
   2   4   2       3008.43       3685.69        43.71 o                         
   4   4   2      14037.29      14067.78       112.84 o                         
   6   4   2       1118.82       1173.25        15.69 o                         
   8   4   2      25391.48      25188.66       326.63 o                         
  10   4   2        820.14        863.70        16.53 o                         
  12   4   2      16655.28      16855.56       189.38 o                         
  14   4   2        803.52        889.14        31.96 o                         
 -17   5   2         29.23         63.84        14.07 o                         
 -15   5   2        165.88        157.87        13.27 o                         
 -13   5   2        479.44        429.14        15.40 o                         
 -11   5   2         28.76         53.55         9.40 o                         
  -9   5   2      25239.67      24534.54       341.71 o                         
  -7   5   2         15.02         95.89         6.73 o                         
  -5   5   2      15911.96      15306.21       151.69 o                         
  -3   5   2       1843.95       1510.01        23.93 o                         
  -1   5   2      38994.41      38450.93       340.02 o                         
   1   5   2       1755.88       1327.91        15.16 o                         
   3   5   2       9061.77       8690.36        88.05 o                         
   5   5   2        619.71        564.22         9.15 o                         
   7   5   2      12029.16      12083.66       103.70 o                         
   9   5   2        237.11        254.83         9.22 o                         
  11   5   2       2424.47       2588.50        38.17 o                         
  13   5   2        920.07       1020.45        29.76 o                         
 -16   6   2       6004.39       6107.48        93.53 o                         
 -14   6   2        314.44        350.24        15.35 o                         
 -12   6   2       5952.15       5892.49        77.82 o                         
 -10   6   2      11618.43      11750.66       143.12 o                         
  -8   6   2       1232.58       1296.81        18.53 o                         
  -6   6   2      46360.39      46368.18       443.31 o                         
  -4   6   2       2416.17       2341.78        23.66 o                         
  -2   6   2      34702.61      34141.38       284.66 o                         
   0   6   2      11998.50      11164.34       101.29 o                         
   2   6   2       7509.24       7265.29        71.87 o                         
   4   6   2      19583.48      19529.27       168.26 o                         
   6   6   2       2199.26       2146.29        24.66 o                         
   8   6   2      14957.02      14856.22       127.57 o                         
  10   6   2        484.67        511.52        11.87 o                         
  12   6   2       2034.90       2181.33        36.00 o                         
  14   6   2       3712.50       3819.02        94.92 o                         
 -17   7   2       9888.92       9883.71       156.22 o                         
 -15   7   2       3524.79       3554.83        55.79 o                         
 -13   7   2      21747.38      21285.09       248.06 o                         
 -11   7   2       3342.55       3329.94        45.53 o                         
  -9   7   2      27700.61      26786.80       252.62 o                         
  -7   7   2      35868.91      35360.16       300.81 o                         
  -5   7   2      33420.81      32255.18       289.32 o                         
  -3   7   2     141612.80     138740.62      1411.83 o                         
  -1   7   2      14066.78      13758.02       132.47 o                         
   1   7   2     137723.92     138994.30      1303.39 o                         
   3   7   2      27227.44      27469.75       261.97 o                         
   5   7   2      75662.85      74924.73       674.94 o                         
   7   7   2      27248.40      26804.84       231.99 o                         
   9   7   2       9982.65      10279.90        96.22 o                         
  11   7   2      18201.02      18850.63       186.31 o                         
  13   7   2       2597.58       2749.10        66.04 o                         
 -16   8   2       3458.36       3474.44        56.69 o                         
 -14   8   2       1026.40       1077.68        25.73 o                         
 -12   8   2       2965.08       2864.82        45.01 o                         
 -10   8   2          1.33         66.75        20.65 o                         
  -8   8   2       4285.58       4348.54        55.97 o                         
  -6   8   2       5841.75       5571.78        55.16 o                         
  -4   8   2        575.36        615.11         9.94 o                         
  -2   8   2        441.14        444.32        11.95 o                         
   0   8   2          2.17         18.79         4.12 o                         
   2   8   2       1593.39       1683.07        35.80 o                         
   4   8   2       9060.34       8783.27        80.37 o                         
   6   8   2       3216.96       3290.06        38.00 o                         
   8   8   2        322.70        348.94        10.21 o                         
  10   8   2       1637.92       1620.59        28.79 o                         
  12   8   2          3.19         54.25        13.73 o                         
 -15   9   2       1241.91       1241.34        29.44 o                         
 -13   9   2       1979.78       2056.71        39.44 o                         
 -11   9   2       7529.03       7257.13        81.86 o                         
  -9   9   2       1763.17       1913.83        24.81 o                         
  -7   9   2       3938.72       3629.85        40.92 o                         
  -5   9   2       4443.46       3959.01        43.13 o                         
  -3   9   2       2788.76       2588.42        33.11 o                         
  -1   9   2        780.93        949.67        13.64 o                         
   1   9   2       4943.45       4776.72        45.86 o                         
   3   9   2       1792.09       1692.51        22.07 o                         
   5   9   2         92.26        109.14         6.71 o                         
   7   9   2        178.39        221.59         9.22 o                         
   9   9   2       2795.53       2974.57        36.94 o                         
  11   9   2        515.85        482.20        17.51 o                         
  13   9   2       2629.07       2864.44        69.47 o                         
 -14  10   2       1251.64       1390.66        29.61 o                         
 -12  10   2       2826.68       2937.00        40.99 o                         
 -10  10   2         60.72         94.52         7.95 o                         
  -8  10   2      11983.01      12229.82       115.35 o                         
  -6  10   2        201.13        210.03         8.72 o                         
  -4  10   2       9482.31       9406.52       115.44 o                         
  -2  10   2       5145.32       4956.33        45.55 o                         
   0  10   2       7105.65       6862.56        59.16 o                         
   2  10   2      10423.74      10299.16        96.60 o                         
   4  10   2       1742.17       1593.16        22.77 o                         
   6  10   2       6937.72       6815.75        73.12 o                         
   8  10   2        122.61        152.19         8.22 o                         
  10  10   2       7159.73       7239.04        90.84 o                         
  12  10   2        196.61        232.51        18.00 o                         
 -15  11   2       6979.69       6851.39       102.07 o                         
 -13  11   2       2510.53       2595.80        41.56 o                         
 -11  11   2      10665.03      10614.24       123.01 o                         
  -9  11   2      16064.97      16034.89       151.07 o                         
  -7  11   2      10024.93       9806.69        94.28 o                         
  -5  11   2      28489.85      27907.81       367.81 o                         
  -3  11   2      19246.45      18344.49       167.18 o                         
  -1  11   2      49116.18      49065.30       386.71 o                         
   1  11   2      30601.93      30107.32       247.51 o                         
   3  11   2      35491.54      35632.61       404.21 o                         
   5  11   2      15411.45      15517.65       144.84 o                         
   7  11   2      13983.89      14011.39       133.71 o                         
   9  11   2      14633.76      15011.93       151.36 o                         
  11  11   2       4706.30       5017.94        73.78 o                         
 -14  12   2        744.60        716.09        26.32 o                         
 -12  12   2       1893.87       1934.72        36.29 o                         
 -10  12   2       1592.75       1666.56        31.51 o                         
  -8  12   2        299.04        349.67        10.46 o                         
  -6  12   2       4692.09       4596.14        51.84 o                         
  -4  12   2         23.17         41.36         6.21 o                         
  -2  12   2       4917.97       4807.91        53.52 o                         
   0  12   2       3195.75       3063.71        33.46 o                         
   2  12   2       1277.85       1243.34        17.52 o                         
   4  12   2       1531.10       1443.41        21.25 o                         
   6  12   2        102.21        119.91         8.54 o                         
   8  12   2       2386.32       2436.39        33.54 o                         
  10  12   2        365.04        361.65        16.77 o                         
 -13  13   2       1863.35       1913.70        41.90 o                         
 -11  13   2       2513.04       2578.57        43.29 o                         
  -9  13   2       7037.80       6789.56        89.17 o                         
  -7  13   2         52.37         74.14         6.68 o                         
  -5  13   2        141.57        157.85         9.80 o                         
  -3  13   2       3810.30       3534.90        42.30 o                         
  -1  13   2          1.94        172.49        20.76 o                         
   1  13   2       2633.50       2579.92        30.72 o                         
   3  13   2         33.82         57.57         6.13 o                         
   5  13   2        369.05        388.70        13.24 o                         
   7  13   2       3354.03       3485.51        47.52 o                         
   9  13   2       1726.20       1645.67        34.18 o                         
  11  13   2       3249.44       3496.16        57.89 o                         
 -12  14   2        235.49        290.25        18.25 o                         
 -10  14   2        235.04        346.43        15.54 o                         
  -8  14   2        577.81        668.98        16.93 o                         
  -6  14   2       3679.51       3705.41        47.95 o                         
  -4  14   2        592.95        594.72        14.28 o                         
  -2  14   2       6981.99       6843.58        69.98 o                         
   0  14   2       5010.06       4849.45        50.46 o                         
   2  14   2        198.93        211.34         9.25 o                         
   4  14   2       9432.33       9365.60        93.14 o                         
   6  14   2       1081.59       1100.41        22.63 o                         
   8  14   2       1466.84       1553.36        32.75 o                         
  10  14   2        173.22        210.49        15.55 o                         
 -11  15   2       4477.14       4595.83        63.12 o                         
  -9  15   2       5035.61       4964.75        65.91 o                         
  -7  15   2       3524.38       3482.16        47.01 o                         
  -5  15   2      18316.35      18111.17       188.35 o                         
  -3  15   2       6669.23       6512.42        71.86 o                         
  -1  15   2      14440.45      14288.26       136.12 o                         
   1  15   2       7254.14       7121.69        80.37 o                         
   3  15   2      16424.31      16386.06       154.68 o                         
   5  15   2       4142.72       4211.53        51.56 o                         
   7  15   2      14183.92      14250.68       162.95 o                         
   9  15   2       2028.53       2213.57        48.63 o                         
 -10  16   2        168.55        197.80        12.17 o                         
  -8  16   2       9794.68       9958.88       117.86 o                         
  -6  16   2        129.37        181.98        11.57 o                         
  -4  16   2       5509.82       5716.35        69.16 o                         
  -2  16   2       1944.07       1951.09        26.52 o                         
   0  16   2       1238.41       1316.19        22.92 o                         
   2  16   2       2820.21       2889.89        42.68 o                         
   4  16   2        380.67        427.99        14.36 o                         
   6  16   2       6867.08       6904.36        82.07 o                         
   8  16   2        327.20        354.85        18.94 o                         
  -9  17   2         72.81        114.47        10.24 o                         
  -7  17   2        304.33        283.93        13.32 o                         
  -5  17   2        690.71        675.50        18.02 o                         
  -3  17   2        149.41        171.89         9.30 o                         
  -1  17   2        691.66        756.70        16.46 o                         
   1  17   2        478.62        519.77        18.22 o                         
   3  17   2        807.97        929.20        40.09 o                         
   5  17   2        305.03        335.99        14.05 o                         
  -8  18   2        136.56        170.45        11.98 o                         
  -6  18   2       4828.01       4943.19        63.91 o                         
  -4  18   2        413.91        494.31        14.31 o                         
  -2  18   2       2934.91       2996.72        38.99 o                         
   0  18   2       3641.49       3659.58        53.83 o                         
   2  18   2       3432.23       3412.63        53.96 o                         
   4  18   2       3695.42       3707.50        57.96 o                         
  -5  19   2        373.77        399.28        14.51 o                         
  -3  19   2      17178.16      17291.80       182.36 o                         
  -1  19   2         11.10         44.36         8.99 o                         
   1  19   2      20367.44      20503.89       227.70 o                         
 -17   1   3       8086.63       8145.73       130.50 o                         
 -15   1   3        895.03        905.05        25.15 o                         
 -13   1   3       4754.44       4548.21        68.45 o                         
 -11   1   3         54.92         85.20        14.40 o                         
  -9   1   3       4284.94       4251.48        86.10 o                         
  -7   1   3      12482.82      13019.06       122.39 o                         
  -5   1   3         15.13         27.10         3.79 o                         
  -3   1   3      68627.24      71550.31      1224.29 o                         
  -1   1   3          1.41          3.01         3.74 o                         
   1   1   3       4019.91       3762.10        45.38 o                         
   3   1   3       3180.40       3170.09        33.60 o                         
   5   1   3       1226.43       1253.00        16.19 o                         
   7   1   3       4015.65       3941.04        48.86 o                         
   9   1   3       2083.69       1969.29        29.77 o                         
  11   1   3       3639.37       3496.17        50.88 o                         
  13   1   3        275.73        278.35        21.15 o                         
 -18   2   3          0.99         16.84        10.99 o                         
 -16   2   3         83.18        118.89        13.48 o                         
 -14   2   3       1709.35       1527.38        36.96 o                         
 -12   2   3       2905.66       2720.28        45.29 o                         
 -10   2   3       8143.27       7802.13        94.68 o                         
  -8   2   3      11181.29      11088.25       146.52 o                         
  -6   2   3      10735.21      11238.93       126.80 o                         
  -4   2   3        544.02        614.49        10.65 o                         
  -2   2   3         35.79        118.36         7.17 o                         
   0   2   3       1824.07       1687.52        22.62 o                         
   2   2   3       7831.25       8265.19        79.82 o                         
   4   2   3       4968.61       4833.55        49.98 o                         
   6   2   3        449.79        458.27        10.78 o                         
   8   2   3        181.67        159.30         8.83 o                         
  10   2   3         52.33         66.58         7.50 o                         
  12   2   3        595.27        675.93        20.52 o                         
 -17   3   3        143.53        170.30        14.59 o                         
 -15   3   3       4117.17       4052.37        73.40 o                         
 -13   3   3         85.01        102.28        10.43 o                         
 -11   3   3       9030.68       8705.54       105.72 o                         
  -9   3   3        512.23        489.46        12.49 o                         
  -7   3   3      19598.46      20100.86       199.14 o                         
  -5   3   3       7162.79       7368.87        84.00 o                         
  -3   3   3      17350.64      18691.51       208.59 o                         
  -1   3   3       6397.95       6500.53        69.44 o                         
   1   3   3      26319.08      27004.80       270.74 o                         
   3   3   3       3875.56       3660.43        35.34 o                         
   5   3   3       2900.08       2914.26        37.12 o                         
   7   3   3        544.98        543.97        12.33 o                         
   9   3   3       4185.91       3949.50        70.85 o                         
  11   3   3       1819.37       1829.65        32.94 o                         
  13   3   3        426.19        432.76        21.28 o                         
 -18   4   3        326.77        325.15        22.22 o                         
 -16   4   3       1600.56       1624.29        37.46 o                         
 -14   4   3       3251.84       3098.60        52.58 o                         
 -12   4   3       3760.85       3662.14        76.81 o                         
 -10   4   3       2419.28       2459.07        36.04 o                         
  -8   4   3      12587.68      12413.16       125.58 o                         
  -6   4   3       3478.79       3684.50        39.61 o                         
  -4   4   3       1897.92       2002.08        20.39 o                         
  -2   4   3      13971.62      15329.42       151.29 o                         
   0   4   3       5124.48       5487.34        56.61 o                         
   2   4   3      13419.04      13839.49       163.24 o                         
   4   4   3       6250.69       6363.58        58.75 o                         
   6   4   3       6165.81       6040.08        57.60 o                         
   8   4   3       3471.73       3354.24        58.75 o                         
  10   4   3       1782.96       1715.52        29.03 o                         
  12   4   3         64.34         69.13        10.25 o                         
 -17   5   3       1648.97       1603.89        38.77 o                         
 -15   5   3       4389.26       4417.17        70.74 o                         
 -13   5   3         68.14         87.06         9.27 o                         
 -11   5   3       5044.37       4663.92        67.86 o                         
  -9   5   3       3837.21       3726.79        43.14 o                         
  -7   5   3          2.58         15.21         3.75 o                         
  -5   5   3      29186.88      29957.16       325.38 o                         
  -3   5   3       7142.04       7591.68        73.17 o                         
  -1   5   3      32662.39      34204.76       361.69 o                         
   1   5   3       1648.40       1897.28        21.45 o                         
   3   5   3        866.85        925.51        12.95 o                         
   5   5   3        912.88       1030.19        14.71 o                         
   7   5   3        626.80        629.83        14.63 o                         
   9   5   3       6724.46       6759.36       111.35 o                         
  11   5   3       1267.98       1196.87        26.23 o                         
  13   5   3       3759.26       3774.87        70.50 o                         
 -16   6   3         15.12         25.22         8.85 o                         
 -14   6   3       1196.19       1208.29        29.26 o                         
 -12   6   3       2378.40       2194.83        39.49 o                         
 -10   6   3        228.35        317.07        12.94 o                         
  -8   6   3       3480.50       3440.03        40.44 o                         
  -6   6   3         23.29        114.32        11.40 o                         
  -4   6   3        717.78        779.01        10.71 o                         
  -2   6   3         57.02        125.44         5.45 o                         
   0   6   3       3153.39       3319.53        51.88 o                         
   2   6   3       2716.76       2747.30        36.50 o                         
   4   6   3       1176.85       1202.19        21.38 o                         
   6   6   3         55.69         91.17         5.73 o                         
   8   6   3       4914.90       4719.87        47.36 o                         
  10   6   3        281.94        277.43        12.95 o                         
  12   6   3       3368.22       3281.69        62.68 o                         
 -17   7   3       2027.02       2083.10        50.92 o                         
 -15   7   3       1791.74       1805.61        38.68 o                         
 -13   7   3       5292.50       5093.80        76.64 o                         
 -11   7   3       1000.84        990.58        21.11 o                         
  -9   7   3      24998.07      24264.58       242.05 o                         
  -7   7   3        134.07        172.01         6.76 o                         
  -5   7   3      55346.97      55607.83       480.22 o                         
  -3   7   3        118.67        152.03         6.28 o                         
  -1   7   3      57000.21      57342.77       494.26 o                         
   1   7   3        591.00        610.61        10.04 o                         
   3   7   3      14657.19      14633.63       148.89 o                         
   5   7   3       8559.45       8149.02        73.01 o                         
   7   7   3       6278.98       6081.17        57.96 o                         
   9   7   3       6898.20       6771.93        67.99 o                         
  11   7   3         33.73         82.20        13.47 o                         
 -16   8   3       3923.97       3859.35        66.77 o                         
 -14   8   3       4098.70       4046.38        66.02 o                         
 -12   8   3       6007.32       5689.50        82.82 o                         
 -10   8   3       3810.49       3755.45        46.07 o                         
  -8   8   3       6727.47       6486.25        71.08 o                         
  -6   8   3       9282.79       9072.67        84.95 o                         
  -4   8   3       1364.53       1481.01        17.66 o                         
  -2   8   3       4671.89       4821.26        50.77 o                         
   0   8   3      13216.46      13122.38       142.37 o                         
   2   8   3       9900.50      10172.27       130.95 o                         
   4   8   3       9640.48       9264.47       105.64 o                         
   6   8   3      10585.42      10336.12       100.33 o                         
   8   8   3       3698.26       3571.44        42.30 o                         
  10   8   3       3442.50       3476.11        48.64 o                         
  12   8   3         16.32         69.22        18.23 o                         
 -15   9   3        398.13        458.32        20.21 o                         
 -13   9   3       3401.82       3401.82        57.07 o                         
 -11   9   3        833.81        839.34        17.62 o                         
  -9   9   3        217.32        261.76         9.13 o                         
  -7   9   3       6601.46       6409.23        70.10 o                         
  -5   9   3        462.89        475.76         9.75 o                         
  -3   9   3       8360.29       8573.86        85.07 o                         
  -1   9   3         55.72         80.31         4.94 o                         
   1   9   3       1300.53       1431.45        17.85 o                         
   3   9   3       1508.03       1523.57        24.07 o                         
   5   9   3        714.23        760.68        16.72 o                         
   7   9   3       2589.38       2658.95        33.90 o                         
   9   9   3        295.71        319.16        11.86 o                         
  11   9   3       1749.40       1794.41        47.40 o                         
 -16  10   3       8104.43       8168.65       118.67 o                         
 -14  10   3        710.14        687.56        21.36 o                         
 -12  10   3       6399.09       6380.50        79.80 o                         
 -10  10   3        750.98        802.75        16.82 o                         
  -8  10   3       8900.84       8559.51       114.56 o                         
  -6  10   3        818.72        894.96        17.19 o                         
  -4  10   3       4130.17       3965.96        48.70 o                         
  -2  10   3      10559.70      10601.24        99.12 o                         
   0  10   3        314.90        351.58         8.09 o                         
   2  10   3      12644.51      12550.35       117.91 o                         
   4  10   3        483.28        512.32        13.60 o                         
   6  10   3      16214.73      15716.28       155.76 o                         
   8  10   3         23.47         45.73         6.33 o                         
  10  10   3       6563.33       6486.88        95.97 o                         
 -15  11   3       2774.24       2815.19        52.61 o                         
 -13  11   3       2635.80       2671.04        48.45 o                         
 -11  11   3       8593.80       8586.66        95.37 o                         
  -9  11   3          1.58         84.97        15.14 o                         
  -7  11   3      31008.28      30928.64       326.12 o                         
  -5  11   3       1902.41       1831.15        27.47 o                         
  -3  11   3      46013.79      45493.20       471.23 o                         
  -1  11   3       1229.83       1250.11        17.47 o                         
   1  11   3      25731.33      25283.32       253.91 o                         
   3  11   3       5268.26       5038.65        56.14 o                         
   5  11   3       4997.28       4895.68        63.89 o                         
   7  11   3       8991.34       8913.16        95.08 o                         
   9  11   3       1419.59       1404.65        26.63 o                         
  11  11   3      14959.39      15216.33       204.85 o                         
 -14  12   3       7441.72       7474.16       110.72 o                         
 -12  12   3        116.34        148.53        12.40 o                         
 -10  12   3       2733.66       2723.54        40.72 o                         
  -8  12   3        435.46        439.47        13.13 o                         
  -6  12   3       3407.83       3262.01        43.95 o                         
  -4  12   3       1576.11       1640.34        37.10 o                         
  -2  12   3       1683.82       1609.27        20.53 o                         
   0  12   3       7037.49       6967.10        63.70 o                         
   2  12   3       1561.12       1536.87        20.94 o                         
   4  12   3      13119.12      13143.59       138.39 o                         
   6  12   3        853.89        837.18        19.57 o                         
   8  12   3       6534.23       6595.96        83.59 o                         
  10  12   3         48.82         87.91        22.39 o                         
 -13  13   3        633.03        672.78        26.02 o                         
 -11  13   3        668.40        682.35        18.86 o                         
  -9  13   3       2292.20       2315.20        34.09 o                         
  -7  13   3         94.47        128.47         8.56 o                         
  -5  13   3        139.74        266.68        13.23 o                         
  -3  13   3        483.11        480.02        14.71 o                         
  -1  13   3        465.33        523.60        12.59 o                         
   1  13   3        139.51        165.06         7.35 o                         
   3  13   3         51.18         87.54         6.80 o                         
   5  13   3        146.67        186.31        10.59 o                         
   7  13   3         14.19         30.42         6.58 o                         
   9  13   3        389.47        418.70        19.88 o                         
 -12  14   3       1177.11       1160.07        29.81 o                         
 -10  14   3      14876.17      14655.04       165.28 o                         
  -8  14   3       1155.51       1145.66        21.79 o                         
  -6  14   3      10712.41      10649.35       122.18 o                         
  -4  14   3       5852.09       5782.83        66.60 o                         
  -2  14   3       1493.64       1501.94        23.11 o                         
   0  14   3      20604.85      20360.54       179.94 o                         
   2  14   3        579.56        572.09        13.61 o                         
   4  14   3      14335.48      14251.52       144.02 o                         
   6  14   3        286.67        305.33        15.77 o                         
   8  14   3      12909.06      12964.54       162.86 o                         
 -11  15   3         16.44         37.87         8.65 o                         
  -9  15   3       8486.03       8401.85       101.59 o                         
  -7  15   3       1965.90       1951.18        32.78 o                         
  -5  15   3      10084.72      10138.08       117.54 o                         
  -3  15   3       1603.93       1608.42        23.82 o                         
  -1  15   3      11241.54      11275.05       115.01 o                         
   1  15   3          5.43         36.93        10.66 o                         
   3  15   3       3515.96       3483.31        44.47 o                         
   5  15   3       3110.70       3117.53        44.22 o                         
   7  15   3       1035.19       1006.49        26.78 o                         
 -10  16   3       1866.26       1849.22        33.77 o                         
  -8  16   3       1892.50       1869.94        33.09 o                         
  -6  16   3       1780.16       1782.50        31.45 o                         
  -4  16   3        178.49        193.16        10.02 o                         
  -2  16   3       5874.43       5863.38        66.18 o                         
   0  16   3       1138.83       1128.24        23.48 o                         
   2  16   3       5178.70       5264.30        64.56 o                         
   4  16   3         21.32         64.26         7.82 o                         
   6  16   3       7417.13       7337.85        93.37 o                         
  -9  17   3       1111.83       1115.29        25.49 o                         
  -7  17   3         35.79         70.17         8.66 o                         
  -5  17   3        373.68        397.71        13.88 o                         
  -3  17   3       2597.75       2624.47        34.85 o                         
  -1  17   3        244.16        250.73        12.61 o                         
   1  17   3        389.27        424.76        16.66 o                         
   3  17   3        372.33        399.17        15.38 o                         
   5  17   3          9.12         32.93         7.77 o                         
  -6  18   3       2911.38       2780.93        41.23 o                         
  -4  18   3       5724.16       5562.67        64.87 o                         
  -2  18   3       7801.20       7721.66        89.61 o                         
   0  18   3        758.45        771.62        22.26 o                         
   2  18   3      11698.13      11572.83       145.63 o                         
  -3  19   3        494.63        560.32        17.83 o                         
  -1  19   3       1804.87       1849.31        33.54 o                         
 -18   0   4       3876.74       3752.76       116.81 o                         
 -16   0   4      24907.66      24585.35       540.37 o                         
 -14   0   4       3040.04       2982.96        72.14 o                         
 -12   0   4      31293.23      29991.50       636.57 o                         
 -10   0   4      49551.27      47130.70      1808.47 o                         
  -8   0   4      29109.33      29124.27       865.91 o                         
  -6   0   4      70502.62      71477.95      1238.13 o                         
  -4   0   4      17395.76      16406.27       487.57 o                         
   0   0   4       8161.75       7592.07       137.15 o                         
   2   0   4     193200.41     182217.36      3503.06 o                         
   4   0   4      26284.09      24041.85       358.72 o                         
   6   0   4      52374.86      49595.83       750.31 o                         
   8   0   4      30829.68      28898.57       864.68 o                         
  10   0   4      15861.36      15112.90       215.99 o                         
  12   0   4      19361.06      19149.35       354.22 o                         
 -17   1   4       1015.75       1033.58        36.83 o                         
 -15   1   4       1594.11       1607.18        38.73 o                         
 -13   1   4       3673.08       3695.74        63.92 o                         
 -11   1   4         97.64        155.32        22.34 o                         
  -9   1   4      17423.83      18555.98       182.76 o                         
  -7   1   4       2540.31       2753.83        35.10 o                         
  -5   1   4      17971.32      18884.20       353.14 o                         
  -3   1   4          3.21         90.92         6.75 o                         
  -1   1   4      12017.90      12419.61       139.91 o                         
   1   1   4       9226.88       9360.61       141.99 o                         
   3   1   4       1777.89       1776.61        24.22 o                         
   5   1   4      14046.42      13749.28       150.00 o                         
   7   1   4       1283.81       1171.29        23.91 o                         
   9   1   4       3168.96       3204.83        46.06 o                         
  11   1   4        251.02        251.06        14.36 o                         
 -18   2   4        351.06        442.01        26.62 o                         
 -16   2   4       4099.62       4223.45        76.30 o                         
 -14   2   4         96.22        116.13        13.34 o                         
 -12   2   4        557.21        684.97        21.19 o                         
 -10   2   4          1.59         66.40         6.32 o                         
  -8   2   4       2732.97       2663.90        32.58 o                         
  -6   2   4        151.13        183.20         7.86 o                         
  -4   2   4       4104.30       3811.74        53.04 o                         
  -2   2   4        946.85        955.62        19.36 o                         
   0   2   4       1439.05       1113.80        18.57 o                         
   2   2   4          1.62         88.07         7.88 o                         
   4   2   4        613.97        585.35        13.07 o                         
   6   2   4        259.27        279.65        14.63 o                         
   8   2   4          4.48         64.26         7.11 o                         
  10   2   4        371.85        397.96        15.01 o                         
  12   2   4        160.95        198.94        16.02 o                         
 -17   3   4        315.09        384.09        21.88 o                         
 -15   3   4        649.39        697.61        28.72 o                         
 -13   3   4      10279.82      10271.26       268.95 o                         
 -11   3   4       4221.04       4384.40        66.85 o                         
  -9   3   4      22461.94      22741.80       238.81 o                         
  -7   3   4       6000.75       6157.43        67.18 o                         
  -5   3   4       2490.26       2447.97        46.30 o                         
  -3   3   4       2283.06       2167.80        32.59 o                         
  -1   3   4        739.86       1001.54        16.10 o                         
   1   3   4        996.81       1076.53        19.24 o                         
   3   3   4       8591.44       8429.57        87.86 o                         
   5   3   4       7098.97       6876.73       106.82 o                         
   7   3   4       5167.16       5073.95        60.24 o                         
   9   3   4       7104.21       6800.71        89.32 o                         
  11   3   4        404.96        510.29        23.80 o                         
 -18   4   4      10997.38      10447.01       162.43 o                         
 -16   4   4       1951.29       1841.99        50.39 o                         
 -14   4   4      33668.11      32581.07       438.90 o                         
 -12   4   4       8948.13       8381.93       123.34 o                         
 -10   4   4       9574.55       9294.38       110.61 o                         
  -8   4   4      53910.83      53003.34       731.97 o                         
  -6   4   4      26231.43      25523.26       250.26 o                         
  -4   4   4     117140.73     120111.12      1451.68 o                         
  -2   4   4      11225.83      10781.77       153.07 o                         
   0   4   4     133658.78     133249.59      1245.65 o                         
   2   4   4      17301.60      16621.85       166.69 o                         
   4   4   4      88994.58      85071.92       984.59 o                         
   6   4   4      15603.41      14790.37       145.16 o                         
   8   4   4      30508.23      29091.39       334.64 o                         
  10   4   4      12626.35      12206.74       133.44 o                         
  12   4   4       4393.37       4469.90        80.86 o                         
 -17   5   4         24.70         78.44        20.22 o                         
 -15   5   4       7299.80       7359.60       115.21 o                         
 -13   5   4       1457.68       1585.95        61.72 o                         
 -11   5   4      10693.68      10660.03       152.09 o                         
  -9   5   4       1732.93       1779.00        27.72 o                         
  -7   5   4      27993.23      28916.42       302.02 o                         
  -5   5   4      18151.32      18893.78       176.64 o                         
  -3   5   4       9424.37       9658.05       109.28 o                         
  -1   5   4       8057.45       8236.27        95.75 o                         
   1   5   4      17975.49      18213.68       181.40 o                         
   3   5   4       3638.77       3647.19        40.21 o                         
   5   5   4       5005.16       5006.39        52.07 o                         
   7   5   4       6204.02       6083.52        79.07 o                         
   9   5   4        513.40        575.70        17.73 o                         
  11   5   4       5598.17       5515.28        93.12 o                         
 -16   6   4       1041.59        995.60        30.62 o                         
 -14   6   4       2157.46       2266.39        42.67 o                         
 -12   6   4       2379.48       2145.55        38.96 o                         
 -10   6   4         39.90        122.38         8.53 o                         
  -8   6   4       4923.78       4608.02        63.33 o                         
  -6   6   4       2136.20       1914.52        21.85 o                         
  -4   6   4        384.20        470.33         9.35 o                         
  -2   6   4      16982.46      16414.00       172.28 o                         
   0   6   4        781.75        954.49        16.37 o                         
   2   6   4      15227.82      14797.44       184.50 o                         
   4   6   4        762.52        854.38        26.89 o                         
   6   6   4         88.48        144.90         7.07 o                         
   8   6   4       6246.63       6032.67        75.97 o                         
  10   6   4         44.08        126.64        13.92 o                         
 -17   7   4       1876.41       1800.18        44.27 o                         
 -15   7   4       3465.80       3290.72        57.69 o                         
 -13   7   4        471.54        460.48        17.67 o                         
 -11   7   4       7310.50       7088.14        90.02 o                         
  -9   7   4        730.59        875.37        17.94 o                         
  -7   7   4      18666.89      18446.18       183.88 o                         
  -5   7   4       1591.84       1643.03        19.15 o                         
  -3   7   4      12429.20      12486.17       113.45 o                         
  -1   7   4       1281.57       1363.16        16.78 o                         
   1   7   4       1314.59       1301.26        22.38 o                         
   3   7   4       6547.24       6410.11        70.86 o                         
   5   7   4       2615.12       2692.74        34.38 o                         
   7   7   4       6243.77       6117.74        67.47 o                         
   9   7   4        267.48        355.94        16.24 o                         
  11   7   4       2971.30       2874.73        65.17 o                         
 -16   8   4       1765.67       1682.96        41.91 o                         
 -14   8   4       2634.60       2523.59        47.23 o                         
 -12   8   4       7753.84       7248.16       114.25 o                         
 -10   8   4      11715.43      11212.11       154.10 o                         
  -8   8   4      14103.56      13529.88       157.86 o                         
  -6   8   4      15973.92      15534.76       165.54 o                         
  -4   8   4       8628.09       8219.92        81.08 o                         
  -2   8   4      54505.41      52416.99       449.73 o                         
   0   8   4       9045.16       8559.65        89.29 o                         
   2   8   4      37169.00      35336.80       395.70 o                         
   4   8   4       6018.03       5720.42        74.14 o                         
   6   8   4      20257.31      19869.40       216.67 o                         
   8   8   4       4341.45       4387.88        59.46 o                         
  10   8   4       8860.58       8674.29       150.37 o                         
 -15   9   4        413.33        486.84        22.16 o                         
 -13   9   4       3313.30       3461.43        63.26 o                         
 -11   9   4      14797.23      14970.50       176.89 o                         
  -9   9   4      10532.14      10465.56       117.81 o                         
  -7   9   4      11248.85      11476.47       118.72 o                         
  -5   9   4      12410.61      12249.17       133.44 o                         
  -3   9   4      22756.56      22822.65       214.64 o                         
  -1   9   4      13189.84      12935.19       114.52 o                         
   1   9   4       5714.75       5449.27        79.80 o                         
   3   9   4      12818.81      12475.77       148.75 o                         
   5   9   4       3708.27       3708.46        47.12 o                         
   7   9   4       7097.86       7089.39        81.65 o                         
   9   9   4       2320.78       2340.83        48.22 o                         
 -16  10   4       1999.30       2163.84        49.47 o                         
 -14  10   4       7144.76       6966.96       111.84 o                         
 -12  10   4       1062.32       1196.55        25.20 o                         
 -10  10   4       5955.74       5776.22        67.08 o                         
  -8  10   4        453.75        398.36        11.86 o                         
  -6  10   4       3548.62       3388.83        43.82 o                         
  -4  10   4       7748.75       7356.53        74.43 o                         
  -2  10   4       3783.33       3637.85        37.38 o                         
   0  10   4       9200.65       8667.86        87.73 o                         
   2  10   4        851.64        880.00        17.93 o                         
   4  10   4       8843.27       8533.45       100.55 o                         
   6  10   4       4818.00       4721.57        58.35 o                         
   8  10   4        483.44        511.91        21.51 o                         
  10  10   4       2525.78       2562.88        67.09 o                         
 -15  11   4       1111.55       1039.42        31.61 o                         
 -13  11   4        974.50        881.61        36.85 o                         
 -11  11   4        440.15        434.62        14.62 o                         
  -9  11   4       4781.08       4531.51        54.71 o                         
  -7  11   4          0.50         82.01         6.55 o                         
  -5  11   4        513.12        505.26        15.21 o                         
  -3  11   4         89.54        176.94         8.77 o                         
  -1  11   4        341.45        313.49         8.41 o                         
   1  11   4         73.15        115.43        11.15 o                         
   3  11   4         18.50         63.98         7.49 o                         
   5  11   4        258.10        316.33        14.88 o                         
   7  11   4        126.90        180.18        10.72 o                         
   9  11   4       2293.91       2213.87        47.38 o                         
 -14  12   4        257.88        231.84        16.84 o                         
 -12  12   4       3671.35       3544.74        58.61 o                         
 -10  12   4        521.19        470.97        15.26 o                         
  -8  12   4       8291.63       7883.51        92.95 o                         
  -6  12   4       4210.50       3890.71        50.92 o                         
  -4  12   4       8070.12       7638.14        78.67 o                         
  -2  12   4       9255.34       8647.34        80.74 o                         
   0  12   4       1155.59       1122.73        21.00 o                         
   2  12   4       8962.72       8704.83        90.72 o                         
   4  12   4       5880.14       5612.42        71.84 o                         
   6  12   4        644.02        702.14        24.73 o                         
   8  12   4       6711.85       6786.64        91.83 o                         
 -13  13   4       1968.81       2108.47        47.40 o                         
 -11  13   4       3643.01       3794.52        54.10 o                         
  -9  13   4       8829.34       9116.44       108.04 o                         
  -7  13   4       4322.97       4391.25        57.26 o                         
  -5  13   4      22538.97      22193.50       224.24 o                         
  -3  13   4       1061.55       1069.03        17.69 o                         
  -1  13   4      12617.31      12419.13       122.93 o                         
   1  13   4      11540.24      11511.10       116.86 o                         
   3  13   4       1616.64       1706.79        26.40 o                         
   5  13   4       9134.63       9188.29       117.78 o                         
   7  13   4       1393.49       1485.57        31.13 o                         
 -12  14   4       4327.49       4162.55        64.49 o                         
 -10  14   4        570.68        596.08        17.99 o                         
  -8  14   4       8946.17       8700.14       111.67 o                         
  -6  14   4        331.28        280.46        13.37 o                         
  -4  14   4       3370.50       3255.71        42.18 o                         
  -2  14   4       3511.07       3398.70        55.34 o                         
   0  14   4       5990.13       5854.58        65.10 o                         
   2  14   4       6606.93       6363.91        70.72 o                         
   4  14   4       3348.59       3288.01        51.65 o                         
   6  14   4        798.50        791.52        22.15 o                         
 -11  15   4        911.29        999.89        26.09 o                         
  -9  15   4        757.48        731.91        20.61 o                         
  -7  15   4        268.62        376.45        16.02 o                         
  -5  15   4        142.32        137.60         8.58 o                         
  -3  15   4        297.66        378.58        11.86 o                         
  -1  15   4        197.84        241.12        10.18 o                         
   1  15   4        781.12        826.61        18.03 o                         
   3  15   4       1076.78       1103.15        23.74 o                         
   5  15   4        537.86        512.24        18.80 o                         
 -10  16   4       4291.52       4245.13        65.04 o                         
  -8  16   4       1358.24       1229.84        28.72 o                         
  -6  16   4       1824.59       1731.86        34.30 o                         
  -4  16   4       3642.16       3567.31        45.61 o                         
  -2  16   4        621.18        569.33        17.50 o                         
   0  16   4       7188.58       6954.64        81.09 o                         
   2  16   4         12.80         42.53        12.06 o                         
   4  16   4       3195.45       3300.99        53.61 o                         
  -9  17   4       1517.41       1688.41        35.74 o                         
  -7  17   4       5905.99       6320.38        88.25 o                         
  -5  17   4       2944.27       3176.55        48.69 o                         
  -3  17   4       7893.03       8236.70       116.69 o                         
  -1  17   4       3941.77       4052.19        61.31 o                         
   1  17   4       4657.92       4781.81        64.37 o                         
  -6  18   4       1837.26       1822.31        34.67 o                         
  -4  18   4        543.12        586.07        21.16 o                         
  -2  18   4       9039.66       8834.44       136.72 o                         
   0  18   4        255.25        259.60        20.58 o                         
 -17   1   5       3669.20       3474.42        77.00 o                         
 -15   1   5       2387.29       2267.98        54.47 o                         
 -13   1   5        248.82        265.88        19.58 o                         
 -11   1   5      12954.56      12829.14       201.40 o                         
  -9   1   5        376.19        441.93        11.21 o                         
  -7   1   5       5258.07       5618.89        81.04 o                         
  -5   1   5        822.17        846.79        34.88 o                         
  -3   1   5       4855.25       4918.01        63.57 o                         
  -1   1   5         68.53        136.10         5.27 o                         
   1   1   5          6.51         25.48         4.71 o                         
   3   1   5       4399.14       4361.49        61.56 o                         
   5   1   5        610.73        568.26        16.70 o                         
   7   1   5       2180.40       2065.58        32.20 o                         
   9   1   5       1419.31       1348.62        35.98 o                         
  11   1   5         54.48         69.33        12.22 o                         
 -18   2   5       3869.99       3844.98        84.75 o                         
 -16   2   5       5918.16       5713.92       108.66 o                         
 -14   2   5       6549.48       6288.24       113.53 o                         
 -12   2   5       3863.17       3652.09        74.25 o                         
 -10   2   5        742.38        805.94        17.44 o                         
  -8   2   5        302.27        321.67         7.83 o                         
  -6   2   5         22.16         81.70         4.88 o                         
  -4   2   5       2648.99       2823.10        35.34 o                         
  -2   2   5         86.22        145.14        10.54 o                         
   0   2   5          5.65         17.33         3.38 o                         
   2   2   5        280.70        292.13        10.20 o                         
   4   2   5        460.09        434.56        13.28 o                         
   6   2   5       2651.71       2534.32        39.79 o                         
   8   2   5       2911.40       2844.13        43.27 o                         
  10   2   5        487.31        504.59        28.02 o                         
 -17   3   5        489.37        510.48        27.64 o                         
 -15   3   5       4258.15       4257.70        85.72 o                         
 -13   3   5       3425.46       3341.44        68.39 o                         
 -11   3   5       2129.60       2176.64        36.58 o                         
  -9   3   5       7431.34       7654.98       108.50 o                         
  -7   3   5       3232.82       3364.36        39.52 o                         
  -5   3   5       3118.64       3340.53        48.23 o                         
  -3   3   5        127.35        151.11         7.66 o                         
  -1   3   5       5293.92       5401.87        66.05 o                         
   1   3   5       2704.29       2605.01        35.63 o                         
   3   3   5       3054.97       3062.35        43.27 o                         
   5   3   5        170.71        200.52        12.28 o                         
   7   3   5       5274.01       5118.99        65.96 o                         
   9   3   5       1060.12       1008.75        25.93 o                         
 -18   4   5        115.49        146.05        18.23 o                         
 -16   4   5       1045.35       1057.71        36.98 o                         
 -14   4   5        502.20        524.83        19.70 o                         
 -12   4   5        553.80        572.75        18.77 o                         
 -10   4   5       1867.24       1937.65        30.11 o                         
  -8   4   5       1800.75       1829.30        24.68 o                         
  -6   4   5       2034.30       2349.52        29.28 o                         
  -4   4   5       2124.78       2253.56        29.91 o                         
  -2   4   5       2540.53       2740.75        34.07 o                         
   0   4   5       2885.63       2814.50        38.40 o                         
   2   4   5       2410.77       2502.22        33.67 o                         
   4   4   5          2.31         16.34         4.83 o                         
   6   4   5          1.08         29.14         6.96 o                         
   8   4   5       1834.96       1778.31        31.68 o                         
  10   4   5         50.99         58.22        12.49 o                         
 -17   5   5        696.70        729.33        33.05 o                         
 -15   5   5        238.76        243.96        15.96 o                         
 -13   5   5       8739.78       8354.01       125.24 o                         
 -11   5   5        479.63        580.84        29.54 o                         
  -9   5   5      16424.88      16238.68       187.30 o                         
  -7   5   5          0.36         21.01         3.81 o                         
  -5   5   5       1809.33       1837.09        24.44 o                         
  -3   5   5        228.03        294.44         9.42 o                         
  -1   5   5       1609.81       1549.96        24.35 o                         
   1   5   5       6921.75       7033.51        93.59 o                         
   3   5   5        582.97        620.86        13.33 o                         
   5   5   5       5546.81       5450.54        72.29 o                         
   7   5   5         51.50         70.88         9.32 o                         
   9   5   5       1844.23       1801.89        45.76 o                         
 -16   6   5       1953.07       1986.73        45.56 o                         
 -14   6   5       1679.58       1591.15        37.16 o                         
 -12   6   5       1598.94       1615.12        34.93 o                         
 -10   6   5        175.18        182.94         9.76 o                         
  -8   6   5       2577.80       2618.72        39.99 o                         
  -6   6   5        611.36        700.67        12.17 o                         
  -4   6   5        165.99        257.69         9.63 o                         
  -2   6   5       2002.82       2109.33        27.70 o                         
   0   6   5       5019.99       5074.65        64.44 o                         
   2   6   5       1001.01        938.17        17.78 o                         
   4   6   5        877.24        885.33        20.60 o                         
   6   6   5        325.67        355.13        16.16 o                         
   8   6   5       2496.47       2388.98        48.57 o                         
  10   6   5          2.92         21.43        13.47 o                         
 -17   7   5       4610.40       4579.05        83.56 o                         
 -15   7   5        438.76        469.83        21.20 o                         
 -13   7   5      11285.83      10955.49       160.27 o                         
 -11   7   5        955.94        993.28        23.31 o                         
  -9   7   5      10835.66      10899.44       139.40 o                         
  -7   7   5       3065.77       3230.90        40.83 o                         
  -5   7   5       5120.02       5083.74        55.61 o                         
  -3   7   5      11418.86      11729.91       128.02 o                         
  -1   7   5       1713.02       1816.46        30.20 o                         
   1   7   5       8295.92       8532.24       102.14 o                         
   3   7   5        126.43        159.41         8.26 o                         
   5   7   5      19761.72      19227.47       319.06 o                         
   7   7   5          7.68         14.03        10.06 o                         
   9   7   5       5860.12       5660.71       104.55 o                         
 -16   8   5        987.75       1009.62        31.57 o                         
 -14   8   5       1470.19       1519.50        37.09 o                         
 -12   8   5          2.28         62.04        22.64 o                         
 -10   8   5       4266.76       4109.30        60.41 o                         
  -8   8   5       6126.38       6220.15        78.30 o                         
  -6   8   5       8931.40       9138.12       117.41 o                         
  -4   8   5       4135.94       4401.70        61.82 o                         
  -2   8   5      11106.89      11166.98       122.16 o                         
   0   8   5       3655.23       3671.69        50.66 o                         
   2   8   5       3285.40       3158.40        43.21 o                         
   4   8   5        202.56        251.97        10.38 o                         
   6   8   5       1150.89       1207.97        36.96 o                         
   8   8   5        725.12        774.99        29.74 o                         
 -15   9   5       5154.77       5045.32        87.41 o                         
 -13   9   5          5.21         27.11         8.44 o                         
 -11   9   5       6196.99       6139.24        80.27 o                         
  -9   9   5        203.63        275.28        12.19 o                         
  -7   9   5       5482.78       5324.00        74.46 o                         
  -5   9   5       2724.39       2631.87        38.44 o                         
  -3   9   5       1123.04       1107.91        19.89 o                         
  -1   9   5       4109.78       4101.69        54.91 o                         
   1   9   5         83.18        120.54         9.65 o                         
   3   9   5       7940.03       7796.08        93.11 o                         
   5   9   5         39.44         68.52         7.30 o                         
   7   9   5       3767.34       3742.76        75.00 o                         
 -16  10   5        518.63        616.53        28.68 o                         
 -14  10   5        882.13        921.15        32.23 o                         
 -12  10   5        314.11        370.01        15.69 o                         
 -10  10   5       3645.61       3695.04        57.61 o                         
  -8  10   5         13.62         42.87         6.61 o                         
  -6  10   5       8860.45       8774.96       107.38 o                         
  -4  10   5       2951.05       3087.16        41.59 o                         
  -2  10   5       9963.66       9983.82       121.06 o                         
   0  10   5        254.40        316.61        10.63 o                         
   2  10   5       8487.20       8368.17        99.23 o                         
   4  10   5       2063.04       2047.90        31.95 o                         
   6  10   5       2837.31       2831.94        51.23 o                         
   8  10   5       1355.43       1364.25        40.46 o                         
 -15  11   5       9592.17       9601.57       148.47 o                         
 -13  11   5        173.97        185.01        17.31 o                         
 -11  11   5      14061.84      14054.97       169.31 o                         
  -9  11   5         16.89         79.29        15.21 o                         
  -7  11   5      10993.16      10751.99       130.69 o                         
  -5  11   5       5053.98       5097.15        63.18 o                         
  -3  11   5       1345.17       1400.22        24.30 o                         
  -1  11   5      14604.32      14665.43       163.02 o                         
   1  11   5         11.81         66.78         6.70 o                         
   3  11   5      21318.18      20900.13       228.93 o                         
   5  11   5       2138.97       2049.29        35.04 o                         
   7  11   5      13489.50      13263.29       191.66 o                         
 -14  12   5       1437.08       1442.73        37.95 o                         
 -12  12   5       1790.93       1768.33        36.52 o                         
 -10  12   5       1019.61       1039.05        24.15 o                         
  -8  12   5      12508.79      12049.93       146.54 o                         
  -6  12   5       1219.81       1311.15        43.17 o                         
  -4  12   5      17591.39      17169.20       188.28 o                         
  -2  12   5       2433.75       2499.63        39.80 o                         
   0  12   5       9982.14       9579.25       112.43 o                         
   2  12   5          8.62         24.79         6.55 o                         
   4  12   5        371.58        352.84        17.01 o                         
   6  12   5       1602.78       1596.22        36.89 o                         
 -13  13   5        169.33        188.11        13.74 o                         
 -11  13   5        819.13        782.68        21.86 o                         
  -9  13   5        957.51        985.05        23.86 o                         
  -7  13   5         69.80         94.65         9.00 o                         
  -5  13   5        444.47        441.29        15.13 o                         
  -3  13   5       2078.50       1994.77        38.41 o                         
  -1  13   5        185.10        194.36        10.94 o                         
   1  13   5       3572.50       3493.15        50.62 o                         
   3  13   5         87.34        103.77        10.40 o                         
   5  13   5        513.34        541.45        21.52 o                         
 -12  14   5       3005.56       2983.48        53.77 o                         
 -10  14   5        605.23        598.39        19.42 o                         
  -8  14   5      14962.52      14815.39       179.18 o                         
  -6  14   5         71.70        108.28         9.55 o                         
  -4  14   5      14590.86      14546.85       188.73 o                         
  -2  14   5       1137.35       1170.92        28.83 o                         
   0  14   5      17150.19      17150.20       191.69 o                         
   2  14   5       1635.89       1665.87        33.48 o                         
   4  14   5       5225.01       5254.09        82.98 o                         
 -11  15   5        966.20        967.43        25.54 o                         
  -9  15   5       6252.37       6272.61        86.91 o                         
  -7  15   5         11.82         47.65         8.23 o                         
  -5  15   5       1059.11       1066.37        25.99 o                         
  -3  15   5       5835.22       5802.84        95.77 o                         
  -1  15   5        209.96        246.84        16.94 o                         
   1  15   5       9539.86       9498.33       123.88 o                         
   3  15   5       1932.23       1996.42        42.56 o                         
  -8  16   5         20.77         43.82         8.69 o                         
  -6  16   5       7710.70       7580.10       101.43 o                         
  -4  16   5          5.99         35.33        10.09 o                         
  -2  16   5       9330.64       9188.82       141.83 o                         
   0  16   5        277.84        268.45        19.06 o                         
   2  16   5       2191.22       2105.94        43.94 o                         
  -7  17   5        133.92        218.28        18.32 o                         
  -5  17   5        258.07        275.28        28.49 o                         
  -3  17   5         38.17         68.01        10.04 o                         
  -1  17   5          2.44         17.45        10.74 o                         
 -18   0   6       4120.58       4129.14       126.62 o                         
 -16   0   6        157.93        146.62        23.24 o                         
 -14   0   6       6528.00       6450.60       162.95 o                         
 -12   0   6        513.21        543.95        31.18 o                         
 -10   0   6      40590.43      41423.58       709.75 o                         
  -8   0   6       6808.87       6969.89       129.79 o                         
  -6   0   6      48046.11      50539.91       878.39 o                         
  -4   0   6       1895.46       1884.53        42.19 o                         
  -2   0   6      12483.68      13141.82       199.19 o                         
   0   0   6       2173.47       2239.54        50.75 o                         
   2   0   6         20.82        155.11        17.66 o                         
   4   0   6       8964.08       8749.24       165.14 o                         
   6   0   6       2964.68       3078.34        73.42 o                         
   8   0   6      13209.85      12634.72       237.75 o                         
 -17   1   6         59.56         90.28        14.98 o                         
 -15   1   6       3394.61       3188.01        69.47 o                         
 -13   1   6         29.46         89.84        12.06 o                         
 -11   1   6       3260.77       3168.34        62.10 o                         
  -9   1   6       1720.33       1898.77        31.20 o                         
  -7   1   6       4597.23       4762.89        71.14 o                         
  -5   1   6      22940.64      24106.69       320.27 o                         
  -3   1   6        172.68        290.30         8.84 o                         
  -1   1   6      35116.53      34954.75       420.33 o                         
   1   1   6         13.36        112.86         7.99 o                         
   3   1   6      18198.70      17855.80       243.43 o                         
   5   1   6        435.19        467.15        16.14 o                         
   7   1   6       7339.49       7017.53       108.89 o                         
   9   1   6       1383.39       1443.80        34.37 o                         
 -18   2   6        680.49        684.14        32.96 o                         
 -16   2   6       5907.96       5811.06       111.08 o                         
 -14   2   6       5768.26       5629.88       104.40 o                         
 -12   2   6       6240.57       6077.00       106.33 o                         
 -10   2   6      23350.21      23697.93       290.79 o                         
  -8   2   6      10223.29      10438.23       122.38 o                         
  -6   2   6      31677.20      32306.66       476.15 o                         
  -4   2   6      16986.26      17244.96       211.95 o                         
  -2   2   6      20714.73      20542.38       217.14 o                         
   0   2   6      14894.93      14679.12       170.29 o                         
   2   2   6      13430.73      12985.06       153.34 o                         
   4   2   6       7093.51       6900.18        88.55 o                         
   6   2   6       3676.16       3550.47        53.59 o                         
   8   2   6       8309.70       8313.73       127.83 o                         
 -17   3   6      10753.15      10531.89       182.58 o                         
 -15   3   6        384.77        482.80        25.40 o                         
 -13   3   6      19439.39      18837.10       294.61 o                         
 -11   3   6       1461.61       1460.98        36.16 o                         
  -9   3   6      14941.05      15059.63       232.18 o                         
  -7   3   6      18539.92      18923.92       283.86 o                         
  -5   3   6        694.09        782.16        23.60 o                         
  -3   3   6      53033.52      52732.82       591.78 o                         
  -1   3   6       2096.21       2190.91        30.90 o                         
   1   3   6      46365.40      47004.04       523.18 o                         
   3   3   6       1726.12       1730.17        30.22 o                         
   5   3   6      30515.21      29678.28       341.01 o                         
   7   3   6       1610.67       1642.93        42.72 o                         
 -16   4   6       6099.20       5840.23       112.41 o                         
 -14   4   6        140.24        159.74        16.13 o                         
 -12   4   6      11573.80      11260.17       183.83 o                         
 -10   4   6       3717.74       3742.60        62.35 o                         
  -8   4   6      27306.53      27977.93       373.71 o                         
  -6   4   6        490.57        546.11        15.79 o                         
  -4   4   6       8018.43       8173.63        91.06 o                         
  -2   4   6         67.13        112.03         6.70 o                         
   0   4   6        606.02        695.25        16.27 o                         
   2   4   6        805.61        832.63        21.19 o                         
   4   4   6        264.81        340.95        17.21 o                         
   6   4   6       7059.83       7051.39       130.77 o                         
   8   4   6       1377.82       1364.73        46.21 o                         
 -17   5   6        602.47        680.04        32.39 o                         
 -15   5   6        602.59        630.58        29.35 o                         
 -13   5   6        535.45        569.64        32.71 o                         
 -11   5   6       4680.94       4615.49        85.71 o                         
  -9   5   6       1399.06       1432.40        40.47 o                         
  -7   5   6       5162.42       5283.64        80.77 o                         
  -5   5   6        109.98        134.62         6.15 o                         
  -3   5   6       5192.07       5179.63        60.95 o                         
  -1   5   6        354.86        341.34        12.77 o                         
   1   5   6       2437.82       2501.05        51.52 o                         
   3   5   6         94.45         99.78         9.48 o                         
   5   5   6       1706.10       1667.54        35.05 o                         
   7   5   6        126.41        131.64        15.14 o                         
 -16   6   6        176.88        230.17        21.15 o                         
 -14   6   6       5982.35       5862.19       110.41 o                         
 -12   6   6       4681.28       4675.93        89.13 o                         
 -10   6   6       1859.18       1987.13        45.32 o                         
  -8   6   6      25263.86      25539.97       312.16 o                         
  -6   6   6        175.75        245.79         9.49 o                         
  -4   6   6      33634.15      33249.58       443.93 o                         
  -2   6   6       5202.09       5043.69        65.09 o                         
   0   6   6       6012.55       5925.39        82.85 o                         
   2   6   6       9217.66       9053.69       121.83 o                         
   4   6   6       2457.97       2450.58        44.58 o                         
   6   6   6       9386.25       9374.83       157.02 o                         
   8   6   6         14.36         36.92        13.69 o                         
 -17   7   6       1444.38       1380.01        45.96 o                         
 -15   7   6      13788.70      13188.43       220.06 o                         
 -13   7   6       2178.48       2141.99        53.09 o                         
 -11   7   6      16087.31      15812.65       223.14 o                         
  -9   7   6       3621.76       3628.77        53.95 o                         
  -7   7   6      12441.11      12199.47       144.53 o                         
  -5   7   6      32630.88      32356.84       338.26 o                         
  -3   7   6       3491.95       3600.02        59.12 o                         
  -1   7   6      43299.01      42496.33       474.29 o                         
   1   7   6       3931.44       3923.70        55.48 o                         
   3   7   6      32465.18      32345.87       398.18 o                         
   5   7   6       9687.66       9479.00       158.31 o                         
   7   7   6      12695.16      12264.96       201.43 o                         
 -16   8   6        758.09        789.07        34.44 o                         
 -14   8   6        993.04       1013.23        39.06 o                         
 -12   8   6         15.20         75.46        13.23 o                         
 -10   8   6       1434.95       1325.08        27.01 o                         
  -8   8   6        551.83        590.39        16.14 o                         
  -6   8   6         30.30         93.28        15.93 o                         
  -4   8   6        850.04        897.39        17.66 o                         
  -2   8   6          0.18         -3.36        10.21 o                         
   0   8   6         18.91         37.80         8.09 o                         
   2   8   6       1299.20       1400.85        31.16 o                         
   4   8   6        384.29        378.08        18.23 o                         
   6   8   6       1113.41       1119.36        35.93 o                         
 -15   9   6       3808.07       3800.30        97.84 o                         
 -13   9   6       1587.37       1550.36        53.45 o                         
 -11   9   6       6789.69       6820.94        89.01 o                         
  -9   9   6       3830.69       3793.11        57.94 o                         
  -7   9   6         48.82         61.80        11.35 o                         
  -5   9   6        224.03        236.93        10.80 o                         
  -3   9   6        258.58        246.34        11.30 o                         
  -1   9   6        844.76        837.04        23.76 o                         
   1   9   6        107.01        140.73        19.17 o                         
   3   9   6          8.65         26.15         8.61 o                         
   5   9   6         87.80        119.61        14.80 o                         
 -14  10   6        150.75        168.83        18.31 o                         
 -12  10   6        254.89        315.50        16.48 o                         
 -10  10   6       5619.83       5826.52        84.01 o                         
  -8  10   6        216.83        341.16        29.27 o                         
  -6  10   6       7282.98       7253.90        99.10 o                         
  -4  10   6        477.29        519.63        17.50 o                         
  -2  10   6       3721.23       3842.97        55.13 o                         
   0  10   6       5487.33       5623.89        76.13 o                         
   2  10   6       2611.71       2632.36        48.16 o                         
   4  10   6       2377.24       2509.47        94.66 o                         
   6  10   6        162.25        197.53        20.63 o                         
 -13  11   6       5513.99       5298.53       104.65 o                         
 -11  11   6       6438.24       6260.83        84.35 o                         
  -9  11   6       5748.50       5439.07        79.84 o                         
  -7  11   6      10189.27      10194.86       237.29 o                         
  -5  11   6       5686.71       5391.47        78.19 o                         
  -3  11   6       9620.18       9424.10       127.77 o                         
  -1  11   6      13568.65      13313.27       160.75 o                         
   1  11   6      14470.39      14211.84       160.94 o                         
   3  11   6       9336.21       8924.47       178.48 o                         
   5  11   6       7172.85       7210.51       129.19 o                         
 -12  12   6         18.57         38.24         8.54 o                         
 -10  12   6        740.54       1006.84        59.03 o                         
  -8  12   6       3910.24       3993.03        62.77 o                         
  -6  12   6        119.80        102.00        10.55 o                         
  -4  12   6       5182.01       5335.93        87.64 o                         
  -2  12   6       1136.00       1178.31        28.61 o                         
   0  12   6       1364.06       1460.61        30.04 o                         
   2  12   6       1651.30       1710.24        36.22 o                         
   4  12   6        240.84        296.31        19.84 o                         
 -11  13   6       3535.29       3448.48        54.65 o                         
  -9  13   6       2497.19       2580.34        46.82 o                         
  -7  13   6       1083.58       1061.34        26.05 o                         
  -5  13   6        545.47        485.25        18.00 o                         
  -3  13   6         74.45         77.30        10.45 o                         
  -1  13   6        867.34        821.87        23.25 o                         
   1  13   6         29.52         73.73         9.77 o                         
   3  13   6        216.65        237.53        13.82 o                         
 -10  14   6        780.72        894.19        25.84 o                         
  -8  14   6         49.08        193.57        19.57 o                         
  -6  14   6        681.94        801.49        23.69 o                         
  -4  14   6       3144.12       3324.54        56.24 o                         
  -2  14   6       1088.71       1239.89        31.36 o                         
   0  14   6        315.68        413.54        20.76 o                         
   2  14   6       3297.65       3528.19        60.56 o                         
  -9  15   6       2429.69       2417.46        46.51 o                         
  -7  15   6       5874.70       5563.60        92.61 o                         
  -5  15   6       2413.94       2337.72        44.80 o                         
  -3  15   6      11086.86      10761.48       162.49 o                         
  -1  15   6       2133.64       2180.50        49.01 o                         
  -6  16   6       5737.42       5943.93        90.52 o                         
  -4  16   6       1087.61       1121.84        29.49 o                         
 -17   1   7        756.48        795.02        39.56 o                         
 -15   1   7       3860.40       3866.01        93.29 o                         
 -13   1   7         50.12         69.90        15.25 o                         
 -11   1   7       1177.28       1126.92        31.99 o                         
  -9   1   7         73.57        103.85        10.73 o                         
  -7   1   7        236.22        241.67        10.32 o                         
  -5   1   7       9749.87      10017.09       118.76 o                         
  -3   1   7         40.21         74.00         8.55 o                         
  -1   1   7       3483.34       3472.75        49.05 o                         
   1   1   7       1605.81       1558.63        29.10 o                         
   3   1   7        432.86        429.00        17.26 o                         
   5   1   7       4112.23       4018.10        78.54 o                         
 -16   2   7        252.43        256.61        21.68 o                         
 -14   2   7        198.38        226.98        18.69 o                         
 -12   2   7       2534.10       2574.42        55.99 o                         
 -10   2   7       2568.76       2570.14        53.42 o                         
  -8   2   7       1394.10       1495.48        31.26 o                         
  -6   2   7        746.96        783.63        22.28 o                         
  -4   2   7       1458.99       1554.86        25.98 o                         
  -2   2   7         22.16         54.34         8.75 o                         
   0   2   7       3399.27       3291.32        52.31 o                         
   2   2   7        822.14        857.39        22.86 o                         
   4   2   7          4.19         33.35        10.23 o                         
   6   2   7          4.06         33.55        19.17 o                         
 -17   3   7       4195.79       4165.65        89.60 o                         
 -15   3   7         39.03         59.59        13.11 o                         
 -13   3   7       3079.06       3044.24        66.00 o                         
 -11   3   7         53.34         53.18        11.12 o                         
  -9   3   7       7040.71       7116.78       106.66 o                         
  -7   3   7        317.91        358.01        14.92 o                         
  -5   3   7       3052.17       3284.69        49.50 o                         
  -3   3   7       1032.76       1101.05        23.01 o                         
  -1   3   7       7549.47       7659.50       104.04 o                         
   1   3   7       2114.99       2118.49        38.89 o                         
   3   3   7       2290.48       2299.86        43.02 o                         
   5   3   7        617.56        636.09        26.70 o                         
 -16   4   7       2286.41       2114.84        56.40 o                         
 -14   4   7       1257.03       1329.98        40.36 o                         
 -12   4   7       1487.55       1411.09        39.52 o                         
 -10   4   7        979.94       1062.27        27.23 o                         
  -8   4   7       1305.37       1248.35        29.40 o                         
  -6   4   7        589.13        664.09        15.92 o                         
  -4   4   7        327.85        388.17        13.56 o                         
  -2   4   7       1062.78       1007.24        23.24 o                         
   0   4   7       5432.29       5692.36        81.99 o                         
   2   4   7       1937.72       1864.94        37.06 o                         
   4   4   7       2475.75       2499.72        55.71 o                         
   6   4   7        837.47        820.47        31.28 o                         
 -17   5   7       6878.49       6797.71       129.95 o                         
 -15   5   7        139.05        170.95        19.22 o                         
 -13   5   7       1899.75       1752.27        46.64 o                         
 -11   5   7        906.29        825.90        32.84 o                         
  -9   5   7       1577.67       1458.53        37.25 o                         
  -7   5   7       4996.66       4892.64        71.20 o                         
  -5   5   7        903.67       1002.11        20.36 o                         
  -3   5   7      11137.75      10964.09       142.44 o                         
  -1   5   7         98.71        131.23        16.34 o                         
   1   5   7       3265.62       3186.00        53.09 o                         
   3   5   7       1927.70       1820.92        45.03 o                         
   5   5   7         37.57         45.18        12.48 o                         
 -16   6   7        821.74        875.70        36.05 o                         
 -14   6   7        168.19        232.47        20.12 o                         
 -12   6   7         31.54         97.52        20.41 o                         
 -10   6   7       3251.33       3363.15        68.00 o                         
  -8   6   7         27.68         80.54         9.40 o                         
  -6   6   7        974.60       1072.40        26.70 o                         
  -4   6   7       1052.96        999.20        22.96 o                         
  -2   6   7        651.80        738.51        20.08 o                         
   0   6   7         96.29        139.08        11.18 o                         
   2   6   7         28.28         77.30        10.35 o                         
   4   6   7        205.99        185.28        16.78 o                         
 -15   7   7       3257.64       3176.75        72.99 o                         
 -13   7   7        202.18        266.03        19.97 o                         
 -11   7   7       9636.70       9635.85       196.20 o                         
  -9   7   7        251.70        223.78        17.34 o                         
  -7   7   7      14439.66      14774.60       233.46 o                         
  -5   7   7         16.16         17.95         7.49 o                         
  -3   7   7      20198.14      20591.28       257.92 o                         
  -1   7   7         26.46         48.44         9.96 o                         
   1   7   7       6436.01       6658.58       104.58 o                         
   3   7   7       3954.71       4005.23        79.46 o                         
   5   7   7       2089.66       2122.32        53.08 o                         
 -14   8   7       5414.17       5278.52       122.31 o                         
 -12   8   7        784.11        845.44        38.13 o                         
 -10   8   7       6050.34       5808.08       106.49 o                         
  -8   8   7       1301.00       1369.73        38.23 o                         
  -6   8   7       1584.26       1448.50        45.49 o                         
  -4   8   7        140.93        115.56        11.51 o                         
  -2   8   7       2343.04       2513.12        44.51 o                         
   0   8   7       4544.09       4258.94        67.65 o                         
   2   8   7       4212.31       4339.84        84.28 o                         
   4   8   7       3951.35       3798.28        77.98 o                         
 -15   9   7       5843.34       5690.28       132.25 o                         
 -13   9   7        481.34        450.96        26.36 o                         
 -11   9   7       1694.98       1608.69        44.58 o                         
  -9   9   7       1853.69       1714.72        45.38 o                         
  -7   9   7        503.28        477.45        22.61 o                         
  -5   9   7       6910.28       6690.88       118.98 o                         
  -3   9   7         39.76         45.05         8.21 o                         
  -1   9   7       3219.11       3008.50        52.21 o                         
   1   9   7         47.18         37.86         9.00 o                         
   3   9   7       1323.44       1222.47        38.11 o                         
 -14  10   7       5185.43       5277.07       105.91 o                         
 -12  10   7       1152.30       1250.00        40.52 o                         
 -10  10   7       2085.31       2225.09        54.82 o                         
  -8  10   7        720.17        825.60        29.97 o                         
  -6  10   7       2652.82       2698.73        61.42 o                         
  -4  10   7       2870.83       2988.66        60.56 o                         
  -2  10   7        161.07        178.98        12.53 o                         
   0  10   7       3171.51       3287.66        64.12 o                         
   2  10   7        299.24        252.44        19.42 o                         
 -13  11   7       3279.79       3329.29        76.20 o                         
 -11  11   7        133.31        203.43        19.22 o                         
  -9  11   7      11034.33      10897.38       183.62 o                         
  -7  11   7        219.22        201.04        21.36 o                         
  -5  11   7      17487.95      17621.80       280.71 o                         
  -3  11   7       2094.19       1939.02        44.71 o                         
  -1  11   7      17417.89      17750.47       212.37 o                         
   1  11   7        110.42        153.94        17.12 o                         
 -12  12   7       5755.26       5698.88       111.79 o                         
 -10  12   7         85.22        162.48        18.06 o                         
  -8  12   7       6741.15       6405.82       138.88 o                         
  -6  12   7        109.98        108.56        20.72 o                         
  -4  12   7        855.59        748.86        30.88 o                         
  -2  12   7       2790.48       2603.99        50.77 o                         
   0  12   7        304.86        396.49        18.97 o                         
  -9  13   7        853.19        785.88        38.90 o                         
  -7  13   7        791.78        756.63        32.46 o                         
  -5  13   7        288.56        252.52        20.85 o                         
  -3  13   7        222.40        215.98        19.63 o                         
  -1  13   7        141.14        141.02        14.09 o                         
  -8  14   7       8509.48       8417.18       200.36 o                         
  -6  14   7        573.78        628.46        30.27 o                         
  -4  14   7       2185.29       2258.09        58.44 o                         
 -16   0   8       1011.32       1062.16        77.86 o                         
 -14   0   8      18577.74      18052.06       575.65 o                         
 -12   0   8       7752.78       7797.95       191.24 o                         
 -10   0   8      13209.42      13718.56       437.70 o                         
  -8   0   8      15767.15      16882.12       261.74 o                         
  -6   0   8       7169.18       7796.43       149.86 o                         
  -4   0   8      31158.14      32598.52       564.65 o                         
  -2   0   8       1147.00       1352.27        42.74 o                         
   0   0   8      51441.09      52915.69       986.08 o                         
   2   0   8       2316.32       2602.67        83.50 o                         
   4   0   8      25896.67      26681.15       583.04 o                         
 -15   1   8        946.55        843.53        47.09 o                         
 -13   1   8         12.46         43.45        12.91 o                         
 -11   1   8       6082.70       5766.88       104.62 o                         
  -9   1   8        143.56        193.82        15.98 o                         
  -7   1   8       8515.23       8681.37       106.70 o                         
  -5   1   8          1.58         41.36        10.68 o                         
  -3   1   8       7138.12       6975.52        96.88 o                         
  -1   1   8        854.91        837.66        25.66 o                         
   1   1   8       1366.17       1236.87        40.36 o                         
   3   1   8       5370.20       5244.24        99.56 o                         
 -16   2   8        657.50        654.62        35.59 o                         
 -14   2   8       4427.48       4371.47        88.54 o                         
 -12   2   8        352.45        352.64        24.93 o                         
 -10   2   8        808.51        791.47        27.58 o                         
  -8   2   8        367.50        328.96        17.50 o                         
  -6   2   8          8.64         38.96        21.62 o                         
  -4   2   8        124.17        245.74        15.10 o                         
  -2   2   8         25.30         26.70         7.77 o                         
   0   2   8         32.89         91.93        18.76 o                         
   2   2   8         10.56         50.55        11.55 o                         
   4   2   8        246.96        231.60        22.47 o                         
 -15   3   8        208.81        302.17        22.86 o                         
 -13   3   8       1502.92       1413.58        41.27 o                         
 -11   3   8       6076.24       6254.80       130.04 o                         
  -9   3   8       2679.25       2764.42        47.76 o                         
  -7   3   8       2132.98       2318.21        40.55 o                         
  -5   3   8       1696.74       1669.03        32.06 o                         
  -3   3   8        858.04        960.70        23.79 o                         
  -1   3   8        901.83        785.31        22.54 o                         
   1   3   8          6.46        107.04        13.15 o                         
   3   3   8        398.98        457.80        23.97 o                         
 -16   4   8      17041.56      16482.39       270.01 o                         
 -14   4   8       1531.44       1521.58        44.95 o                         
 -12   4   8       9245.66       9530.73       162.34 o                         
 -10   4   8      10284.58      10549.84       174.54 o                         
  -8   4   8       4322.67       4412.36        67.54 o                         
  -6   4   8      21884.58      22837.52       311.52 o                         
  -4   4   8       2890.43       3147.34        51.23 o                         
  -2   4   8      30583.49      31834.87       391.65 o                         
   0   4   8       1165.14       1394.36        38.92 o                         
   2   4   8      25864.56      26593.33       407.19 o                         
 -15   5   8         60.13         73.05        14.39 o                         
 -13   5   8       6217.62       5899.95       111.03 o                         
 -11   5   8        289.08        320.76        22.69 o                         
  -9   5   8      13137.95      12753.26       169.23 o                         
  -7   5   8       3282.71       3156.15        58.17 o                         
  -5   5   8       8342.86       8249.51       126.33 o                         
  -3   5   8       8002.64       7873.82       109.23 o                         
  -1   5   8       6332.56       6243.24        99.24 o                         
   1   5   8       4467.13       4255.79        82.74 o                         
   3   5   8       2790.13       2751.46        67.55 o                         
 -14   6   8        284.74        314.62        28.08 o                         
 -12   6   8       3023.00       2959.07        77.60 o                         
 -10   6   8       1131.16       1220.42        37.19 o                         
  -8   6   8        160.58        172.07        13.76 o                         
  -6   6   8        550.35        662.99        23.14 o                         
  -4   6   8         76.09        120.17        12.49 o                         
  -2   6   8          4.15         69.61        18.46 o                         
   0   6   8       3335.46       3537.87        72.28 o                         
   2   6   8        328.94        348.96        21.99 o                         
 -13   7   8       2332.56       2273.31        67.48 o                         
 -11   7   8        439.73        470.77        27.96 o                         
  -9   7   8       4747.04       4702.83        95.89 o                         
  -7   7   8        678.95        771.50        37.84 o                         
  -5   7   8       7073.61       6788.69       108.16 o                         
  -3   7   8        389.85        397.79        18.00 o                         
  -1   7   8        583.56        583.72        24.94 o                         
   1   7   8        249.27        293.19        20.85 o                         
 -14   8   8       1735.06       1783.68        51.31 o                         
 -12   8   8       3451.79       3426.46        86.35 o                         
 -10   8   8       3414.08       3425.89        73.39 o                         
  -8   8   8       5403.08       5335.86       117.79 o                         
  -6   8   8       1360.58       1422.04        36.39 o                         
  -4   8   8      13919.60      14388.79       213.50 o                         
  -2   8   8        330.23        446.31        21.04 o                         
   0   8   8      14916.60      14990.93       240.97 o                         
 -13   9   8       3053.88       3054.15        71.50 o                         
 -11   9   8       3773.78       3868.59        94.14 o                         
  -9   9   8       4597.96       4715.56       109.04 o                         
  -7   9   8       8124.95       8157.92       144.08 o                         
  -5   9   8       9133.61       9165.94       158.22 o                         
  -3   9   8       5827.84       5803.29       112.03 o                         
  -1   9   8       8414.94       8313.70       143.93 o                         
   1   9   8       4725.96       4832.87        94.80 o                         
 -12  10   8       3921.12       3982.57        98.42 o                         
 -10  10   8        338.25        365.35        64.00 o                         
  -8  10   8        519.85        544.53        27.41 o                         
  -6  10   8       1058.67       1094.79        37.09 o                         
  -4  10   8       1138.09       1178.53        46.95 o                         
  -2  10   8       1557.86       1619.90        56.59 o                         
   0  10   8          2.25         81.17        15.69 o                         
  -9  11   8          0.50         35.17        14.54 o                         
  -7  11   8       1720.40       1624.79        47.41 o                         
  -5  11   8         55.49         91.37        14.59 o                         
  -3  11   8        190.69        210.64        24.67 o                         
  -8  12   8        387.00        432.21        26.58 o                         
  -6  12   8       4474.64       4484.99        93.38 o                         
  -4  12   8       1315.64       1394.20        44.30 o                         
 -13   1   9       6671.91       6593.61       140.73 o                         
 -11   1   9        508.87        533.16        25.27 o                         
  -9   1   9       6985.27       7261.95       128.90 o                         
  -7   1   9         35.64         28.10        10.16 o                         
  -5   1   9       3600.34       3693.65        60.19 o                         
  -3   1   9        178.74        197.84        16.25 o                         
  -1   1   9        200.23        181.23        16.65 o                         
 -14   2   9       3105.51       3029.71        69.89 o                         
 -12   2   9       2474.07       2473.04        68.59 o                         
 -10   2   9       1735.11       1719.60        52.19 o                         
  -8   2   9        171.79        243.81        17.32 o                         
  -6   2   9        913.00        947.09        31.47 o                         
  -4   2   9         42.67         79.89        11.40 o                         
  -2   2   9         46.12         65.70        13.36 o                         
   0   2   9        334.51        282.46        28.02 o                         
 -13   3   9       1169.98       1231.92        39.98 o                         
 -11   3   9       2833.56       2971.85        76.21 o                         
  -9   3   9       2329.05       2431.48        42.47 o                         
  -7   3   9       1759.59       1853.15        46.74 o                         
  -5   3   9        274.90        323.12        18.15 o                         
  -3   3   9       1774.03       1900.96        52.74 o                         
  -1   3   9        440.41        501.58        27.98 o                         
 -14   4   9        987.63       1066.50        38.60 o                         
 -12   4   9         16.19         29.94        11.61 o                         
 -10   4   9        119.43        105.61        14.19 o                         
  -8   4   9       2231.07       2320.08        47.58 o                         
  -6   4   9       1690.72       1642.26        38.76 o                         
  -4   4   9       1943.15       2083.27        44.08 o                         
  -2   4   9       1877.66       1765.96        44.98 o                         
   0   4   9       1367.91       1436.23        47.46 o                         
 -13   5   9        140.75        173.86        21.79 o                         
 -11   5   9      11755.31      11337.85       218.63 o                         
  -9   5   9         48.80         78.31        12.52 o                         
  -7   5   9       5187.50       4968.27        88.12 o                         
  -5   5   9        146.09        127.22        15.91 o                         
  -3   5   9       1027.49        942.39        31.45 o                         
  -1   5   9       1645.84       1583.84        43.00 o                         
 -12   6   9        732.06        667.79        33.77 o                         
 -10   6   9       1204.59       1242.83        46.06 o                         
  -8   6   9         94.93         82.74        14.21 o                         
  -6   6   9          7.41         51.18        11.22 o                         
  -4   6   9         14.26         24.45        11.98 o                         
  -2   6   9        992.19       1103.26        35.39 o                         
 -11   7   9       7779.87       7947.65       170.10 o                         
  -9   7   9          8.18         14.54        10.16 o                         
  -7   7   9       4685.91       4846.66       113.04 o                         
  -5   7   9       2748.52       2747.72        63.44 o                         
  -3   7   9        465.00        546.27        29.84 o                         
 -10   8   9        970.82       1033.41        43.54 o                         
  -8   8   9       3947.56       3708.37        79.62 o                         
  -6   8   9       3079.32       3243.80        86.31 o                         
  -4   8   9       4250.50       4001.20        84.16 o                         
  -7   9   9        764.09        643.73        36.59 o                         
  -5   9   9       1733.67       1671.14        58.15 o                         
 -10   0  10        981.05        928.93        69.21 o                         
  -8   0  10      16439.84      16799.26       385.19 o                         
  -6   0  10       1548.77       1422.25        93.44 o                         
  -9   1  10        466.28        592.14        31.28 o                         
  -7   1  10       1594.54       1903.44        76.47 o                         
  -5   1  10        114.00         84.70        17.04 o                         
 -10   2  10       3250.49       3031.24       197.36 o                         
  -8   2  10      10074.53       9703.57       169.52 o                         
  -6   2  10       5238.39       5213.65       116.61 o                         
  -9   3  10       2595.09       2810.26        96.67 o                         
  -7   3  10        570.04        744.98        30.87 o                         
                                                                                
